# Supplementary material for: The retinoid X receptor has a critical role in synthetic rexinoid-induced increase in cellular all-trans-retinoic acid
Source: PLoS One. 2024 Apr 1;19(4):e0301447. doi: 10.1371/journal.pone.0301447 (PMC10984533; doi:10.1371/journal.pone.0301447)
Supplement: S1 Table — (XLSX) [file pone.0301447.s004.xlsx]

## Sheet: All DEGs in EV-rafts
Supplemental Table 1a.
All DEGs in UAB30- and UAB110-treated EV-rafts.
EV-DMSO - vehicle-treated rafts transduced with empty vector, EV-UAB30 and EV-UAB110 - UAB30- and UAB110-treated empty vector-transduced rafts.
Rows 10 - 1114: DEGs in EV-UAB30, 1105 total
Rows 1118 - 3959: DEGs in EV-UAB110, 2842 total.
	Log2FC
	EV-UAB30
gene_id	vs EV-DMSO	q-value	Rank
CEACAM5	5.2579	1.01e-40	1
MUC21	5.90193	1.49e-35	2
KRT15	3.49267	9.4e-33	3
PLAT	4.99152	1.01e-30	4
CRISP3	5.00153	1.01e-30	5
SPRR3	4.91079	4.1e-30	6
TMPRSS11B	4.61264	7.81e-30	7
LCN2	3.61585	1.61e-29	8
KRT7	5.473	2.78e-28	9
GPRC5A	4.39663	2.05e-27	10
GCNT3	4.08988	1.06e-26	11
CEACAM6	4.7326	1.06e-26	12
CRNN	2.85862	2.89e-25	13
SAT1	2.2333	3.19e-24	14
TNFAIP2	4.5174	2.2e-23	15
IER3	2.72338	1.18e-21	16
ELF3	4.658	2.52e-21	17
CEACAM1	4.72103	2.52e-21	18
TTC9	2.83892	2.53e-21	19
ID1	2.75766	3.09e-21	20
C15orf48	3.54927	8.06e-21	21
EMP1	2.14623	1.63e-20	22
KRT13	3.76169	1.81e-20	23
BLMH	-3.40864	1.81e-20	24
JUNB	2.57554	2.18e-19	25
KRT4	3.91157	8.88e-19	26
PITX1	2.87277	2.54e-18	27
KRT31	4.62182	9.86e-18	28
BCAT1	3.07629	1.19e-17	29
CLDN7	3.84074	5.33e-17	30
LGALS9	4.63909	5.81e-17	31
ALDH1A3	4.09914	6.18e-17	32
KRT2	-5.74589	1.01e-16	33
S100A12	2.59657	2.8e-16	34
S100A7	3.35471	2.92e-16	35
ECM1	3.01184	9.42e-16	36
FBXO32	2.12945	1.66e-15	37
SPINK7	3.07164	2.31e-15	38
CEACAM7	5.22531	4.14e-15	39
SERPINB1	2.7951	6.52e-15	40
TFCP2L1	2.16978	4.59e-14	41
ADGRF1	3.7105	5.18e-14	42
SRPK1	-1.96376	6.81e-14	43
S100P	1.95239	1.25e-13	44
PADI1	3.54439	1.6e-13	45
ANXA11	1.93942	2.87e-13	46
PRSS22	3.87216	3.32e-13	47
SLC6A14	2.18189	3.73e-13	48
EHD3	3.56893	9.17e-13	49
GABRP	4.95304	9.17e-13	50
SH3TC2	3.29478	9.41e-13	51
SPRR2G	-2.25133	1e-12	52
DUOX2	2.83824	1.01e-12	53
PLAAT3	4.85712	2.4e-12	54
IL36RN	-2.11733	2.59e-12	55
ALOXE3	-2.32032	4.85e-12	56
TMPRSS4	2.37111	5.11e-12	57
CXCL17	3.42468	6.26e-12	58
BCAS1	3.10519	7.59e-12	59
KRT19	5.55167	8.15e-12	60
ASS1	3.00733	1.52e-11	61
RARRES1	2.63033	2.84e-11	62
SAA2	3.63057	4.31e-11	63
TCHH	-2.93881	5.43e-11	64
KLK12	2.85786	5.76e-11	65
PAG1	-2.28318	7.16e-11	66
IRF1	2.236	8.47e-11	67
APOB	-3.35885	1.05e-10	68
PI3	1.87575	1.92e-10	69
SECTM1	4.25579	4.33e-10	70
TP53I3	2.30956	4.82e-10	71
PTGES	3.2545	6.1e-10	72
NCF2	2.22516	6.23e-10	73
CENPT	-2.51272	7.04e-10	74
PHLDA1	2.29268	1.01e-09	75
MUC1	3.34732	1.12e-09	76
CLCA4	1.97986	1.27e-09	77
CD14	3.88627	1.65e-09	78
PRR15L	5.04124	1.86e-09	79
AADAC	-3.02616	1.86e-09	80
FAM83A	1.57649	2.25e-09	81
POF1B	-1.67882	2.44e-09	82
RHCG	2.71031	3e-09	83
GLUL	2.01251	3.18e-09	84
DTX4	2.1332	3.37e-09	85
ADIRF	2.23112	3.56e-09	86
SLC16A10	-2.1103	4.33e-09	87
GAN	-1.91441	5e-09	88
PRSS27	1.575	6.04e-09	89
GATA3	-1.49124	6.18e-09	90
KRT10-AS1	-1.68727	6.37e-09	91
ZNF107	1.80174	7.71e-09	92
GALNT5	2.71951	9.87e-09	93
ANXA1	2.27099	1.12e-08	94
MSMB	2.78863	1.19e-08	95
XDH	3.3431	1.36e-08	96
STEAP4	2.31024	1.39e-08	97
CACNB4	-2.65862	2.01e-08	98
CCDC80	3.01768	2.17e-08	99
SLC46A2	-2.00367	2.36e-08	100
B4GALT5	2.1799	2.57e-08	101
KCNG1	3.22597	3e-08	102
PLAGL1	-1.8121	3.2e-08	103
TJP3	3.53136	3.45e-08	104
PLAAT2	6.19976	3.96e-08	105
PLAAT4	5.14229	6.95e-08	106
DSG1	-1.49878	7.05e-08	107
TMPRSS11BNL	4.71039	7.23e-08	108
ST6GALNAC1	2.73017	8.6e-08	109
TSPAN5	-1.8192	9.33e-08	110
CAPN5	3.80502	9.52e-08	111
TSPAN1	3.26643	9.76e-08	112
CDKN1C	2.46722	9.96e-08	113
MLPH	3.95454	1.03e-07	114
TRIP10	1.93469	1.18e-07	115
CRACDL	2.53624	1.54e-07	116
NAMPT	1.34368	1.64e-07	117
VSIG2	4.59788	1.71e-07	118
ARL8A	2.28937	1.71e-07	119
SDR16C5	-1.58032	1.82e-07	120
BLOC1S3	-1.72719	2.15e-07	121
GDF15	3.45326	2.46e-07	122
CBX6	2.01575	2.7e-07	123
SPRR2E	-1.78185	2.87e-07	124
FAM180A	4.58987	3.29e-07	125
FLG2	-2.36248	3.64e-07	126
MAL	5.03058	3.77e-07	127
MAFF	2.12615	4.85e-07	128
IDE	-1.53691	5.11e-07	129
FNIP2	-1.66148	5.15e-07	130
IGFL2	-1.27048	5.15e-07	131
EPB41L1	2.13281	5.16e-07	132
SLC37A1	2.60913	5.99e-07	133
KLK1	-2.2659	5.99e-07	134
FUT3	2.11359	5.99e-07	135
SULT2B1	-1.74676	6.35e-07	136
NAV3	-1.96464	6.42e-07	137
ZNF812P	2.71626	6.58e-07	138
PDE8B	-7.04346	6.71e-07	139
TM4SF1	1.78537	9.47e-07	140
UPK3B	3.8769	1.1e-06	141
ELOVL7	-1.66127	1.12e-06	142
MGAT3	6.41566	1.17e-06	143
HSDL2	-1.6118	1.34e-06	144
ARG1	-2.2393	1.36e-06	145
TNFSF9	2.39754	1.36e-06	146
HAL	-1.75805	1.39e-06	147
EGR1	1.65865	1.42e-06	148
ADTRP	-1.56776	1.52e-06	149
PTGS1	-2.08465	1.55e-06	150
WFDC2	4.76693	1.61e-06	151
FAM222A	4.17222	1.74e-06	152
LRAT	2.30352	1.88e-06	153
SLC13A4	2.64389	2.39e-06	154
ARHGDIB	1.95404	2.43e-06	155
FAAH2	1.8886	2.56e-06	156
LASP1	1.30044	2.62e-06	157
SLC25A25	1.65825	2.63e-06	158
TINAGL1	1.40269	3.07e-06	159
DCN	-1.76079	3.3e-06	160
CSNK2A2	-1.35953	3.45e-06	161
CHCHD7	-1.72204	3.46e-06	162
EYA2	4.55048	3.46e-06	163
SMAD5-AS1	-2.28255	3.72e-06	164
APOBEC3A	6.61615	3.72e-06	165
SLC15A2	3.74867	4.16e-06	166
LYST	-1.53954	4.27e-06	167
ZNF503	1.24502	4.44e-06	168
ETHE1	1.93649	4.62e-06	169
ACTN4	1.19312	4.96e-06	170
IL1F10	-2.26248	5.08e-06	171
CCN2	2.4511	6.03e-06	172
ELOVL4	-2.24792	7.09e-06	173
GMDS	2.02548	7.6e-06	174
CDK5R1	1.68501	7.61e-06	175
SH2D1B	6.14167	7.61e-06	176
IL22RA1	-1.59525	8.45e-06	177
GCOM1	-1.47876	8.74e-06	178
RAPGEF4	-2.83805	8.76e-06	179
OTUB2	-1.76648	9.04e-06	180
AKR1C2	1.37877	9.41e-06	181
TSC22D3	1.54427	9.44e-06	182
RAC2	2.38416	1.03e-05	183
RNF145	1.19559	1.05e-05	184
GALNT12	3.09975	1.07e-05	185
HDAC7	1.60638	1.07e-05	186
BPIFC	-1.29022	1.12e-05	187
C11orf96	3.90552	1.35e-05	188
SPNS2	1.55232	1.36e-05	189
HOXA-AS2	3.97292	1.36e-05	190
TRAF4	2.0877	1.36e-05	191
ABTB2	1.82945	1.48e-05	192
CLDN1	-1.13223	1.52e-05	193
RORA	-2.22605	1.56e-05	194
DHRS9	1.78136	1.59e-05	195
ACSBG1	-2.09753	1.63e-05	196
SEPTIN9	1.58657	1.64e-05	197
KRT1	-1.29997	1.64e-05	198
SHB	1.96657	1.68e-05	199
TMBIM1	1.35701	1.79e-05	200
TGFBR3	-4.43252	1.83e-05	201
SRF	1.43704	1.88e-05	202
PIM3	1.48376	1.88e-05	203
SLPI	1.30606	1.97e-05	204
ATP9A	1.56384	2e-05	205
TMPRSS11D	1.44033	2.07e-05	206
UCA1	3.96584	2.14e-05	207
LGALS9C	2.94996	2.18e-05	208
RRAGD	2.32835	2.2e-05	209
GJA1	-1.15879	2.2e-05	210
LYN	2.27482	2.26e-05	211
BID	1.45148	2.3e-05	212
SRPX2	3.43177	2.5e-05	213
FAXDC2	-2.0471	2.58e-05	214
CDKN2D	1.4231	2.61e-05	215
P2RY2	1.79018	2.71e-05	216
ABCA13	-1.97763	2.86e-05	217
CPM	-1.71066	3.22e-05	218
TMTC2	1.92995	3.23e-05	219
RAB3B	-2.29687	3.23e-05	220
ABLIM3	2.55501	3.23e-05	221
DUSP16	1.29076	3.29e-05	222
IRF2BPL	1.37361	3.31e-05	223
MUC4	5.08524	3.36e-05	224
TRIOBP	1.26136	3.59e-05	225
ELF3-AS1	5.68671	3.67e-05	226
LINC02303	6.13138	3.82e-05	227
FBXO45	-1.22757	3.88e-05	228
PDLIM1	1.54137	4.45e-05	229
DUSP4	1.39516	5.28e-05	230
CD63	1.12813	5.29e-05	231
SPRR2B	-2.0904	5.74e-05	232
C4orf19	2.65245	5.77e-05	233
FOXC1	1.41727	5.86e-05	234
GDA	-2.04035	6.08e-05	235
NIBAN2	1.69247	6.57e-05	236
HS3ST1	2.89226	6.57e-05	237
CDR2L	1.84454	6.57e-05	238
ROBO1	-1.1631	6.75e-05	239
ST3GAL1	2.55635	6.8e-05	240
SLC1A6	-2.09343	7.43e-05	241
SNRPN	1.78423	7.46e-05	242
MAP2	-1.28264	7.53e-05	243
TMPRSS11A	1.56318	7.66e-05	244
PBX1	1.33221	7.95e-05	245
ADAP2	-2.20625	8.1e-05	246
DEPP1	4.46279	8.33e-05	247
SEMA4G	-2.95357	8.46e-05	248
BIN2	2.51687	8.7e-05	249
AQP9	-1.60386	8.94e-05	250
GCNT1	-1.71319	9.08e-05	251
L2HGDH	-1.52136	0.0001	252
H1-2	1.13939	0.000105376	253
SQSTM1	1.21453	0.000114953	254
ABRACL	1.39519	0.000115711	255
MT2A	0.994232	0.000122825	256
CYP2C18	-1.49376	0.00012427	257
KRT18	1.47402	0.00013096	258
PHLDA2	1.40341	0.00013481	259
B3GALT5	5.66741	0.000136194	260
PSAPL1	-1.58741	0.000138152	261
PGAP6	1.46287	0.000142636	262
CAT	-1.36618	0.000143298	263
ANKRD65	1.88699	0.000143298	264
MDK	2.76933	0.000143298	265
IER2	1.36469	0.000143298	266
LINC00847	2.18485	0.000144734	267
MAX	1.06853	0.000146886	268
PDZD2	-2.00688	0.000148291	269
FOS	1.3516	0.000149096	270
DDIT4	0.981497	0.000149945	271
CHKA	2.78726	0.000153575	272
MMP1	-1.96401	0.000155501	273
XKRX	-1.56431	0.000155501	274
KLK8	-1.55227	0.000160905	275
RHOB	1.77571	0.000160905	276
CASP14	-1.51321	0.000161799	277
PIK3IP1	1.28794	0.000164906	278
AKR1C3	1.53351	0.000165217	279
A4GALT	2.35507	0.000165217	280
KCTD5	2.04594	0.000168302	281
CAMK2G	1.90552	0.000176296	282
CCDC113	-2.01625	0.00017911	283
NFE2L3	-1.82438	0.000185023	284
CPLX1	3.9168	0.000185234	285
GALM	3.44101	0.000187236	286
NEFH	-1.75848	0.00018784	287
SLC20A1	1.72367	0.000192624	288
LDLRAP1	1.28124	0.000195427	289
NIPAL4	-0.945838	0.000201802	290
TMEM109	1.64596	0.000206063	291
CEMIP	-1.8982	0.000212515	292
RGMA	2.47149	0.000214016	293
MPZL2	1.27967	0.000214292	294
PXN	1.7573	0.000215565	295
GADD45B	1.42704	0.000215976	296
SCNN1G	2.06589	0.000217609	297
SPRR5	-1.15677	0.000229158	298
PSCA	5.00377	0.000230861	299
TACC1	1.16041	0.000236945	300
SLC39A6	-1.0901	0.000236945	301
SERPINA12	-2.1737	0.000236945	302
RNF227	-1.71406	0.000240282	303
IPMK	1.67458	0.000241875	304
FUCA1	1.82901	0.000244442	305
BGN	-3.39331	0.000248512	306
ARHGAP24	-2.04366	0.00026495	307
ABHD11	2.1833	0.000292861	308
SLC19A3	-1.98779	0.000294515	309
EDN1	2.08701	0.000303662	310
LRIF1	-1.28409	0.000312781	311
LIPN	-1.19707	0.000316942	312
PCBD1	1.52519	0.000318428	313
SLC8A1	-3.19754	0.000322904	314
SDHC	0.997044	0.000323057	315
TACC3	1.74782	0.000326118	316
SORBS2	2.86362	0.000327036	317
CCNG2	1.50639	0.000327622	318
CSNK1G2	1.57097	0.000338517	319
PTGER3	-1.39292	0.000342786	320
SNORA33	-3.35068	0.000347941	321
DSC1	-1.51677	0.00035106	322
TBILA	-2.50651	0.000356638	323
FSCN1	1.58293	0.000373925	324
FOSB	3.25613	0.000379552	325
DDHD1	-1.62206	0.00038237	326
TMC5	3.52148	0.000382804	327
CYP4B1	1.02997	0.00038546	328
SEC14L2	1.25758	0.000405702	329
COMT	1.39369	0.000411096	330
EPB41L4A	1.48645	0.000412985	331
NEIL1	2.14002	0.00041413	332
CCDC115	1.21287	0.000415515	333
MXD1	1.09022	0.000427075	334
AHDC1	1.59545	0.000439448	335
HDAC2	-1.23686	0.000446826	336
EGLN3	-1.70274	0.000446826	337
PAPPA	1.36833	0.000454613	338
MYCBP2	-1.43765	0.000462187	339
OR4D9	-4.96794	0.000462187	340
LRG1	2.69386	0.000475418	341
ATP7A	-1.2512	0.00048034	342
CYP4F22	-1.732	0.000482993	343
TMEM123	-1.34432	0.000505569	344
SPRR1B	1.32898	0.000507276	345
LCE6A	-1.48589	0.00053468	346
FALEC	3.53613	0.000571907	347
CAPNS1	1.51747	0.000574975	348
ELMOD1	-2.01455	0.000587614	349
TRIM8	2.24608	0.000597871	350
ARPC3	1.3321	0.000597871	351
MUC20	2.20521	0.000606352	352
STK39	1.61166	0.000614076	353
SDCBP2	1.10451	0.000614076	354
PFKFB3	1.83036	0.000614076	355
ATP5MG	1.30369	0.00063296	356
NR1D1	3.31772	0.000651665	357
KRT6C	-1.27127	0.000667379	358
IDH1	1.50548	0.000677159	359
ACKR3	3.49914	0.000683715	360
HARS1	-1.22745	0.000694632	361
CDSN	-1.29121	0.000705957	362
SH3TC2-DT	2.39561	0.00071633	363
GNE	2.59459	0.00074368	364
PYCR2	1.38282	0.00075235	365
TUBA1B	1.20656	0.000784537	366
SLC5A1	-1.0911	0.000784537	367
FIGN	-1.34765	0.000785629	368
PYDC1	-1.9355	0.000787933	369
GCHFR	3.05788	0.000792783	370
CYSTM1	2.0265	0.00079516	371
PLIN2	-1.50322	0.000817825	372
LRRN4CL	-3.06326	0.000817825	373
CUX2	-5.78834	0.000826334	374
MIRLET7A1HG	1.51544	0.000848244	375
FRMD8	1.37421	0.000855715	376
GPCPD1	1.29191	0.000857998	377
ACTG1	1.33078	0.000896549	378
BOC	1.96465	0.000905681	379
CALM3	1.08187	0.000906697	380
DHX58	1.713	0.000918446	381
TRIM11	1.26883	0.000922231	382
C5orf46	-1.26112	0.00093206	383
PRKAB2	-1.12018	0.000940263	384
PWWP2B	1.5606	0.000958933	385
LINC00598	-3.62555	0.000980301	386
ITGB8	1.10881	0.000980301	387
FAM3B	5.2254	0.000980301	388
RBPMS	1.60019	0.000980301	389
CAPN14	3.23633	0.00098181	390
TSTD1	0.996603	0.00100603	391
C14orf132	-1.91002	0.001023	392
FLG	-1.73783	0.00103485	393
ASCC2	1.25125	0.00109826	394
LRCH1	-1.15795	0.00112859	395
SAA1	1.73152	0.00115281	396
UNC5B-AS1	1.21104	0.00116248	397
ARL5B	-1.11099	0.0012065	398
ARHGAP26	-1.44893	0.00122707	399
SPAG17	3.96082	0.00124667	400
SAMHD1	1.35393	0.00126173	401
BRI3	0.909629	0.0012625	402
QPRT	3.77534	0.0012658	403
CHMP5	1.0043	0.00126936	404
ARHGEF9	1.80498	0.00127707	405
LCE1B	-1.27483	0.00130733	406
KBTBD11	3.43118	0.00131513	407
POU3F1	-1.44348	0.00132378	408
MLLT6	1.09146	0.00132541	409
TIMP2	0.884447	0.00133019	410
ERO1A	1.1333	0.00137089	411
IL1RN	0.893533	0.00137089	412
MYD88	1.73934	0.00137089	413
ADAMTSL4	2.52372	0.00137089	414
NIPAL3	1.12484	0.00137589	415
SMAGP	1.10347	0.00138273	416
TTC39B	-1.25375	0.00138273	417
SNX1	1.01291	0.00140303	418
SMIM3	1.68065	0.00140303	419
CCN1	1.38123	0.00140514	420
LINC01550	-1.2679	0.00143385	421
ACP7	-1.59814	0.00145035	422
BCL3	1.27858	0.00145936	423
FAM3D	1.11969	0.00147057	424
AKR1B1	1.5866	0.00151448	425
VSIR	2.01039	0.00151448	426
NR4A2	2.43264	0.00156733	427
CXCL6	5.06689	0.00157389	428
AIF1L	1.31808	0.0015936	429
LMNTD2-AS1	4.22209	0.0015936	430
CMTM6	-0.979151	0.00164955	431
WFS1	1.75974	0.00170352	432
PPP1R15A	1.07076	0.00173336	433
KRT77	-1.29406	0.00178936	434
BCL2L11	1.42624	0.00178936	435
MFAP3L	-1.29473	0.00180303	436
DNAJB1	0.924828	0.00182252	437
RAP1GAP2	1.94031	0.00183043	438
SNCG	2.2444	0.001851	439
LRRFIP1	0.886011	0.001851	440
BHLHE40	1.27361	0.001851	441
ALOX12B	-1.00066	0.00187234	442
TPM1	-0.979256	0.00189149	443
FCHSD1	-1.37173	0.00189891	444
RNF182	5.60684	0.00193919	445
LYPLA1	-1.40006	0.00201857	446
MGAT4B	1.43624	0.00203082	447
RBM47	1.07962	0.00204887	448
DAGLB	-1.38554	0.00207127	449
CHORDC1	-1.69279	0.00207127	450
PMEL	-1.29401	0.00210947	451
ZNF362	1.57378	0.00215623	452
CSNK1A1	-1.00892	0.0021688	453
BEX4	1.0004	0.00219285	454
MEGF9	-1.57625	0.00219285	455
NGDN	1.17595	0.0022775	456
ZNF662	-1.37096	0.0022775	457
LCE1C	-1.24662	0.0025604	458
IGFBP3	3.09056	0.00256261	459
SOX15	1.1141	0.00257149	460
NET1	1.17298	0.00257149	461
TMEM51-AS1	1.99663	0.00260007	462
RPTN	-1.50158	0.00261898	463
ATP1A1	0.98582	0.00264269	464
XCR1	-2.3923	0.00264269	465
TPM4	1.22764	0.00265162	466
BACE2	1.29309	0.00265162	467
OAS1	1.40711	0.00269149	468
ESYT3	-1.61146	0.0027245	469
TMEM30A	1.00503	0.00275891	470
CALML5	-1.51866	0.00279275	471
ABHD12B	-1.4575	0.00280612	472
PAWR	-1.19055	0.00287124	473
BTC	-1.98834	0.00291417	474
SGK2	-2.76888	0.00292902	475
LCE1A	-1.10268	0.00298522	476
B3GNT3	1.45792	0.00303456	477
MRC2	1.06071	0.00306814	478
UBE2H	0.916459	0.00308964	479
PSAT1	-0.940527	0.00309621	480
PLXDC2	-0.960015	0.00309621	481
CAMK2N1	1.21923	0.00311033	482
QPCT	-1.47653	0.00316442	483
MUC16	5.30346	0.00318967	484
RIPOR1	1.51889	0.00323438	485
LINP1	4.53695	0.00324487	486
SLC17A5	1.33652	0.00324487	487
PNPLA8	-1.21071	0.00333115	488
MNT	1.10144	0.00333115	489
IFRD1	-1.21028	0.00340039	490
LPIN1	1.10994	0.00340949	491
LCE3D	-1.20047	0.0034838	492
PLD3	-1.3793	0.00356088	493
TMEM116	-2.38214	0.00360228	494
KRT8	1.72703	0.00361328	495
IL33	-1.34453	0.00362158	496
LYRM1	-1.20315	0.00362158	497
NDFIP1	1.171	0.00371419	498
B3GALT6	1.3045	0.00371419	499
SLC31A2	-1.10741	0.00373983	500
ARHGAP29	-1.83965	0.0037918	501
SLC39A11	1.3834	0.00380141	502
PLA2G4E	-1.09928	0.00381488	503
VTCN1	5.00156	0.00383457	504
AMOTL2	1.29975	0.00384706	505
CCSAP	-1.31928	0.00387795	506
CHCHD10	1.15928	0.00388083	507
DDX60	-1.37783	0.00390871	508
SOCS3	3.12575	0.00395559	509
DLK2	1.8053	0.00395559	510
TMEM51	1.14701	0.003956	511
CXCL14	-1.37551	0.00397906	512
WAKMAR2	-1.47992	0.00397906	513
MFSD6	-0.918065	0.00397906	514
ELK3	1.11471	0.00397906	515
TSPAN6	1.03075	0.00418955	516
ME1	-1.07862	0.00418955	517
XPO6	1.2715	0.00421059	518
HS6ST1	1.49326	0.00425446	519
TYRO3	-1.13851	0.00433565	520
TBC1D9	1.7248	0.00438836	521
NUMB	1.66306	0.00447647	522
CCDC12	0.976396	0.00447647	523
CAPZB	0.787226	0.00447647	524
KRT78	-0.887085	0.00455759	525
SNHG18	1.41469	0.00458606	526
TSC22D4	1.2573	0.00463266	527
NEDD4L	1.14087	0.00463266	528
IFITM2	2.02406	0.0047057	529
MAPK10	1.50403	0.00474994	530
TBC1D2	1.23107	0.00491277	531
CASC18	-3.051	0.00495646	532
ATP2C2	-1.6543	0.00501747	533
EIF2S1	-0.977056	0.00507523	534
TTC3	-0.878561	0.00510179	535
VGLL4	0.940316	0.00511787	536
PPWD1	-1.54822	0.00512559	537
SLC35E4	-1.48436	0.00513962	538
CALB2	4.79295	0.00527938	539
ECE1	1.10037	0.00527938	540
STN1	1.22478	0.00537156	541
UPP1	1.70193	0.00540221	542
CFTR	2.53471	0.00543279	543
FAM3C	1.1335	0.00543279	544
GGCT	-0.959453	0.00544657	545
TDP2	-1.39245	0.00544657	546
MELTF	2.29148	0.00557367	547
TLL2	-2.84641	0.00565343	548
NEB	-1.73747	0.00571392	549
DUSP1	1.08496	0.00587598	550
NR4A1	3.44267	0.00597236	551
TRIM23	-1.21302	0.00597236	552
USP54	1.23049	0.00612233	553
LINC02341	-2.21042	0.00612645	554
SDC4	1.32212	0.00612645	555
BCL11A	-1.13359	0.00612645	556
SWAP70	-1.43639	0.00612645	557
STK25	1.17987	0.00617585	558
LINC01094	-1.35363	0.00619642	559
IL37	-1.3343	0.00652218	560
DECR1	1.04534	0.00657541	561
ANKRD37	1.46351	0.00669065	562
DAP	1.37936	0.00673153	563
CX3CL1	2.91752	0.00679195	564
CDCP1	0.894103	0.00679195	565
SGPP2	-0.856134	0.00679195	566
DNAL4	1.63631	0.00692229	567
SLC7A11	-1.33313	0.00692648	568
TTC22	1.02387	0.00692648	569
RGS20	-1.20094	0.00692819	570
EIF3F	-0.789736	0.00697882	571
SNTB1	-1.75507	0.00702441	572
GPR157	-0.926862	0.0070351	573
H2BC4	1.73548	0.0070838	574
SLC30A2	-3.54536	0.00709736	575
ZC3H12A	1.37633	0.0071035	576
LRRC8A	1.11379	0.00710807	577
LAMA5	1.16153	0.0071795	578
CORO2A	1.0647	0.00732833	579
IRF5	2.26111	0.00738849	580
SPTLC3	-0.913838	0.00742684	581
GMEB2	1.18854	0.00752363	582
CDKN2A	1.3978	0.00756408	583
PRKG1	-2.90801	0.0076518	584
EPB41L4A-DT	4.71937	0.00765452	585
FUT2	1.40011	0.00782761	586
ID3	1.14204	0.00784757	587
LAT2	-3.25875	0.00786015	588
CMTM4	1.30797	0.00807053	589
WAPL	-0.828085	0.00807053	590
RHPN2	2.56668	0.00807053	591
CASTOR1	1.64576	0.00815198	592
SUSD6	0.92843	0.00817177	593
MARCHF3	-1.22216	0.00829696	594
LYPD5	-1.04332	0.00845918	595
RDH10	1.50633	0.00851992	596
CXCL8	3.45352	0.00851992	597
GPD2	1.24727	0.00856793	598
SMPD4	1.48765	0.0085886	599
CDC42EP4	1.08719	0.0085886	600
CXADR	-1.12587	0.00863675	601
CD63-AS1	2.41196	0.00866762	602
PRRC1	-1.08017	0.00883218	603
ZFP36L1	0.75504	0.00883752	604
LGALS9B	2.42111	0.00883752	605
LHFPL2	1.45275	0.00892979	606
MAB21L4	0.856696	0.00896475	607
SLC19A2	-2.63975	0.00896475	608
RPS29	0.675257	0.00896475	609
KCTD4	-1.55093	0.00902257	610
YWHAE	0.990047	0.00902257	611
FAM102A	0.994438	0.00907617	612
FILIP1L	-1.20258	0.00907617	613
ARL5A	-0.993306	0.00907631	614
ARHGAP27P1-BPTFP1-KPNA2P3	2.039	0.00911559	615
CNGA1	1.20795	0.00911559	616
KRT16	-1.27979	0.00911804	617
WLS	-1.15204	0.00921468	618
SEL1L	-0.8316	0.00931335	619
GALNT14	2.95972	0.00931335	620
SORCS2	3.09009	0.00936686	621
TSC22D2	1.0482	0.00939924	622
CLDN8	2.52476	0.00949865	623
TYRP1	-1.86016	0.00949865	624
PLEKHA1	-1.14672	0.00971559	625
IL1R2	-1.43282	0.00982257	626
BNIP3	-0.949414	0.00985219	627
LIPM	-1.19828	0.00997344	628
HES4	2.11852	0.0100728	629
ETV7	-1.52414	0.0100746	630
IDH2	1.07471	0.0101075	631
MAPKAPK2	0.853938	0.0102877	632
ARHGEF40	1.87512	0.0103028	633
NTN4	2.77958	0.0103028	634
TMEM9	1.51425	0.0103094	635
RBM22	-1.0183	0.0103639	636
CYP4F3	1.39236	0.0103814	637
TPBG	-0.973854	0.0103814	638
RNF207	2.10264	0.0104427	639
KIF3B	1.03524	0.0105674	640
SMOC1	2.42973	0.0105857	641
ERCC5	-3.38902	0.0106027	642
ARSI	3.00639	0.0106433	643
TRIM17	4.73975	0.0107568	644
FMO5	-1.4119	0.0107701	645
SPIRE1	-1.05605	0.0107701	646
PSMA5	-1.0522	0.0107772	647
BICD2	-1.01071	0.010812	648
SNHG16	1.22227	0.0108297	649
PLK2	1.24973	0.0109054	650
TACSTD2	0.976002	0.0109054	651
ENO2	4.85012	0.0109646	652
RSAD2	1.59598	0.0109986	653
NRDC	-0.99893	0.01104	654
TNS1	1.80184	0.01104	655
RAB11FIP5	0.976048	0.01104	656
CDIPT	1.20817	0.0110659	657
CRCP	1.08011	0.0112586	658
ABR	1.16448	0.0113067	659
TCF7L1	1.02506	0.0114111	660
SLC25A20	-1.39864	0.0117308	661
NLRP10	-2.66035	0.0119142	662
DDX28	1.16547	0.0119191	663
EEF1B2	-0.80942	0.0119643	664
VPS13A	-1.0796	0.0120093	665
GRPEL2	1.22531	0.0121177	666
FBP1	4.30712	0.0121254	667
GARS1	-0.809222	0.0121254	668
CMTM7	2.31774	0.0123155	669
PPM1K	0.978522	0.0123605	670
CRYZL2P	3.43318	0.0123757	671
ZBTB43	-1.05942	0.0123976	672
RPRML	3.4052	0.0124113	673
ZDHHC7	0.987951	0.0124359	674
ANKH	-0.974025	0.0125519	675
UNC5B	0.790759	0.0126383	676
VDR	0.94567	0.0126383	677
CASP9	1.81756	0.0128335	678
NR1D2	1.66373	0.0129677	679
RPL15P18	-2.30034	0.0130146	680
SLIT3	4.73556	0.0131252	681
PITPNC1	1.2022	0.0132635	682
PGLYRP4	1.20467	0.0133182	683
USB1	1.08199	0.0133398	684
AKT1	1.33123	0.0133585	685
INPPL1	1.13191	0.0133736	686
GLB1L2	-2.80581	0.0135383	687
LIPH	1.20266	0.0135959	688
RAB11B	1.06748	0.0135959	689
CLEC2A	-2.79338	0.0136165	690
CD244	4.609	0.0136296	691
WASHC4	-1.166	0.0136462	692
CRABP2	1.05201	0.0136462	693
LINC01214	1.42096	0.0136462	694
TST	0.996647	0.013651	695
ADRB2	1.0904	0.0136661	696
VWA2	-2.20323	0.0136949	697
CYB5R3	1.06546	0.0137463	698
MACF1	-0.925877	0.0137729	699
STS	1.99671	0.0138495	700
CNP	0.978007	0.0140156	701
FN3KRP	1.33544	0.0143224	702
UPK2	4.97153	0.0144262	703
ARF1	0.74357	0.0144354	704
PLA2G2A	4.591	0.0146267	705
MBOAT1	2.02401	0.0146618	706
BBS10	-2.48633	0.0149554	707
MME	1.57743	0.015149	708
RUNX1	1.15534	0.015149	709
GNG4	2.13199	0.015149	710
CALCOCO1	-0.897481	0.015149	711
VPS36	-1.01029	0.0152634	712
GK5	-1.07371	0.0152634	713
IMP3	0.984204	0.0153166	714
BCL2L12	1.31582	0.0154196	715
MTRR	-1.11283	0.0156551	716
CARHSP1	1.20479	0.0157387	717
IGFL1	1.1411	0.0157738	718
MIA2	0.883534	0.0157738	719
PRPSAP1	1.16347	0.01583	720
TMEM86A	-0.88162	0.0159627	721
MYLK	1.76076	0.016043	722
PLEKHG3	1.0504	0.0164038	723
STX16	1.02601	0.0164038	724
RPS27A	0.66161	0.0164527	725
DDR1	1.02219	0.0164527	726
AREG	1.01882	0.0166459	727
PNPLA2	1.16765	0.0167607	728
RAPGEF2	-1.17989	0.0167607	729
ZSWIM4	1.78682	0.0170551	730
RPS26	-0.820122	0.0171206	731
LY6D	0.810071	0.0171976	732
CEMIP2	1.18212	0.0171976	733
PPFIBP1	0.706908	0.0172655	734
ZNF567	-1.74814	0.0173269	735
DDOST	1.38733	0.0174115	736
YIPF5	-0.876218	0.0174115	737
PSMD11	-0.841883	0.0174632	738
CDCA2	-1.84402	0.0174957	739
EEF1GP5	-2.73961	0.0175808	740
SPSB1	1.22853	0.0176114	741
ZSCAN29	1.06962	0.0180854	742
AZGP1	-1.11812	0.0183248	743
FGFBP1	0.781579	0.0184892	744
TMPRSS11E	1.04816	0.0184975	745
HIPK1	-0.838969	0.0185502	746
ABHD6	-0.979337	0.018559	747
SURF4	0.799044	0.0189231	748
EMC6	0.911845	0.0189595	749
CCSER2	-1.04638	0.0189671	750
LRRC4	1.77674	0.0189671	751
GABARAPL1	0.884642	0.0189671	752
NFE2L1	0.857483	0.0189671	753
PALM	3.80309	0.0189671	754
SPAG7	1.06499	0.0192147	755
HES2	0.978034	0.0192826	756
SDAD1P1	-1.54455	0.0193311	757
HRH1	1.22673	0.0193311	758
NFIX	1.03171	0.0194243	759
CDHR1	-1.32324	0.0194465	760
MFSD4B	-0.990506	0.0194563	761
ALDH3B1	2.20851	0.0194588	762
DKK1	2.38876	0.0197653	763
RFFL	1.17226	0.0197787	764
AGR2	2.76532	0.0197901	765
STC1	3.74646	0.0199059	766
SMAP2	-1.01584	0.0199061	767
HAGH	1.09824	0.0199133	768
ARF5	-2.19172	0.0199624	769
EFNA5	-0.885557	0.0201993	770
LRATD2	1.19842	0.0202879	771
IGFBP2	1.50129	0.0204343	772
WNT3	-2.34642	0.0205155	773
SSBP3	0.83858	0.0206068	774
ZNF589	-1.49282	0.0206396	775
MSRB2	1.03886	0.0206808	776
RPS15AP10	-1.53836	0.0206808	777
CILK1	-1.0258	0.0206877	778
ANXA2	1.01667	0.0207767	779
RN7SL138P	-2.72219	0.0207767	780
S100A7A	2.56979	0.0209149	781
SLC26A2	-1.15496	0.0209287	782
DNAJA2	-0.855803	0.0209363	783
SLC27A4	-1.48479	0.0209624	784
DCBLD1	1.2118	0.0209624	785
EDEM3	-1.3239	0.0209624	786
STON2	-0.948887	0.0209624	787
AFMID	1.21408	0.0209624	788
NAA15	-0.837991	0.0209624	789
OTUD1	-1.49258	0.0210699	790
TPRXL	1.47374	0.0211153	791
HELZ2	1.17329	0.0211181	792
PRKCD	1.18886	0.0212965	793
NPHP4	1.52619	0.0213273	794
NT5C2	0.975892	0.0215151	795
ZNF654	-1.0605	0.021596	796
AZGP1P1	-1.31286	0.0217895	797
DGKA	1.08168	0.0218802	798
GNPTG	0.928682	0.0218959	799
SBSN	-1.04674	0.0218997	800
SPINK4	4.65628	0.0218997	801
DCT	-2.21706	0.0218997	802
RPL29	-1.04956	0.0220996	803
LGALS7B	-2.27382	0.0222573	804
ARAP2	-1.18212	0.0222573	805
CD24	0.996032	0.0222823	806
DHRS3	1.1545	0.0222952	807
IRX4	0.848894	0.022328	808
CCDC92	1.4736	0.0224353	809
LOXL2	1.43934	0.0224623	810
USP15	-1.11401	0.0225394	811
HCFC1	0.892577	0.0226983	812
FABP4	4.93101	0.0226983	813
TMEM203	-1.0596	0.0228242	814
MTSS2	1.49018	0.0230524	815
YTHDF3	0.905447	0.0231352	816
ASAP2	1.03598	0.023145	817
EPHA2	2.74516	0.0232539	818
CLCA3P	4.1027	0.0232539	819
ANKRD36	-2.13816	0.0233195	820
TMEM37	3.65061	0.0234599	821
FASN	1.11807	0.0235734	822
SH3BP1	0.854323	0.0237734	823
STK4	-0.920807	0.0239584	824
LZTS3	2.53078	0.0239584	825
CCNDBP1	1.03971	0.0240468	826
TLNRD1	1.19053	0.0240468	827
TMC4	3.03313	0.0240468	828
EXPH5	-0.951366	0.024063	829
RMI1	-1.40217	0.024063	830
ANGPTL4	1.6507	0.0241518	831
VOPP1	1.60844	0.0241529	832
NDUFB7	-1.21374	0.024237	833
MECOM	1.88786	0.0242415	834
TMEM62	2.41435	0.0243529	835
RILPL2	1.49675	0.0244743	836
HIP1R	-1.11848	0.0244743	837
FAR1	1.0827	0.0244743	838
STAM	-0.988088	0.0246015	839
SUN2	0.908174	0.0246015	840
ID4	-1.6076	0.0246015	841
EPHB6	-1.36252	0.0246015	842
RPS14	-1.05572	0.0246015	843
NOTCH1	0.998656	0.0246015	844
SH3D21	0.929552	0.0246053	845
CYP2J2	-1.21077	0.024686	846
TAOK1	-0.9376	0.0247102	847
LTN1	-1.36227	0.0249953	848
TPST1	1.37523	0.0252342	849
REC8	1.58316	0.0253231	850
HSD11B2	-0.831177	0.0253408	851
ATP5IF1	0.608408	0.0253432	852
MTMR3	0.911369	0.0255722	853
KLHL18	-1.04411	0.0258623	854
CYP4X1	3.47767	0.0258989	855
KRT10	-0.981972	0.0259172	856
PATL1	1.07651	0.0259172	857
KIF1B	-0.889607	0.0259172	858
C10orf99	-0.92147	0.0259854	859
TNS4	0.96557	0.0260111	860
USP22	0.916175	0.026046	861
RNF126	1.11018	0.0260692	862
CCDC74A	2.54131	0.0260692	863
CMPK2	1.7349	0.0260692	864
BZW2	-0.892557	0.0260692	865
ADGRE5	1.2325	0.0260692	866
KRT24	2.08773	0.0261037	867
GLIS2	1.2928	0.0262278	868
PTPN13	-1.1645	0.0264735	869
DECR2	1.72407	0.0269889	870
DSP	-0.81759	0.0270054	871
MUC22	3.68326	0.0272603	872
CHMP4B	0.823458	0.0272675	873
LINC02159	-1.24598	0.0273781	874
HES1	0.868445	0.0273781	875
SORL1	1.04477	0.0273781	876
TNIK	1.27792	0.027474	877
COL1A1	1.04846	0.0275092	878
BCL7B	1.21461	0.0275941	879
RPS29P16	1.59886	0.027616	880
RAI1	1.14778	0.0277207	881
HPCAL1	1.05826	0.0277515	882
TRMT112	0.795667	0.0278372	883
HOXC10	1.23296	0.0278665	884
MYO5C	3.66964	0.0279278	885
AADACL2	-0.850637	0.0279278	886
PCSK7	1.01742	0.027955	887
PSTPIP2	1.07406	0.0280387	888
PFKP	0.88036	0.0282974	889
CDH3	1.21645	0.0282974	890
TSPYL4	-1.04758	0.0283201	891
CARD18	-1.16562	0.0283558	892
SSH3	1.04288	0.0283558	893
SAMD12	1.36284	0.0285835	894
MSL3	-0.910349	0.0285835	895
ST3GAL6	-0.995473	0.0288195	896
MLLT11	-0.987483	0.0291105	897
FTO	1.22213	0.0292711	898
MARVELD3	0.872764	0.0293556	899
MTCL1	-1.24986	0.029534	900
PEX3	-0.828173	0.029534	901
SRFBP1	-1.34985	0.029562	902
TNFAIP3	-1.17153	0.029562	903
MFSD5	-0.848485	0.029562	904
GFPT1	0.986153	0.0296394	905
IRS1	-0.916473	0.0296394	906
CMIP	0.788772	0.0296967	907
RDH16	-2.08636	0.0296967	908
SUGP2	0.999383	0.0296967	909
LARP6	1.20834	0.0300957	910
TMEM219	1.10294	0.0300957	911
BAALC-AS1	2.15268	0.0300957	912
MAP3K8	-1.10042	0.0301681	913
CTBP1-DT	1.77188	0.0301681	914
GAPDHP1	-2.01818	0.0301681	915
MSRB3	-1.21454	0.0302869	916
POTEE	-3.33998	0.0303669	917
TSEN34	0.808728	0.030491	918
MDM2	0.882062	0.030491	919
CAMKK2	0.929396	0.0307512	920
SLURP1	-1.1199	0.0311642	921
P2RX7	-2.18348	0.0312391	922
CCL28	-3.44363	0.0313655	923
AKT2	1.03027	0.0314449	924
CST6	-1.26794	0.03186	925
GOLPH3-DT	2.11468	0.0318625	926
LDLR	0.740365	0.0319427	927
NXN	0.825195	0.0319761	928
BTRC	0.931778	0.032075	929
DTYMK	1.14629	0.0322627	930
LINC01621	-1.58798	0.0322627	931
ITPK1	1.11853	0.0324326	932
IL18	-0.858382	0.0324326	933
MAOA	0.945959	0.0328473	934
UNC93B1	1.09066	0.0329897	935
CTDSP2	1.08574	0.0332808	936
IGFBP4	1.82351	0.0333227	937
HOPX	-1.06181	0.0336728	938
MORC4	-0.7892	0.0336728	939
ATG9B	0.746953	0.0336918	940
MYPOP	1.18866	0.0336918	941
ZMYM3	0.948021	0.0336918	942
TBCB	0.757083	0.0338356	943
TPCN1	1.01238	0.0338716	944
MECR	1.19022	0.0338716	945
ZDHHC9	-0.703365	0.0341961	946
RO60	-0.991774	0.0341961	947
SLC16A7	-1.13719	0.0343475	948
IGFL2-AS1	1.18496	0.0343815	949
LTBP2	1.21531	0.0343815	950
FAM98A	-0.892149	0.03444	951
ATP6V1A	-0.768158	0.03444	952
CFL1	0.900363	0.0346978	953
ATAT1	1.51808	0.0347932	954
ARHGEF26	-1.11372	0.0347932	955
CD46	0.701709	0.0349907	956
ITGB5	0.84575	0.0350855	957
RPS11	-0.754604	0.0351546	958
RAP2B	0.959116	0.0351546	959
ITGB6	1.04231	0.0351612	960
SHROOM1	3.66735	0.0353145	961
TOB1	-1.18212	0.0353242	962
ELOVL3	-1.26295	0.0355391	963
ELOVL5	-0.840817	0.0356274	964
IGF2BP3	-1.23608	0.0356274	965
TCF3	0.816592	0.0356274	966
CD164L2	-1.63077	0.0356274	967
SNX7	1.60124	0.0356373	968
FOXN1	-1.10313	0.0356856	969
C1orf116	0.668367	0.0359434	970
HGSNAT	1.1765	0.0362372	971
SPAG1	-1.09735	0.0362372	972
PLBD1	0.82829	0.0364175	973
NATD1	1.00238	0.0366424	974
YJEFN3	-2.09232	0.0366424	975
TAF1D	-1.0542	0.0367329	976
YOD1	-0.842255	0.0367966	977
SELENBP1	2.58497	0.037233	978
ALDH7A1	0.747764	0.0372366	979
PRKCZ	1.12246	0.037253	980
F11R	0.87901	0.037253	981
CPNE2	1.17735	0.0373173	982
MB21D2	0.858921	0.0375184	983
TAPBPL	1.58199	0.0377199	984
ACAP2	-1.03959	0.0377199	985
PLAUR	1.51998	0.0377199	986
UBL7	-0.912827	0.0378065	987
KIFAP3	-0.78888	0.0378734	988
TRIM4	-0.746808	0.0378734	989
STC2	4.07185	0.0380902	990
CREB3L1	2.16551	0.0380902	991
CHST15	1.46363	0.0382161	992
MTDHP1	4.70646	0.0382491	993
ADM	0.94991	0.0382491	994
CES2	0.8589	0.0382491	995
TTC14	-1.0906	0.0382491	996
FOXQ1	0.997847	0.0382665	997
WDR36	-1.10003	0.0385292	998
KDELR1	0.792444	0.0385292	999
N4BP2	-1.25744	0.0385292	1000
FBLN2	2.65058	0.0386074	1001
ZFAS1	0.631976	0.0387058	1002
ACADM	1.07636	0.0387172	1003
SPTSSB	-0.972165	0.0388104	1004
SBDSP1	-1.46967	0.0388543	1005
SPTBN1	-0.818733	0.0389465	1006
FOXK1	1.0589	0.0392378	1007
LRP10	0.598571	0.0392378	1008
CHEK2	1.47429	0.0393775	1009
HIF1A	-0.780778	0.0394584	1010
EEF1A1	-1.34641	0.0396424	1011
TAGLN	1.31419	0.0397954	1012
MBOAT2	-0.679676	0.0399118	1013
MYEOV	4.3755	0.0399272	1014
SNX16	-1.33499	0.0401158	1015
PLD2	1.06656	0.0401158	1016
ENTPD3	1.96759	0.0402033	1017
LIPE	2.31035	0.0403535	1018
CEP76	-1.49516	0.0404145	1019
KRT223P	3.77415	0.0404145	1020
FSTL1	1.39307	0.0409334	1021
ADD1	1.07738	0.0409866	1022
NPDC1	1.89936	0.0411532	1023
GOLGA3	0.706588	0.0412312	1024
ARHGAP27	0.851637	0.0412407	1025
GLO1	-0.796398	0.0412601	1026
ABHD4	1.02342	0.0412601	1027
PPP1R8	1.21443	0.0416742	1028
S100A10	1.14437	0.0416969	1029
C11orf54	-1.18657	0.0416993	1030
SCD	0.746927	0.0417896	1031
NDRG4	0.993902	0.0419311	1032
LINC01088	3.44047	0.0421704	1033
PRUNE1	1.23495	0.0425448	1034
OCIAD1	0.674472	0.0425564	1035
CPEB4	-0.808002	0.0425564	1036
SUOX	1.33422	0.0426013	1037
PSPH	1.31633	0.0429083	1038
PMEPA1	0.925651	0.0429836	1039
ZFAND3	1.16903	0.0429836	1040
STRA6	3.63795	0.0433125	1041
SEMA5A	1.25749	0.0437647	1042
SLC2A1	0.851642	0.0438952	1043
RAB5C	0.905686	0.0438952	1044
TCOF1	0.932112	0.0439344	1045
SRPK2	-0.715459	0.0439344	1046
TET2	-1.15644	0.0442593	1047
SPTLC2	0.734373	0.0442735	1048
PDPK1	-0.945904	0.0442782	1049
RBM7	-1.26338	0.0444933	1050
PPP3R1	1.14838	0.0447535	1051
RNF114	0.766998	0.0447541	1052
ARHGEF19	1.0339	0.0448859	1053
CUL2	-1.15674	0.0448859	1054
PRSS23	0.861252	0.0451699	1055
LASTR	2.81704	0.0452992	1056
UBALD2	0.849529	0.0453099	1057
TNFAIP8L1	1.07824	0.0453099	1058
MFSD4A	3.174	0.0453958	1059
GALE	1.06293	0.0453958	1060
TUBBP5	1.01137	0.0454217	1061
DAPK1	3.17654	0.0454217	1062
DLX3	-1.09867	0.0454441	1063
MTPN	0.798033	0.045504	1064
SLC8B1	1.08298	0.0456206	1065
FGGY	0.998445	0.0458338	1066
FRAT2	0.88992	0.0458345	1067
MOCOS	-1.04998	0.045972	1068
SLC35F5	-0.763893	0.0465414	1069
TMEM167A	-0.712861	0.0465696	1070
TMEM40	-0.657589	0.0466239	1071
CCDC9B	-1.1484	0.0466239	1072
TLR3	1.69321	0.0467834	1073
SLC30A1	-0.754633	0.0470567	1074
MYZAP	1.14853	0.0470964	1075
BICDL2	0.791169	0.0470964	1076
PXMP4	-0.792844	0.0470964	1077
AKT1S1	-1.16348	0.0470964	1078
ATP2B4	-0.70971	0.047178	1079
MUCL3	3.41334	0.0471834	1080
ACTR8	1.03021	0.0471856	1081
BICRA	1.43026	0.047255	1082
MAPK14	-0.746084	0.0472851	1083
RAB11FIP2	-1.26064	0.0472851	1084
N4BP2L2	-0.947472	0.0472851	1085
RRN3	1.17114	0.0475197	1086
TMEM8B	1.32461	0.0479427	1087
C6orf15	-0.947692	0.0479573	1088
PTPRG	-1.45801	0.048002	1089
ICAM1	4.52041	0.0480026	1090
NUP58	-0.99835	0.0483402	1091
TEAD2	1.32104	0.0483402	1092
BTBD11	1.19429	0.0484199	1093
TMEM80	1.01736	0.0484269	1094
PTPRF	0.592382	0.0486011	1095
SH3PXD2A-AS1	0.850823	0.0490232	1096
BCAR3	1.22067	0.0492588	1097
COL9A3	1.09396	0.0492769	1098
CIZ1	1.06242	0.0493042	1099
HOXA7	1.04494	0.0493487	1100
GNAL	0.901731	0.0494109	1101
MTA2	1.08533	0.0495786	1102
SMPD4BP	1.50603	0.0496031	1103
GAS7	-0.830643	0.0496031	1104
TBC1D23	-0.883276	0.049827	1105
	Log2FC
	EV-UAB110
gene_id	vs EV-DMSO	q-value	Rank
KRT1	-7.5347	2.52e-235	1
FLG	-6.01292	1.14e-118	2
CXCL14	-5.11122	1.67e-102	3
DSC1	-5.93687	9.7e-94	4
HAL	-6.53779	2.04e-79	5
CASP14	-4.37249	4.05e-73	6
CPM	-4.50981	7.24e-72	7
SPRR2E	-7.14429	8.71e-72	8
SDR16C5	-5.14554	2.84e-69	9
ALOX12B	-6.45125	2.01e-57	10
ARG1	-7.82853	2.05e-57	11
BLMH	-5.5072	7.58e-57	12
GGCT	-3.80319	4.56e-56	13
BPIFC	-5.60662	2.57e-52	14
PLAT	6.09622	3.22e-50	15
KRT6C	-5.36554	2.09e-49	16
C5orf46	-4.15563	9.3e-48	17
IL36RN	-5.57493	1.29e-47	18
CDSN	-5.13834	8.52e-45	19
CEACAM5	6.8464	4.58e-43	20
PSAPL1	-4.87885	4.58e-43	21
CEACAM6	6.63531	5.78e-40	22
SPRR2D	-3.80294	2.55e-39	23
KRT19	7.42805	3.64e-39	24
KRT15	5.45168	6.12e-39	25
AQP9	-5.89673	1.63e-38	26
RPTN	-6.90345	2.8e-37	27
ELF3	6.32129	6.15e-37	28
LCE3D	-4.20276	1.06e-35	29
PYDC1	-5.16882	2.87e-35	30
GPRC5A	6.52782	9.14e-35	31
LCN2	5.54191	2.88e-33	32
LIPN	-6.60645	6.13e-33	33
LCE3E	-4.06815	8.07e-33	34
TNFAIP2	5.74469	8.18e-33	35
GJA1	-3.34491	2.55e-32	36
GSDMA	-4.35955	5.56e-32	37
PNPLA1	-4.71446	7.74e-32	38
GAN	-3.75721	1.26e-31	39
KRT77	-4.10826	5.13e-31	40
PAG1	-4.08542	8.44e-30	41
AADACL2	-4.43394	1.03e-29	42
TTC9	3.7546	1.34e-29	43
SERPINB1	3.66591	2.07e-29	44
BCAT1	4.12245	3.4e-29	45
GCNT3	4.35094	4.46e-29	46
TSPAN1	4.85	6.31e-29	47
TMPRSS4	5.00185	9.79e-29	48
IGFL2	-3.77428	2.47e-28	49
TFCP2L1	3.55362	4.39e-28	50
LGALS9	7.14969	1.23e-27	51
LYPD5	-4.48299	1.43e-27	52
SPRR5	-3.77975	2.28e-27	53
BCAS1	4.2956	3.22e-27	54
GABRP	7.1084	3.59e-27	55
ATP12A	-2.57491	3.74e-27	56
SLC46A2	-6.35645	4.5e-27	57
DUOX2	4.13516	1.52e-26	58
CLDN7	6.0734	1.73e-26	59
LORICRIN	-4.12507	1.78e-26	60
ADIRF	4.23042	1.85e-26	61
C10orf99	-4.91234	1.85e-26	62
CEACAM1	6.08207	1.92e-26	63
PLA2G4E	-5.13976	6.38e-26	64
PSORS1C2	-7.33358	7.01e-26	65
KRT7	7.57747	7.01e-26	66
FLG2	-6.87111	7.33e-26	67
B4GALT5	3.10365	7.46e-26	68
MUC21	5.77444	7.93e-26	69
ALOXE3	-5.94857	1.21e-25	70
LINC01094	-5.18128	2.05e-25	71
PTGES	6.75431	2.38e-25	72
ANXA11	3.69147	3.45e-25	73
GLUL	2.99008	5.1e-25	74
PLAAT3	6.64294	6.81e-25	75
PTGER3	-6.88599	8.81e-25	76
CRISP3	4.9779	1.11e-24	77
DHRS9	3.90401	1.71e-24	78
KRT10	-4.3217	2.43e-24	79
SLURP1	-3.98931	5.89e-24	80
ASS1	4.52586	6.08e-24	81
PRR15L	7.21358	6.3e-24	82
PLAGL1	-3.83143	8.92e-24	83
CXCL17	4.89791	8.96e-24	84
SH3TC2	4.26819	1.36e-23	85
LY6G6C	-3.96288	1.39e-23	86
IDE	-2.6534	2.7e-23	87
FAM3C	2.9066	5.25e-23	88
EPHB6	-3.38029	5.34e-23	89
ELMOD1	-5.68273	5.46e-23	90
SPRR2G	-11.6251	6.99e-23	91
SLC1A6	-4.49215	8.26e-23	92
CCDC80	4.57686	9.24e-23	93
TMEM45A	-2.81278	9.76e-23	94
PRSS22	5.96922	1.07e-22	95
KRT10-AS1	-2.84032	1.23e-22	96
AZGP1	-3.40589	2.06e-22	97
CD36	-3.1385	2.35e-22	98
ID1	2.9125	2.5e-22	99
ALDH1A3	4.57558	2.5e-22	100
NLRP10	-7.12587	2.9e-22	101
ADAP2	-5.65851	2.92e-22	102
EPB41L1	4.47146	3.58e-22	103
SECTM1	5.98728	3.84e-22	104
KRT13	5.02574	4.58e-22	105
KRTDAP	-2.77421	9.35e-22	106
IRF1	3.86613	9.96e-22	107
NIPAL4	-2.69646	1.17e-21	108
CHP2	-4.95246	1.75e-21	109
SERPINB5	-2.3682	2.4e-21	110
MUC1	4.77782	2.7e-21	111
KRT23	-3.66339	3.13e-21	112
MFAP3L	-3.07888	4.31e-21	113
SRPK1	-2.82298	4.73e-21	114
SDR9C7	-4.5432	5.63e-21	115
SAA2	5.51385	6.07e-21	116
ECM1	4.33911	1.16e-20	117
PADI1	5.22646	1.17e-20	118
FETUB	-3.92666	1.23e-20	119
SAT1	2.94688	2.36e-20	120
PLIN5	-5.19167	2.36e-20	121
DTX4	3.94346	2.92e-20	122
SPTLC3	-2.96311	3.12e-20	123
LINC02159	-5.15234	6.37e-20	124
DLX3	-4.13182	7.64e-20	125
SBSN	-2.43292	8.27e-20	126
KRT4	4.86559	9.08e-20	127
POF1B	-2.85771	9.93e-20	128
CEACAM7	5.84144	1.13e-19	129
KRT78	-2.64927	1.34e-19	130
MCUR1	-2.14416	1.91e-19	131
PTPN21	-2.84861	3.23e-19	132
EHD3	4.40034	4.44e-19	133
PXMP4	-2.37568	5.44e-19	134
SULT2B1	-2.98024	6e-19	135
GDF15	5.57079	8.35e-19	136
STEAP4	3.38606	1.1e-18	137
MFAP5	-3.12739	1.23e-18	138
EMP1	2.47968	1.24e-18	139
EPB41L4A	3.01629	2.15e-18	140
SPTSSB	-4.0317	3.18e-18	141
TSC22D3	2.85046	3.31e-18	142
KIAA0513	-2.4235	4.03e-18	143
CACNB4	-5.93048	4.26e-18	144
MSRB3	-3.57368	5.58e-18	145
IL22RA1	-3.74738	6.99e-18	146
TJP3	5.52183	7.91e-18	147
FBXO32	2.43453	8.04e-18	148
PBX1	2.49167	9.13e-18	149
CD14	5.85437	9.13e-18	150
SLC5A1	-2.45914	9.58e-18	151
APOB	-6.46455	9.66e-18	152
HPSE	-2.87379	1.1e-17	153
CARD18	-3.95266	1.15e-17	154
GARS1	-2.10174	1.35e-17	155
PNPLA3	-4.03539	2.17e-17	156
QPCT	-4.36397	3.56e-17	157
CHCHD7	-2.91387	5.02e-17	158
LCE2D	-3.95213	5.13e-17	159
SPRR3	4.42553	5.35e-17	160
LCE6A	-3.88647	5.42e-17	161
TINAGL1	3.80212	5.85e-17	162
WFDC12	-3.35903	6.29e-17	163
PTGS1	-4.58036	6.29e-17	164
CAPN5	6.20052	6.97e-17	165
SLC15A1	-2.27285	1.14e-16	166
CALML5	-3.02659	1.16e-16	167
NAV3	-5.08123	1.33e-16	168
ADGRF1	5.01171	1.4e-16	169
ELOVL7	-2.74151	1.78e-16	170
DCN	-3.94887	2.4e-16	171
PHLDA1	2.80459	3e-16	172
ME1	-2.8079	3.61e-16	173
ADTRP	-3.75713	5.16e-16	174
PLAAT4	8.49036	7.19e-16	175
ZNF662	-4.50093	7.71e-16	176
FBXO45	-2.30422	1.16e-15	177
PITX1	4.25925	1.16e-15	178
ENDOU	-3.17018	1.26e-15	179
FAM83A	3.18556	1.26e-15	180
ESYT3	-5.67609	1.38e-15	181
TPRG1	-3.00483	1.63e-15	182
NEFH	-3.42661	1.77e-15	183
TCHH	-5.06369	1.77e-15	184
KRT31	5.25098	2.16e-15	185
SGPP2	-2.15842	2.97e-15	186
C15orf48	4.2159	3.11e-15	187
CENPT	-3.57963	3.12e-15	188
GCOM1	-2.33182	3.15e-15	189
A4GALT	3.62178	3.27e-15	190
ATP2C2	-4.20781	3.53e-15	191
TYRO3	-2.87721	3.72e-15	192
IER3	2.9947	4.06e-15	193
PSAT1	-2.65514	4.14e-15	194
ACP7	-4.20264	5.15e-15	195
CSNK2A2	-2.25305	9.05e-15	196
CYP2C18	-5.42257	9.09e-15	197
HRH1	2.99278	9.72e-15	198
ST6GALNAC1	3.83008	9.97e-15	199
GGH	-3.77473	1e-14	200
TSPAN5	-3.17597	1.2e-14	201
HOXA-AS2	6.10542	1.2e-14	202
C11orf96	6.09726	1.25e-14	203
LASP1	2.03316	1.33e-14	204
TM4SF1	2.84931	1.45e-14	205
C1orf68	-5.1399	1.47e-14	206
EGLN3	-3.62033	1.51e-14	207
IL37	-4.02667	1.59e-14	208
DSG1	-3.78266	1.88e-14	209
CD63	1.92652	2.06e-14	210
FUT3	2.83466	2.17e-14	211
ELOVL4	-4.97844	2.25e-14	212
TREX2	-5.37622	2.38e-14	213
CYP4F22	-3.87222	2.72e-14	214
PLA2G4D	-2.86733	2.84e-14	215
MARCHF3	-4.01941	3e-14	216
LIPM	-4.35864	3.31e-14	217
SLC16A10	-7.87624	3.74e-14	218
FAXDC2	-3.20181	5.13e-14	219
SORBS2	4.74529	5.13e-14	220
ARHGDIB	3.43554	6.93e-14	221
LYN	3.29297	7.24e-14	222
ATP9A	2.65937	9.11e-14	223
STS	4.05269	9.57e-14	224
XDH	4.46326	1.06e-13	225
IL1F10	-8.91894	1.08e-13	226
ANKH	-2.61614	1.16e-13	227
MAFB	-1.89838	1.27e-13	228
MAL	5.09591	1.38e-13	229
KCTD4	-6.21608	1.52e-13	230
MLPH	5.50341	1.59e-13	231
PIK3IP1	2.12754	1.79e-13	232
GCNT1	-3.75242	1.88e-13	233
LCE2B	-3.21698	2.21e-13	234
SERPINB12	-3.02279	2.4e-13	235
TRAF4	3.09772	2.67e-13	236
FOXC1	2.84396	3.13e-13	237
SPRR2B	-8.50991	3.13e-13	238
ZNF362	2.98508	3.15e-13	239
ST3GAL1	3.79635	3.43e-13	240
ELF5	-3.19536	4.71e-13	241
SERPINB7	-3.09655	5.18e-13	242
NEDD4L	2.14444	5.59e-13	243
GALNT12	4.5404	5.73e-13	244
FUCA1	3.27881	5.79e-13	245
SLC15A2	5.27692	5.97e-13	246
SLC6A14	2.0148	6.2e-13	247
LCE1B	-3.59676	6.2e-13	248
CCSAP	-2.968	7.25e-13	249
RNF227	-3.63452	7.94e-13	250
IDH1	2.59189	8.76e-13	251
CDR2L	3.24798	9.78e-13	252
NFATC2	-2.85105	9.83e-13	253
USP2	-3.58894	9.94e-13	254
GALNT5	4.08919	9.94e-13	255
PLAAT2	7.76611	1.27e-12	256
RHCG	3.45312	1.34e-12	257
GATA3	-1.85336	1.61e-12	258
CST6	-2.68622	1.88e-12	259
GDA	-8.88914	2.08e-12	260
CBX6	3.15738	2.2e-12	261
FLVCR2	-3.01859	2.25e-12	262
WAKMAR2	-6.25617	2.3e-12	263
KBTBD11	5.78014	2.32e-12	264
BID	2.2597	2.48e-12	265
MGLL	-1.99307	2.54e-12	266
ANXA1	2.60111	2.59e-12	267
TRPV3	-2.74446	2.75e-12	268
RAB3B	-4.07781	2.82e-12	269
CRACDL	3.4263	2.82e-12	270
TRIP10	2.78242	3.41e-12	271
KLK6	-1.92555	4.66e-12	272
MDK	5.00641	4.7e-12	273
STK39	2.68909	4.93e-12	274
RRAGD	3.3291	5.57e-12	275
SERPINB4	-3.22111	5.59e-12	276
UCA1	5.76652	5.83e-12	277
KLHL18	-2.28417	7.35e-12	278
SLC35E4	-2.66234	8.23e-12	279
AZGP1P1	-3.64076	8.7e-12	280
TMPRSS11B	2.89087	8.77e-12	281
BNIP3	-2.50927	8.83e-12	282
YOD1	-2.37345	1.36e-11	283
DNASE1L2	-3.78868	1.42e-11	284
MUC20	3.38829	1.45e-11	285
ARL8A	2.92034	1.46e-11	286
SERPINA12	-8.04173	1.56e-11	287
FMO5	-5.3649	1.6e-11	288
FRK	2.74861	1.62e-11	289
NFE2L3	-3.70935	1.67e-11	290
VSIG2	5.91813	1.78e-11	291
TP53I3	3.85814	2.28e-11	292
ITGAM	-5.93429	2.61e-11	293
SNCG	3.72202	2.74e-11	294
KRT2	-7.79548	2.74e-11	295
KCNG1	4.04613	3.25e-11	296
B3GNT3	2.87113	3.49e-11	297
SH3TC2-DT	3.81709	3.51e-11	298
ABRACL	2.13884	3.91e-11	299
SLC19A3	-6.64759	3.96e-11	300
ZNF503	1.8475	5.95e-11	301
PAPPA	2.29898	6.32e-11	302
GPLD1	-2.67768	7.59e-11	303
KRT16	-2.96584	7.82e-11	304
AADAC	-5.9488	8.35e-11	305
CPLX1	6.36642	8.61e-11	306
SLC30A1	-1.89981	8.96e-11	307
LRRFIP1	1.50323	9.22e-11	308
EGR3	-2.96833	9.91e-11	309
P2RY2	2.99981	1.01e-10	310
DHRS3	2.88883	1.02e-10	311
TMC4	5.89953	1.04e-10	312
CYP2J2	-3.36782	1.12e-10	313
TRIM11	3.18724	1.2e-10	314
RGS20	-2.92639	1.25e-10	315
HOPX	-2.73619	1.35e-10	316
EYA2	5.76426	1.5e-10	317
ELF3-AS1	7.57671	1.66e-10	318
MBOAT1	3.69912	1.67e-10	319
DDHD1	-2.85464	1.89e-10	320
KLK13	-1.75473	2.16e-10	321
BTG2	-1.79649	2.17e-10	322
HRNR	-6.90626	2.43e-10	323
LCE2C	-2.78892	2.52e-10	324
UPK3B	4.69043	2.67e-10	325
ALDH3B1	4.4886	2.85e-10	326
MMP1	-3.66975	3.01e-10	327
RARRES1	3.63757	3.05e-10	328
PPM1L	2.57134	3.08e-10	329
NMU	-3.90207	3.09e-10	330
UNC93B1	2.93434	3.24e-10	331
TMEM51-AS1	3.31974	4.11e-10	332
RAB15	5.49744	4.32e-10	333
OVOL1	-1.77809	4.33e-10	334
RORA	-3.27034	5.12e-10	335
EXPH5	-2.17803	5.12e-10	336
SQLE	-1.77783	5.31e-10	337
LCE1C	-3.20883	5.86e-10	338
MUC4	6.41204	5.9e-10	339
MMP9	-3.10523	6.02e-10	340
TNFAIP8L3	-2.87341	6.54e-10	341
S100P	2.4423	6.98e-10	342
GLTP	-1.94834	7.43e-10	343
GALM	4.62088	7.61e-10	344
CCN2	2.83986	7.65e-10	345
C6orf15	-7.43593	7.85e-10	346
LGALS9C	4.20136	8.61e-10	347
SMAD5-AS1	-3.62383	8.62e-10	348
CORO2A	2.06024	8.85e-10	349
SSH3	2.49523	9.89e-10	350
DDIT4	1.81425	1.05e-09	351
LINC01621	-7.42613	1.12e-09	352
TRIOBP	1.85559	1.23e-09	353
SEPTIN9	2.65678	1.52e-09	354
KLK1	-3.13352	1.6e-09	355
MPZL2	1.90816	1.9e-09	356
CEMIP	-4.25303	1.98e-09	357
TMPRSS11BNL	5.32419	2.17e-09	358
DUSP4	1.95783	2.48e-09	359
TMC5	4.56953	2.51e-09	360
TPM1	-1.47558	2.53e-09	361
ARL5A	-2.96093	2.58e-09	362
FRY	-3.81709	2.67e-09	363
CAMK2G	2.66063	2.81e-09	364
ATP6V1C2	-2.16778	2.9e-09	365
ACSL3	1.78682	2.99e-09	366
SAMD12	2.86256	3.05e-09	367
HDAC7	2.76098	3.35e-09	368
BHLHE41	2.54242	3.35e-09	369
CA6	-7.82859	3.39e-09	370
SPAG1	-2.31555	3.57e-09	371
TMBIM1	1.7585	3.8e-09	372
ABHD12B	-3.20101	4.16e-09	373
CAPNS1	2.93439	4.18e-09	374
ROBO1	-2.43719	4.24e-09	375
NEIL1	3.17953	4.39e-09	376
TUBB2A	-2.34215	5.39e-09	377
RGMA	3.7998	5.88e-09	378
TBC1D1	2.56287	6.14e-09	379
CNFN	-2.35325	6.55e-09	380
IFRD1	-1.86461	6.59e-09	381
ACSBG1	-3.79035	6.69e-09	382
HS3ST1	3.8675	6.77e-09	383
CALB2	7.12942	6.9e-09	384
IL1R2	-3.32578	8.16e-09	385
MAP2	-1.88267	8.16e-09	386
ACADM	3.10048	8.46e-09	387
PCCA-DT	-2.24421	8.78e-09	388
PGPEP1	4.00747	9.41e-09	389
SH3KBP1	-1.52429	9.44e-09	390
PSCA	6.5691	9.9e-09	391
PRSS27	2.55041	9.9e-09	392
GLRX	-2.96452	1.01e-08	393
ABCG4	-4.24101	1.02e-08	394
FILIP1L	-3.30987	1.06e-08	395
RBPMS	2.559	1.07e-08	396
INPPL1	2.27131	1.16e-08	397
ADAMTSL4	4.33457	1.31e-08	398
THEM5	-4.04517	1.36e-08	399
C4orf19	3.49934	1.4e-08	400
SQSTM1	2.39743	1.42e-08	401
ALOX12	-4.12576	1.42e-08	402
GAS7	-2.17684	1.49e-08	403
NIBAN2	2.61637	1.57e-08	404
HSDL2	-2.04849	1.7e-08	405
MECOM	3.43934	1.71e-08	406
GCHFR	4.41706	1.76e-08	407
SCNN1G	3.53934	1.99e-08	408
MARVELD3	1.7377	2.08e-08	409
FALEC	5.01855	2.08e-08	410
LRAT	2.52593	2.12e-08	411
APCDD1	-4.07137	2.23e-08	412
SRPX2	4.25424	2.35e-08	413
PYGB	2.08095	2.48e-08	414
FAM89A	-2.54617	2.53e-08	415
HMGCR	-2.05375	2.55e-08	416
DNAJB1	2.1495	2.85e-08	417
PDLIM1	2.80896	2.93e-08	418
ANKRD36C	2.35543	2.98e-08	419
SLC26A9	-4.77024	3.06e-08	420
SREK1IP1	-1.57765	3.15e-08	421
PACSIN3	2.08189	3.19e-08	422
VSIR	2.74746	3.25e-08	423
RAC2	2.64172	3.32e-08	424
RNF222	-1.91287	3.4e-08	425
ATG9B	2.2978	3.42e-08	426
IL36B	-5.81767	3.73e-08	427
PARD6G	-1.97057	3.85e-08	428
SH2D1B	7.09787	3.9e-08	429
XCR1	-7.05658	4.28e-08	430
MAFF	2.55441	4.49e-08	431
TPM4	1.78308	4.52e-08	432
H1-2	1.50487	4.61e-08	433
GSTA4	-2.22832	4.95e-08	434
ANKRD65	2.9979	4.97e-08	435
RUNDC3A	-2.9577	6.33e-08	436
PYCARD	-1.33748	6.33e-08	437
HMOX1	-2.46999	6.51e-08	438
DEPP1	5.40654	6.54e-08	439
MELTF	3.67899	6.57e-08	440
QPRT	4.97574	6.73e-08	441
FIGN	-2.28118	6.8e-08	442
CPA4	-1.6956	7.04e-08	443
IRF1-AS1	3.30499	7.16e-08	444
OXCT1	-2.31083	7.22e-08	445
TACC1	1.70185	7.35e-08	446
GJB2	-1.55438	7.39e-08	447
PDE8B	-6.83678	7.43e-08	448
IGFBP2	2.30925	7.43e-08	449
NANS	1.92108	7.81e-08	450
SLC31A2	-2.1482	8.41e-08	451
LINC01550	-2.43109	8.41e-08	452
CAB39L	2.14041	8.43e-08	453
ABHD6	-3.19718	8.53e-08	454
TMEM116	-4.017	9.52e-08	455
MUCL1	-2.45921	9.67e-08	456
NT5C2	1.61332	1.02e-07	457
TRIM56	1.60891	1.02e-07	458
TTC22	2.26478	1.04e-07	459
ALDH2	-2.01755	1.13e-07	460
ENTPD3	3.13168	1.15e-07	461
SMPD3	-1.48785	1.2e-07	462
UPP1	3.11671	1.21e-07	463
SMAP2	-1.6161	1.26e-07	464
JUNB	1.7955	1.27e-07	465
UBE2H	1.67815	1.29e-07	466
NPDC1	3.68055	1.37e-07	467
TRIM8	4.06183	1.39e-07	468
CDCP1	1.62259	1.44e-07	469
SLC31A1	-1.4057	1.44e-07	470
ARFGEF3	4.52441	1.52e-07	471
ASCC2	2.12237	1.53e-07	472
CLCA4	2.34872	1.55e-07	473
DYNLL1	-1.56032	1.58e-07	474
FAM162A	-1.66041	1.66e-07	475
RAPGEF4	-4.2859	1.74e-07	476
TMEM86A	-2.35606	1.95e-07	477
CA2	-2.01969	2.1e-07	478
RPS6KA4	-2.22319	2.1e-07	479
TSC22D2	1.74462	2.17e-07	480
OTUB2	-2.05601	2.19e-07	481
SLC27A4	-2.48091	2.25e-07	482
MLLT11	-2.1394	2.28e-07	483
LMNTD2-AS1	5.76448	2.32e-07	484
CRYBG2	1.94299	2.32e-07	485
HERC6	1.71022	2.32e-07	486
STRA6	6.29159	2.43e-07	487
SPRR1A	-3.33522	2.62e-07	488
CHKA	3.38303	2.77e-07	489
B3GALT5	6.53169	2.77e-07	490
PFKFB3	2.88798	2.83e-07	491
NCF2	2.1303	2.95e-07	492
PEX3	-1.84479	3.1e-07	493
TIMP2	1.98852	3.33e-07	494
L2HGDH	-2.02097	3.41e-07	495
EPCAM	2.94732	3.56e-07	496
PLA2G2A	6.87349	3.59e-07	497
PRDM1	-1.93466	3.59e-07	498
PMEL	-2.53919	3.59e-07	499
SEC14L2	2.11955	3.91e-07	500
ABTB2	2.60551	4.08e-07	501
TNNI2	2.15282	4.26e-07	502
B4GALT1	1.25209	4.28e-07	503
LCE1A	-2.48001	4.38e-07	504
SAA1	2.42111	4.43e-07	505
CDHR1	-3.31559	4.56e-07	506
TGM1	-2.21184	4.64e-07	507
ANKRD22	-1.7115	4.68e-07	508
CLDN4	1.55724	4.71e-07	509
ACP3	-1.63669	4.98e-07	510
AMMECR1	-1.49186	4.98e-07	511
CNTNAP3	3.56232	5.4e-07	512
FAM25A	-3.91733	5.49e-07	513
IL33	-3.49288	5.65e-07	514
CDCA2	-3.35193	5.7e-07	515
HARS1	-1.46947	6.21e-07	516
TRIM17	6.45604	6.25e-07	517
CAMK2N1	2.2722	6.45e-07	518
GMDS	2.85547	6.78e-07	519
ARHGAP29	-2.78608	7.18e-07	520
LGALS9B	4.32112	7.3e-07	521
MSMB	3.26427	7.3e-07	522
LHFPL2	2.05395	7.8e-07	523
BGN	-6.59913	8.24e-07	524
NEFM	-2.30993	9.39e-07	525
ALPK3	3.28408	9.82e-07	526
CLMN	5.06582	9.97e-07	527
PRKAB2	-1.75319	9.97e-07	528
TNIK	2.32652	1.04101e-06	529
APOL6	1.94031	1.11996e-06	530
MAB21L4	2.37045	1.1207e-06	531
KLF4	-2.71288	1.13437e-06	532
ARHGAP24	-2.92182	1.15676e-06	533
IFITM2	3.8199	1.25615e-06	534
ST13P20	-3.35352	1.25615e-06	535
PPM1K	1.61958	1.33779e-06	536
GPCPD1	1.57524	1.45518e-06	537
ABHD11	3.37977	1.50453e-06	538
S100A7	2.27941	1.56672e-06	539
RNF213	1.61105	1.56787e-06	540
IL1RN	1.55672	1.56787e-06	541
TGM2	-2.46389	1.70235e-06	542
CREG1	-2.11128	1.70689e-06	543
WFDC5	-2.06052	1.71935e-06	544
TRNP1	1.8601	1.76308e-06	545
HAS3	3.31469	1.7685e-06	546
DEGS1	-2.06178	1.77207e-06	547
FN3KRP	1.84867	1.82567e-06	548
MTRR	-2.05397	1.86468e-06	549
CAPN2	1.59864	1.90689e-06	550
BACE2	2.03348	1.93521e-06	551
PTK2B	2.19731	1.9782e-06	552
DLX5	-1.94714	1.98128e-06	553
CMTM4	2.2702	2.02207e-06	554
SRF	1.75073	2.02815e-06	555
LRCH1	-1.65501	2.06311e-06	556
PRDX6	-1.4213	2.16755e-06	557
RBM47	1.421	2.17941e-06	558
SIGIRR	3.89879	2.18919e-06	559
CYP4F3	1.89122	2.20545e-06	560
TRIM2	1.66122	2.27245e-06	561
EBPL	-1.73235	2.276e-06	562
RIPOR1	2.54555	2.36629e-06	563
SYT8	3.12455	2.42552e-06	564
CRIPT	-1.55012	2.45975e-06	565
CPNE2	2.41937	2.49495e-06	566
LASTR	4.51393	2.5344e-06	567
TMTC2	2.28615	2.55264e-06	568
SLC7A11	-2.21112	2.55264e-06	569
FUT2	2.6589	2.57719e-06	570
ACHE	6.35672	2.62417e-06	571
GNG4	3.44325	2.67831e-06	572
PNPLA5	-3.45041	2.70863e-06	573
DYRK2	1.85879	2.90787e-06	574
SLC37A1	2.74278	3.03126e-06	575
BAIAP2L1	1.42413	3.0485e-06	576
ETS1	-2.21773	3.09464e-06	577
SLC27A2	3.41496	3.16319e-06	578
AHNAK2	-1.41913	3.19748e-06	579
SHROOM1	5.85941	3.20365e-06	580
UPK2	7.53044	3.22568e-06	581
SLCO4A1	-2.18549	3.24487e-06	582
APOL1	2.76035	3.24931e-06	583
GATM	-3.23733	3.3714e-06	584
POU2F3	-2.01082	3.37661e-06	585
DUSP14	-1.8126	3.39896e-06	586
NR4A2	3.01228	3.45081e-06	587
MLLT6	1.94046	3.53548e-06	588
BNIP3L	-1.32322	3.72975e-06	589
PACS1	2.20164	3.73e-06	590
ENAH	-1.03016	3.83479e-06	591
ETHE1	2.59291	3.86307e-06	592
STN1	1.85359	4.02365e-06	593
NDFIP1	1.68419	4.03486e-06	594
WNT4	-1.64316	4.07296e-06	595
C3	2.23211	4.12356e-06	596
CARHSP1	2.42848	4.29162e-06	597
SPRR4	-2.657	4.47856e-06	598
PERP	-1.27848	4.5747e-06	599
RPS6KA2	-1.63663	4.5781e-06	600
ST3GAL6	-2.01829	4.84909e-06	601
RAB11FIP5	2.41484	4.85811e-06	602
NT5C3A	-2.15467	4.85999e-06	603
TMEM109	2.26678	5.01666e-06	604
CYP3A5	1.29777	5.05605e-06	605
RDH12	-1.95944	5.17667e-06	606
ARHGAP27	1.99465	5.23536e-06	607
PUDP	1.80925	5.29478e-06	608
MSMO1	-1.4654	5.79597e-06	609
FOXN1	-2.42085	5.81373e-06	610
WLS	-1.79778	5.81868e-06	611
ZNF750	-1.31959	5.95741e-06	612
CLDN17	-6.70947	5.98261e-06	613
LDLRAP1	2.18693	5.98261e-06	614
TMEM132A	2.63786	6.06815e-06	615
BCL3	2.42171	6.23762e-06	616
TRAK2	2.04794	6.33604e-06	617
IFITM10	3.66195	6.5509e-06	618
CABLES1	2.73008	6.59029e-06	619
BAALC	-1.97453	6.59029e-06	620
TTC39B	-1.90594	6.6626e-06	621
CNGA1	1.66734	6.92629e-06	622
PWWP2B	2.2832	6.9758e-06	623
GBP6	-1.73855	7.12961e-06	624
KLK8	-2.53894	7.16547e-06	625
TBC1D2	2.18925	7.19336e-06	626
CMTM7	3.65249	7.45877e-06	627
CEBPB	-1.87814	7.69684e-06	628
CX3CL1	3.88062	7.93349e-06	629
SNTB1	-3.36267	8.08198e-06	630
SNX8	2.61997	8.11611e-06	631
LCP1	-3.2422	8.38745e-06	632
ENO2	6.17022	8.42097e-06	633
CMPK2	2.77226	8.56268e-06	634
XKRX	-2.50987	8.75861e-06	635
GABARAPL1	1.8277	8.9741e-06	636
MED25	2.71388	9.00285e-06	637
TSPAN6	1.56462	9.18206e-06	638
ARHGEF40	2.60643	9.30025e-06	639
SERINC2	2.24322	9.36556e-06	640
ARSI	4.31083	9.4206e-06	641
CTSB	1.07495	9.43895e-06	642
HES4	3.53803	9.58887e-06	643
PCBD1	1.97609	9.60341e-06	644
CTSS	2.25648	9.60341e-06	645
ALDH1L1	4.68455	9.62342e-06	646
KRT80	-1.52694	1.0024e-05	647
SEMA5A	2.20059	1.01253e-05	648
CDKN1C	2.27376	1.02839e-05	649
CD24	1.26833	1.02839e-05	650
ADGRE5	2.3249	1.02839e-05	651
CIB1	2.12521	1.04659e-05	652
POU3F1	-2.44562	1.0841e-05	653
VGLL1	3.56768	1.11208e-05	654
VTCN1	6.08468	1.13517e-05	655
SMPDL3A	-2.21321	1.14025e-05	656
STARD13	3.16113	1.15894e-05	657
ZNF770	-1.38881	1.18077e-05	658
LIPE	4.08257	1.19233e-05	659
ELOVL3	-2.55224	1.20449e-05	660
MIRLET7A1HG	1.97956	1.3286e-05	661
TPBG	-2.14989	1.33417e-05	662
PSTPIP2	1.64908	1.37688e-05	663
CLN8	-1.44501	1.40284e-05	664
DDR1	1.86707	1.40954e-05	665
FARP1	1.73452	1.41709e-05	666
ABLIM3	2.7335	1.43487e-05	667
IRF5	2.864	1.59775e-05	668
RIPK4	1.36632	1.70179e-05	669
RN7SL138P	-6.08541	1.7876e-05	670
PRR12	3.89285	1.80043e-05	671
SLC9A7	1.96546	1.88618e-05	672
NR6A1	2.35752	1.88805e-05	673
SMPD4BP	3.01403	1.89809e-05	674
LINC00598	-6.20382	1.90317e-05	675
NEB	-3.28046	1.92223e-05	676
CASC15	-3.01639	1.95697e-05	677
PRKG1	-6.05149	1.97157e-05	678
CREB3L1	3.49646	2.02619e-05	679
HOXA7	1.95062	2.04758e-05	680
ITSN2	-1.29419	2.05395e-05	681
CKS2	-2.35777	2.06587e-05	682
NUAK1	-1.89074	2.10412e-05	683
CMKLR2	-2.8581	2.10452e-05	684
SPEG	3.04386	2.11611e-05	685
SLC39A11	2.17574	2.14178e-05	686
MDM2	1.20905	2.16181e-05	687
SLC28A3	-2.21575	2.25856e-05	688
SLC37A2	-1.31273	2.25856e-05	689
VWA1	2.47155	2.29941e-05	690
LINC01181	-5.72021	2.30211e-05	691
NTN4	4.25514	2.30722e-05	692
NAMPT	1.77292	2.3186e-05	693
PEG10	3.06841	2.49597e-05	694
MSRB2	2.41536	2.55504e-05	695
MOSPD2	-1.77329	2.55504e-05	696
SH2D4A	1.42074	2.57223e-05	697
TRIM38	1.18911	2.59823e-05	698
SLC39A6	-1.5024	2.60147e-05	699
FTL	1.70111	2.6543e-05	700
LRRC4	2.46035	2.73043e-05	701
IFNAR1	1.34371	2.73566e-05	702
EMB	-2.16668	2.75067e-05	703
PLEKHA3	1.74254	2.75969e-05	704
ASAP3	-1.50808	2.8262e-05	705
NKPD1	-2.13088	2.85013e-05	706
TAPBPL	3.07954	2.85921e-05	707
LINC01322	-1.77488	2.86064e-05	708
LINC01705	-4.37921	2.92752e-05	709
PMEPA1	1.31403	2.93297e-05	710
RAET1E	-1.20937	2.93297e-05	711
CXCL6	5.84514	2.98895e-05	712
TMEM8B	2.59673	2.99525e-05	713
TSPAN14	1.29188	2.99604e-05	714
KRT8	2.25284	3.05003e-05	715
DGKA	2.49948	3.08795e-05	716
ZBTB7C	-1.43951	3.14247e-05	717
WDR41	-1.46416	3.14481e-05	718
PGAP6	1.75024	3.15559e-05	719
OR7E14P	5.93419	3.15559e-05	720
OAS1	2.17199	3.21241e-05	721
MVP	2.11978	3.24122e-05	722
MGAT3	6.01811	3.24122e-05	723
CCSER2	-1.66357	3.26483e-05	724
USP32	-1.44848	3.29009e-05	725
PRXL2B	1.68832	3.31861e-05	726
ST3GAL4	4.37049	3.35636e-05	727
SLC27A1	2.33512	3.36442e-05	728
KPRP	-2.27387	3.37548e-05	729
SEMA7A	-2.01599	3.40842e-05	730
IL18	-2.24926	3.46686e-05	731
MUC16	6.24096	3.64406e-05	732
PIM3	1.62833	3.64406e-05	733
KRT18	1.99834	3.67224e-05	734
PALM	5.38636	3.67603e-05	735
LINC00342	2.33875	3.69004e-05	736
HS3ST6	-1.94229	3.69004e-05	737
GRB7	2.61686	3.69004e-05	738
SLC44A1	-1.63782	3.7119e-05	739
TC2N	1.76315	3.72325e-05	740
IL36G	-4.65196	3.75476e-05	741
KRT5	-1.59431	3.82999e-05	742
SUN2	1.42486	3.82999e-05	743
BLOC1S3	-1.59615	3.90898e-05	744
KCNK7	-2.87192	3.91407e-05	745
CDK7	-2.12857	3.97964e-05	746
PLEKHG3	1.87934	3.98718e-05	747
RNF207	2.9041	3.99947e-05	748
MMP15	3.24058	4.0297e-05	749
ZFP36L2	-1.34389	4.09016e-05	750
SEMA4A	-1.93367	4.10742e-05	751
PRR15	5.77555	4.10742e-05	752
LCE2A	-2.6485	4.21107e-05	753
LRATD2	1.94511	4.21107e-05	754
ANXA2	1.65729	4.23566e-05	755
ELK3	1.47854	4.28915e-05	756
CRYZ	-1.93373	4.37815e-05	757
ABCA13	-2.08179	4.37815e-05	758
ZNF589	-2.22409	4.37815e-05	759
FNIP2	-1.56791	4.38201e-05	760
ZNF552	1.71833	4.43416e-05	761
C6orf132	1.11489	4.43735e-05	762
LINC02303	6.085	4.51314e-05	763
TSTD1	1.60597	4.60894e-05	764
ZNF430	-1.78189	4.65021e-05	765
APPL2	-1.70208	4.6514e-05	766
VGLL4	1.27458	4.74237e-05	767
LCE1F	-2.13521	4.7779e-05	768
DUSP16	1.34252	4.99165e-05	769
COMTD1	1.83506	5.0176e-05	770
RNF145	1.15446	5.05022e-05	771
SNRPN	2.72991	5.05396e-05	772
OSBPL7	3.52344	5.06001e-05	773
RAB38	-2.47846	5.15257e-05	774
TMEM30A	1.3406	5.16024e-05	775
DUOXA2	3.80034	5.32701e-05	776
LRATD1	-1.03564	5.32701e-05	777
ADARB1	-1.62972	5.37659e-05	778
ORAI3	2.76903	5.4545e-05	779
BCAR1	2.20807	5.57296e-05	780
PGM2L1	2.68292	5.72302e-05	781
LCE1E	-2.25921	5.72535e-05	782
C15orf39	1.8902	5.73375e-05	783
CD63-AS1	2.9509	5.76465e-05	784
PDZD2	-2.53114	5.77183e-05	785
HEPHL1	-2.84831	5.79713e-05	786
DAP	1.68163	5.85215e-05	787
CIDEA	-2.21122	5.85385e-05	788
NAALADL2	6.11589	5.90506e-05	789
XG	-1.39852	5.90506e-05	790
MAX	1.32025	5.91527e-05	791
DTX3L	1.52264	5.92116e-05	792
NR1D2	2.3076	5.93267e-05	793
PIP5K1A	1.30191	6.05207e-05	794
GPRIN2	-1.74403	6.15754e-05	795
GLA	-2.02482	6.35025e-05	796
FAM217B	-1.57111	6.38876e-05	797
NCOR2	1.62382	6.40652e-05	798
RAB20	3.84388	6.41683e-05	799
TACSTD2	1.50535	6.5446e-05	800
PDLIM5	1.10715	6.69935e-05	801
RMND5A	-1.37453	6.79554e-05	802
SSPN	2.33664	6.87184e-05	803
SEC61G	-1.85153	6.87184e-05	804
CCDC69	1.67104	6.87184e-05	805
BAALC-AS1	2.80954	6.98198e-05	806
ZNF827	1.4101	7.08523e-05	807
RILPL2	2.06978	7.08523e-05	808
DTX2	2.06737	7.08523e-05	809
AKR1C2	1.61144	7.13549e-05	810
ATP1A1	1.42435	7.19687e-05	811
HELZ2	1.91779	7.19687e-05	812
UCP2	3.90294	7.23964e-05	813
ANGPTL4	2.70789	7.32051e-05	814
WFDC2	6.8132	7.35693e-05	815
ICAM1	6.29781	7.37706e-05	816
CHCHD10	2.45546	7.47665e-05	817
APOBEC3A	5.74542	7.51397e-05	818
DBNDD1	4.4177	7.66089e-05	819
FSTL1	1.84185	7.70213e-05	820
CCNDBP1	1.5296	7.88764e-05	821
CWC27	-1.50848	7.98432e-05	822
AFAP1	1.72645	8.02978e-05	823
TLL2	-6.28635	8.183e-05	824
LINC02448	5.27344	8.31517e-05	825
BRI3	1.74707	8.36079e-05	826
MGAT4B	2.30451	8.36978e-05	827
S100A12	2.05156	8.37552e-05	828
FAM167A	-5.86764	8.44936e-05	829
ATP2B4	-1.37631	8.54037e-05	830
CCDC115	1.3039	8.60921e-05	831
LIPH	1.72179	8.84358e-05	832
CASTOR1	2.92914	8.92876e-05	833
IRF2BPL	1.5111	9.06626e-05	834
DSP	-1.54789	9.25507e-05	835
VNN3	-4.52963	9.32013e-05	836
DLGAP1-AS1	2.85467	9.35143e-05	837
ZYX	1.66713	9.38404e-05	838
PITPNM2	3.0553	9.44316e-05	839
PXN	1.82615	9.44316e-05	840
NIPAL3	1.36994	9.44316e-05	841
FCGR3B	-5.83214	9.4853e-05	842
RNF152	1.61813	9.58826e-05	843
HSD17B2	-2.81661	9.58826e-05	844
LPCAT4	2.57287	9.6446e-05	845
BEX4	1.54092	9.88499e-05	846
FAM83D	-2.42664	9.91439e-05	847
MTAP	1.36838	9.96778e-05	848
SYTL2	2.41402	0.000103665	849
SPATS2L	1.69765	0.000104502	850
SYTL5	3.23976	0.000104502	851
SCNN1B	1.78213	0.00010686	852
CWH43	-1.23875	0.000109224	853
IST1	1.16474	0.000109946	854
SPINK6	-3.46546	0.000113082	855
HMGCS1	-1.12914	0.000114928	856
ARHGEF38	5.88395	0.000115527	857
TMEM51	1.36213	0.000116272	858
SELENBP1	3.82994	0.000116272	859
TPCN1	2.08424	0.000117338	860
EPB41L4A-DT	5.70051	0.000118059	861
ZG16B	2.95542	0.000120772	862
FLOT1	2.40265	0.000124055	863
GOLPH3L	1.73604	0.000124615	864
ZNF107	1.5155	0.000125451	865
SMPD4	2.4048	0.000126618	866
LYPLA1	-1.79248	0.000126618	867
FRMPD1	-3.92179	0.000127679	868
SNHG16	2.09155	0.000128166	869
D2HGDH	1.62459	0.000128866	870
ATP7A	-1.61363	0.000128866	871
ROGDI	2.31388	0.000129103	872
TBILA	-3.16631	0.000132332	873
SCUBE2	-6.05806	0.000133113	874
SWAP70	-1.86877	0.000135622	875
RUNX1	1.97288	0.000135757	876
GCNT4	-1.67868	0.000136303	877
OCEL1	2.09126	0.000137089	878
SRGAP1	1.35603	0.000138007	879
GALE	1.95284	0.000138478	880
IGSF9B	2.49556	0.000138478	881
GNAI1	-1.81629	0.000140233	882
ELL2	-1.05478	0.000143823	883
LCE1D	-3.46776	0.000144151	884
[truncated: 1,958 more rows]

## Sheet: UAB30-specific
Supplemental Table 1b.
UAB30-specific DEGs in EV-rafts.
EV-DMSO - vehicle-treated rafts transduced with empty vector, EV-UAB30 - UAB30-treated empty vector-transduced rafts.
200 total.
	Log2FC
	EV-UAB30
gene_id	vs EV-DMSO	q-value	Rank
CRNN	2.85862	2.89e-25	13
SPINK7	3.07164	2.31e-15	38
KLK12	2.85786	5.76e-11	65
PI3	1.87575	1.92e-10	69
FAM180A	4.58987	3.29e-07	125
EGR1	1.65865	1.42e-06	148
FAM222A	4.17222	1.74e-06	152
CDK5R1	1.68501	7.61e-06	175
TMPRSS11D	1.44033	2.07e-05	206
BIN2	2.51687	8.7e-05	249
MT2A	0.994232	0.000122825	256
PHLDA2	1.40341	0.00013481	259
FOS	1.3516	0.000149096	270
AKR1C3	1.53351	0.000165217	279
KCTD5	2.04594	0.000168302	281
EDN1	2.08701	0.000303662	310
LRIF1	-1.28409	0.000312781	311
SDHC	0.997044	0.000323057	315
CYP4B1	1.02997	0.00038546	328
COMT	1.39369	0.000411096	330
MXD1	1.09022	0.000427075	334
HDAC2	-1.23686	0.000446826	336
SPRR1B	1.32898	0.000507276	345
ACKR3	3.49914	0.000683715	360
PYCR2	1.38282	0.00075235	365
FRMD8	1.37421	0.000855715	376
UNC5B-AS1	1.21104	0.00116248	397
CHMP5	1.0043	0.00126936	404
SNX1	1.01291	0.00140303	418
CCN1	1.38123	0.00140514	420
CMTM6	-0.979151	0.00164955	431
DAGLB	-1.38554	0.00207127	449
NGDN	1.17595	0.0022775	456
MRC2	1.06071	0.00306814	478
MNT	1.10144	0.00333115	489
DDX60	-1.37783	0.00390871	508
TBC1D9	1.7248	0.00438836	521
CAPZB	0.787226	0.00447647	524
TSC22D4	1.2573	0.00463266	527
PPWD1	-1.54822	0.00512559	537
CFTR	2.53471	0.00543279	543
NR4A1	3.44267	0.00597236	551
DECR1	1.04534	0.00657541	561
ANKRD37	1.46351	0.00669065	562
ZC3H12A	1.37633	0.0071035	576
CDKN2A	1.3978	0.00756408	583
ID3	1.14204	0.00784757	587
WAPL	-0.828085	0.00807053	590
CXCL8	3.45352	0.00851992	597
CDC42EP4	1.08719	0.0085886	600
ZFP36L1	0.75504	0.00883752	604
RPS29	0.675257	0.00896475	609
PLEKHA1	-1.14672	0.00971559	625
PLK2	1.24973	0.0109054	650
ABR	1.16448	0.0113067	659
VPS13A	-1.0796	0.0120093	665
GRPEL2	1.22531	0.0121177	666
VDR	0.94567	0.0126383	677
CASP9	1.81756	0.0128335	678
SLIT3	4.73556	0.0131252	681
PGLYRP4	1.20467	0.0133182	683
USB1	1.08199	0.0133398	684
AKT1	1.33123	0.0133585	685
CD244	4.609	0.0136296	691
WASHC4	-1.166	0.0136462	692
CRABP2	1.05201	0.0136462	693
LINC01214	1.42096	0.0136462	694
ADRB2	1.0904	0.0136661	696
ARF1	0.74357	0.0144354	704
BBS10	-2.48633	0.0149554	707
VPS36	-1.01029	0.0152634	712
GK5	-1.07371	0.0152634	713
BCL2L12	1.31582	0.0154196	715
IGFL1	1.1411	0.0157738	718
AREG	1.01882	0.0166459	727
RAPGEF2	-1.17989	0.0167607	729
LY6D	0.810071	0.0171976	732
CEMIP2	1.18212	0.0171976	733
FGFBP1	0.781579	0.0184892	744
TMPRSS11E	1.04816	0.0184975	745
HIPK1	-0.838969	0.0185502	746
SURF4	0.799044	0.0189231	748
HES2	0.978034	0.0192826	756
DKK1	2.38876	0.0197653	763
AGR2	2.76532	0.0197901	765
EFNA5	-0.885557	0.0201993	770
SSBP3	0.83858	0.0206068	774
RPS15AP10	-1.53836	0.0206808	777
S100A7A	2.56979	0.0209149	781
EDEM3	-1.3239	0.0209624	786
STON2	-0.948887	0.0209624	787
OTUD1	-1.49258	0.0210699	790
TPRXL	1.47374	0.0211153	791
NPHP4	1.52619	0.0213273	794
ZNF654	-1.0605	0.021596	796
GNPTG	0.928682	0.0218959	799
SPINK4	4.65628	0.0218997	801
DCT	-2.21706	0.0218997	802
LOXL2	1.43934	0.0224623	810
USP15	-1.11401	0.0225394	811
FABP4	4.93101	0.0226983	813
CLCA3P	4.1027	0.0232539	819
ANKRD36	-2.13816	0.0233195	820
SH3BP1	0.854323	0.0237734	823
TLNRD1	1.19053	0.0240468	827
HIP1R	-1.11848	0.0244743	837
STAM	-0.988088	0.0246015	839
RPS14	-1.05572	0.0246015	843
TAOK1	-0.9376	0.0247102	847
LTN1	-1.36227	0.0249953	848
TPST1	1.37523	0.0252342	849
HSD11B2	-0.831177	0.0253408	851
ATP5IF1	0.608408	0.0253432	852
CYP4X1	3.47767	0.0258989	855
PATL1	1.07651	0.0259172	857
KRT24	2.08773	0.0261037	867
PTPN13	-1.1645	0.0264735	869
DECR2	1.72407	0.0269889	870
HES1	0.868445	0.0273781	875
SORL1	1.04477	0.0273781	876
COL1A1	1.04846	0.0275092	878
BCL7B	1.21461	0.0275941	879
RPS29P16	1.59886	0.027616	880
TRMT112	0.795667	0.0278372	883
PCSK7	1.01742	0.027955	887
MSL3	-0.910349	0.0285835	895
SRFBP1	-1.34985	0.029562	902
TNFAIP3	-1.17153	0.029562	903
RDH16	-2.08636	0.0296967	908
CTBP1-DT	1.77188	0.0301681	914
TSEN34	0.808728	0.030491	918
CCL28	-3.44363	0.0313655	923
GOLPH3-DT	2.11468	0.0318625	926
LDLR	0.740365	0.0319427	927
DTYMK	1.14629	0.0322627	930
ITPK1	1.11853	0.0324326	932
CTDSP2	1.08574	0.0332808	936
ZDHHC9	-0.703365	0.0341961	946
RO60	-0.991774	0.0341961	947
SLC16A7	-1.13719	0.0343475	948
CFL1	0.900363	0.0346978	953
RPS11	-0.754604	0.0351546	958
TOB1	-1.18212	0.0353242	962
IGF2BP3	-1.23608	0.0356274	965
TCF3	0.816592	0.0356274	966
CD164L2	-1.63077	0.0356274	967
SNX7	1.60124	0.0356373	968
PLBD1	0.82829	0.0364175	973
YJEFN3	-2.09232	0.0366424	975
MB21D2	0.858921	0.0375184	983
ACAP2	-1.03959	0.0377199	985
PLAUR	1.51998	0.0377199	986
UBL7	-0.912827	0.0378065	987
TRIM4	-0.746808	0.0378734	989
STC2	4.07185	0.0380902	990
CES2	0.8589	0.0382491	995
TTC14	-1.0906	0.0382491	996
FOXQ1	0.997847	0.0382665	997
WDR36	-1.10003	0.0385292	998
N4BP2	-1.25744	0.0385292	1000
ZFAS1	0.631976	0.0387058	1002
SBDSP1	-1.46967	0.0388543	1005
SPTBN1	-0.818733	0.0389465	1006
CHEK2	1.47429	0.0393775	1009
EEF1A1	-1.34641	0.0396424	1011
TAGLN	1.31419	0.0397954	1012
PLD2	1.06656	0.0401158	1016
KRT223P	3.77415	0.0404145	1020
ADD1	1.07738	0.0409866	1022
GLO1	-0.796398	0.0412601	1026
S100A10	1.14437	0.0416969	1029
C11orf54	-1.18657	0.0416993	1030
NDRG4	0.993902	0.0419311	1032
LINC01088	3.44047	0.0421704	1033
OCIAD1	0.674472	0.0425564	1035
PSPH	1.31633	0.0429083	1038
ZFAND3	1.16903	0.0429836	1040
SLC2A1	0.851642	0.0438952	1043
TCOF1	0.932112	0.0439344	1045
TET2	-1.15644	0.0442593	1047
PDPK1	-0.945904	0.0442782	1049
RBM7	-1.26338	0.0444933	1050
CUL2	-1.15674	0.0448859	1054
PRSS23	0.861252	0.0451699	1055
TNFAIP8L1	1.07824	0.0453099	1058
DAPK1	3.17654	0.0454217	1062
FGGY	0.998445	0.0458338	1066
TMEM40	-0.657589	0.0466239	1071
CCDC9B	-1.1484	0.0466239	1072
AKT1S1	-1.16348	0.0470964	1078
MUCL3	3.41334	0.0471834	1080
BICRA	1.43026	0.047255	1082
RAB11FIP2	-1.26064	0.0472851	1084
N4BP2L2	-0.947472	0.0472851	1085
RRN3	1.17114	0.0475197	1086
TMEM80	1.01736	0.0484269	1094
SH3PXD2A-AS1	0.850823	0.0490232	1096
BCAR3	1.22067	0.0492588	1097
COL9A3	1.09396	0.0492769	1098
TBC1D23	-0.883276	0.049827	1105

## Sheet: UAB110-specific
Supplemental Table 1c.
UAB30-specific DEGs in EV-rafts.
EV-DMSO - vehicle-treated rafts transduced with empty vector, EV-UAB110 - UAB110-treated empty vector-transduced rafts.
1937 total.
	Log2FC
	EV-UAB110
gene_id	vs EV-DMSO	q-value	Rank
SPRR2D	-3.80294	2.55e-39	23
LCE3E	-4.06815	8.07e-33	34
GSDMA	-4.35955	5.56e-32	37
PNPLA1	-4.71446	7.74e-32	38
ATP12A	-2.57491	3.74e-27	56
LORICRIN	-4.12507	1.78e-26	60
PSORS1C2	-7.33358	7.01e-26	65
LY6G6C	-3.96288	1.39e-23	86
TMEM45A	-2.81278	9.76e-23	94
CD36	-3.1385	2.35e-22	98
KRTDAP	-2.77421	9.35e-22	106
CHP2	-4.95246	1.75e-21	109
SERPINB5	-2.3682	2.4e-21	110
KRT23	-3.66339	3.13e-21	112
SDR9C7	-4.5432	5.63e-21	115
FETUB	-3.92666	1.23e-20	119
PLIN5	-5.19167	2.36e-20	121
MCUR1	-2.14416	1.91e-19	131
PTPN21	-2.84861	3.23e-19	132
MFAP5	-3.12739	1.23e-18	138
KIAA0513	-2.4235	4.03e-18	143
HPSE	-2.87379	1.1e-17	153
PNPLA3	-4.03539	2.17e-17	156
LCE2D	-3.95213	5.13e-17	159
WFDC12	-3.35903	6.29e-17	163
SLC15A1	-2.27285	1.14e-16	166
ENDOU	-3.17018	1.26e-15	179
TPRG1	-3.00483	1.63e-15	182
GGH	-3.77473	1e-14	200
C1orf68	-5.1399	1.47e-14	206
TREX2	-5.37622	2.38e-14	213
PLA2G4D	-2.86733	2.84e-14	215
MAFB	-1.89838	1.27e-13	228
LCE2B	-3.21698	2.21e-13	234
SERPINB12	-3.02279	2.4e-13	235
ELF5	-3.19536	4.71e-13	241
SERPINB7	-3.09655	5.18e-13	242
NFATC2	-2.85105	9.83e-13	253
USP2	-3.58894	9.94e-13	254
FLVCR2	-3.01859	2.25e-12	262
MGLL	-1.99307	2.54e-12	266
TRPV3	-2.74446	2.75e-12	268
KLK6	-1.92555	4.66e-12	272
SERPINB4	-3.22111	5.59e-12	276
DNASE1L2	-3.78868	1.42e-11	284
FRK	2.74861	1.62e-11	289
ITGAM	-5.93429	2.61e-11	293
GPLD1	-2.67768	7.59e-11	303
EGR3	-2.96833	9.91e-11	309
KLK13	-1.75473	2.16e-10	321
BTG2	-1.79649	2.17e-10	322
HRNR	-6.90626	2.43e-10	323
LCE2C	-2.78892	2.52e-10	324
PPM1L	2.57134	3.08e-10	329
NMU	-3.90207	3.09e-10	330
RAB15	5.49744	4.32e-10	333
OVOL1	-1.77809	4.33e-10	334
SQLE	-1.77783	5.31e-10	337
MMP9	-3.10523	6.02e-10	340
TNFAIP8L3	-2.87341	6.54e-10	341
GLTP	-1.94834	7.43e-10	343
FRY	-3.81709	2.67e-09	363
ATP6V1C2	-2.16778	2.9e-09	365
ACSL3	1.78682	2.99e-09	366
BHLHE41	2.54242	3.35e-09	369
CA6	-7.82859	3.39e-09	370
TUBB2A	-2.34215	5.39e-09	377
TBC1D1	2.56287	6.14e-09	379
CNFN	-2.35325	6.55e-09	380
PCCA-DT	-2.24421	8.78e-09	388
PGPEP1	4.00747	9.41e-09	389
SH3KBP1	-1.52429	9.44e-09	390
GLRX	-2.96452	1.01e-08	393
ABCG4	-4.24101	1.02e-08	394
THEM5	-4.04517	1.36e-08	399
ALOX12	-4.12576	1.42e-08	402
APCDD1	-4.07137	2.23e-08	412
PYGB	2.08095	2.48e-08	414
FAM89A	-2.54617	2.53e-08	415
HMGCR	-2.05375	2.55e-08	416
ANKRD36C	2.35543	2.98e-08	419
SLC26A9	-4.77024	3.06e-08	420
SREK1IP1	-1.57765	3.15e-08	421
PACSIN3	2.08189	3.19e-08	422
RNF222	-1.91287	3.4e-08	425
IL36B	-5.81767	3.73e-08	427
PARD6G	-1.97057	3.85e-08	428
GSTA4	-2.22832	4.95e-08	434
RUNDC3A	-2.9577	6.33e-08	436
PYCARD	-1.33748	6.33e-08	437
HMOX1	-2.46999	6.51e-08	438
CPA4	-1.6956	7.04e-08	443
IRF1-AS1	3.30499	7.16e-08	444
OXCT1	-2.31083	7.22e-08	445
GJB2	-1.55438	7.39e-08	447
NANS	1.92108	7.81e-08	450
CAB39L	2.14041	8.43e-08	453
MUCL1	-2.45921	9.67e-08	456
TRIM56	1.60891	1.02e-07	458
ALDH2	-2.01755	1.13e-07	460
SMPD3	-1.48785	1.2e-07	462
SLC31A1	-1.4057	1.44e-07	470
ARFGEF3	4.52441	1.52e-07	471
DYNLL1	-1.56032	1.58e-07	474
FAM162A	-1.66041	1.66e-07	475
CA2	-2.01969	2.1e-07	478
RPS6KA4	-2.22319	2.1e-07	479
CRYBG2	1.94299	2.32e-07	485
HERC6	1.71022	2.32e-07	486
SPRR1A	-3.33522	2.62e-07	488
EPCAM	2.94732	3.56e-07	496
PRDM1	-1.93466	3.59e-07	498
TNNI2	2.15282	4.26e-07	502
B4GALT1	1.25209	4.28e-07	503
TGM1	-2.21184	4.64e-07	507
ANKRD22	-1.7115	4.68e-07	508
CLDN4	1.55724	4.71e-07	509
ACP3	-1.63669	4.98e-07	510
AMMECR1	-1.49186	4.98e-07	511
CNTNAP3	3.56232	5.4e-07	512
FAM25A	-3.91733	5.49e-07	513
NEFM	-2.30993	9.39e-07	525
ALPK3	3.28408	9.82e-07	526
CLMN	5.06582	9.97e-07	527
APOL6	1.94031	1.11996e-06	530
KLF4	-2.71288	1.13437e-06	532
ST13P20	-3.35352	1.25615e-06	535
RNF213	1.61105	1.56787e-06	540
TGM2	-2.46389	1.70235e-06	542
CREG1	-2.11128	1.70689e-06	543
WFDC5	-2.06052	1.71935e-06	544
TRNP1	1.8601	1.76308e-06	545
HAS3	3.31469	1.7685e-06	546
DEGS1	-2.06178	1.77207e-06	547
CAPN2	1.59864	1.90689e-06	550
PTK2B	2.19731	1.9782e-06	552
DLX5	-1.94714	1.98128e-06	553
PRDX6	-1.4213	2.16755e-06	557
SIGIRR	3.89879	2.18919e-06	559
TRIM2	1.66122	2.27245e-06	561
EBPL	-1.73235	2.276e-06	562
SYT8	3.12455	2.42552e-06	564
CRIPT	-1.55012	2.45975e-06	565
ACHE	6.35672	2.62417e-06	571
PNPLA5	-3.45041	2.70863e-06	573
DYRK2	1.85879	2.90787e-06	574
BAIAP2L1	1.42413	3.0485e-06	576
ETS1	-2.21773	3.09464e-06	577
SLC27A2	3.41496	3.16319e-06	578
AHNAK2	-1.41913	3.19748e-06	579
SLCO4A1	-2.18549	3.24487e-06	582
APOL1	2.76035	3.24931e-06	583
GATM	-3.23733	3.3714e-06	584
POU2F3	-2.01082	3.37661e-06	585
DUSP14	-1.8126	3.39896e-06	586
BNIP3L	-1.32322	3.72975e-06	589
PACS1	2.20164	3.73e-06	590
ENAH	-1.03016	3.83479e-06	591
WNT4	-1.64316	4.07296e-06	595
C3	2.23211	4.12356e-06	596
SPRR4	-2.657	4.47856e-06	598
PERP	-1.27848	4.5747e-06	599
RPS6KA2	-1.63663	4.5781e-06	600
NT5C3A	-2.15467	4.85999e-06	603
CYP3A5	1.29777	5.05605e-06	605
RDH12	-1.95944	5.17667e-06	606
PUDP	1.80925	5.29478e-06	608
MSMO1	-1.4654	5.79597e-06	609
ZNF750	-1.31959	5.95741e-06	612
CLDN17	-6.70947	5.98261e-06	613
TMEM132A	2.63786	6.06815e-06	615
TRAK2	2.04794	6.33604e-06	617
IFITM10	3.66195	6.5509e-06	618
CABLES1	2.73008	6.59029e-06	619
BAALC	-1.97453	6.59029e-06	620
GBP6	-1.73855	7.12961e-06	624
CEBPB	-1.87814	7.69684e-06	628
SNX8	2.61997	8.11611e-06	631
LCP1	-3.2422	8.38745e-06	632
MED25	2.71388	9.00285e-06	637
SERINC2	2.24322	9.36556e-06	640
CTSB	1.07495	9.43895e-06	642
CTSS	2.25648	9.60341e-06	645
ALDH1L1	4.68455	9.62342e-06	646
KRT80	-1.52694	1.0024e-05	647
CIB1	2.12521	1.04659e-05	652
VGLL1	3.56768	1.11208e-05	654
SMPDL3A	-2.21321	1.14025e-05	656
STARD13	3.16113	1.15894e-05	657
ZNF770	-1.38881	1.18077e-05	658
CLN8	-1.44501	1.40284e-05	664
FARP1	1.73452	1.41709e-05	666
RIPK4	1.36632	1.70179e-05	669
PRR12	3.89285	1.80043e-05	671
SLC9A7	1.96546	1.88618e-05	672
NR6A1	2.35752	1.88805e-05	673
CASC15	-3.01639	1.95697e-05	677
ITSN2	-1.29419	2.05395e-05	681
CKS2	-2.35777	2.06587e-05	682
NUAK1	-1.89074	2.10412e-05	683
CMKLR2	-2.8581	2.10452e-05	684
SPEG	3.04386	2.11611e-05	685
SLC28A3	-2.21575	2.25856e-05	688
SLC37A2	-1.31273	2.25856e-05	689
VWA1	2.47155	2.29941e-05	690
LINC01181	-5.72021	2.30211e-05	691
PEG10	3.06841	2.49597e-05	694
MOSPD2	-1.77329	2.55504e-05	696
SH2D4A	1.42074	2.57223e-05	697
TRIM38	1.18911	2.59823e-05	698
FTL	1.70111	2.6543e-05	700
IFNAR1	1.34371	2.73566e-05	702
EMB	-2.16668	2.75067e-05	703
PLEKHA3	1.74254	2.75969e-05	704
ASAP3	-1.50808	2.8262e-05	705
NKPD1	-2.13088	2.85013e-05	706
LINC01322	-1.77488	2.86064e-05	708
LINC01705	-4.37921	2.92752e-05	709
RAET1E	-1.20937	2.93297e-05	711
TSPAN14	1.29188	2.99604e-05	714
ZBTB7C	-1.43951	3.14247e-05	717
WDR41	-1.46416	3.14481e-05	718
OR7E14P	5.93419	3.15559e-05	720
MVP	2.11978	3.24122e-05	722
USP32	-1.44848	3.29009e-05	725
PRXL2B	1.68832	3.31861e-05	726
ST3GAL4	4.37049	3.35636e-05	727
SLC27A1	2.33512	3.36442e-05	728
KPRP	-2.27387	3.37548e-05	729
SEMA7A	-2.01599	3.40842e-05	730
LINC00342	2.33875	3.69004e-05	736
HS3ST6	-1.94229	3.69004e-05	737
GRB7	2.61686	3.69004e-05	738
SLC44A1	-1.63782	3.7119e-05	739
TC2N	1.76315	3.72325e-05	740
IL36G	-4.65196	3.75476e-05	741
KRT5	-1.59431	3.82999e-05	742
KCNK7	-2.87192	3.91407e-05	745
CDK7	-2.12857	3.97964e-05	746
MMP15	3.24058	4.0297e-05	749
ZFP36L2	-1.34389	4.09016e-05	750
SEMA4A	-1.93367	4.10742e-05	751
PRR15	5.77555	4.10742e-05	752
LCE2A	-2.6485	4.21107e-05	753
CRYZ	-1.93373	4.37815e-05	757
ZNF552	1.71833	4.43416e-05	761
C6orf132	1.11489	4.43735e-05	762
ZNF430	-1.78189	4.65021e-05	765
APPL2	-1.70208	4.6514e-05	766
LCE1F	-2.13521	4.7779e-05	768
COMTD1	1.83506	5.0176e-05	770
OSBPL7	3.52344	5.06001e-05	773
RAB38	-2.47846	5.15257e-05	774
DUOXA2	3.80034	5.32701e-05	776
LRATD1	-1.03564	5.32701e-05	777
ADARB1	-1.62972	5.37659e-05	778
ORAI3	2.76903	5.4545e-05	779
BCAR1	2.20807	5.57296e-05	780
PGM2L1	2.68292	5.72302e-05	781
LCE1E	-2.25921	5.72535e-05	782
C15orf39	1.8902	5.73375e-05	783
HEPHL1	-2.84831	5.79713e-05	786
CIDEA	-2.21122	5.85385e-05	788
NAALADL2	6.11589	5.90506e-05	789
XG	-1.39852	5.90506e-05	790
DTX3L	1.52264	5.92116e-05	792
PIP5K1A	1.30191	6.05207e-05	794
GPRIN2	-1.74403	6.15754e-05	795
GLA	-2.02482	6.35025e-05	796
FAM217B	-1.57111	6.38876e-05	797
NCOR2	1.62382	6.40652e-05	798
RAB20	3.84388	6.41683e-05	799
PDLIM5	1.10715	6.69935e-05	801
RMND5A	-1.37453	6.79554e-05	802
SSPN	2.33664	6.87184e-05	803
SEC61G	-1.85153	6.87184e-05	804
CCDC69	1.67104	6.87184e-05	805
ZNF827	1.4101	7.08523e-05	807
DTX2	2.06737	7.08523e-05	809
UCP2	3.90294	7.23964e-05	813
DBNDD1	4.4177	7.66089e-05	819
CWC27	-1.50848	7.98432e-05	822
AFAP1	1.72645	8.02978e-05	823
LINC02448	5.27344	8.31517e-05	825
FAM167A	-5.86764	8.44936e-05	829
VNN3	-4.52963	9.32013e-05	836
DLGAP1-AS1	2.85467	9.35143e-05	837
ZYX	1.66713	9.38404e-05	838
PITPNM2	3.0553	9.44316e-05	839
FCGR3B	-5.83214	9.4853e-05	842
RNF152	1.61813	9.58826e-05	843
HSD17B2	-2.81661	9.58826e-05	844
LPCAT4	2.57287	9.6446e-05	845
FAM83D	-2.42664	9.91439e-05	847
MTAP	1.36838	9.96778e-05	848
SYTL2	2.41402	0.000103665	849
SPATS2L	1.69765	0.000104502	850
SYTL5	3.23976	0.000104502	851
SCNN1B	1.78213	0.00010686	852
CWH43	-1.23875	0.000109224	853
IST1	1.16474	0.000109946	854
SPINK6	-3.46546	0.000113082	855
HMGCS1	-1.12914	0.000114928	856
ARHGEF38	5.88395	0.000115527	857
ZG16B	2.95542	0.000120772	862
FLOT1	2.40265	0.000124055	863
GOLPH3L	1.73604	0.000124615	864
FRMPD1	-3.92179	0.000127679	868
D2HGDH	1.62459	0.000128866	870
ROGDI	2.31388	0.000129103	872
SCUBE2	-6.05806	0.000133113	874
GCNT4	-1.67868	0.000136303	877
OCEL1	2.09126	0.000137089	878
SRGAP1	1.35603	0.000138007	879
IGSF9B	2.49556	0.000138478	881
GNAI1	-1.81629	0.000140233	882
ELL2	-1.05478	0.000143823	883
LCE1D	-3.46776	0.000144151	884
SNAP23	1.64901	0.000144176	886
KLHDC7B-DT	-3.09974	0.000144496	887
CCT8P1	-5.89948	0.000144857	888
ABCC1	-1.84805	0.000148619	890
HAUS8	3.13043	0.000152845	891
KCNQ1	6.00082	0.000152845	892
GSTK1	1.20767	0.000156238	895
RAPGEF3	3.18614	0.000162917	898
CPE	-2.02872	0.000166134	900
FEZ1	-2.16038	0.000167358	901
ACP2	1.94383	0.000168816	902
CEBPA	-1.50219	0.000170236	904
RELL1	-1.90635	0.000170511	905
MREG	-2.00398	0.00017096	907
PTPRU	2.81266	0.000171282	908
SERPING1	3.2525	0.000174021	911
IPO5P1	-2.03905	0.000174747	912
SLC44A4	5.48736	0.000181221	915
C3orf52	-2.21285	0.000184182	918
THEM6	2.45371	0.000184606	919
SH3PXD2B	1.47464	0.00018539	920
PPDPF	1.86015	0.000187491	922
FAM104B	-1.54211	0.000187868	923
HDGFL2	1.74758	0.000192804	925
ATP6V0A4	5.41157	0.000197348	926
ZFYVE27	1.45517	0.000204917	931
PLEKHF1	2.67524	0.00020539	932
IFI6	-2.7334	0.000206277	933
TKT	1.52317	0.000206785	934
NCMAP	5.50646	0.000207444	935
LSM5	-1.48375	0.000210223	936
CANT1	2.02908	0.000210387	937
UTP3	-0.980722	0.00021256	938
POLR3G	-1.87655	0.000213329	939
DAB2IP	1.23842	0.000218057	942
IL6R	-1.66566	0.000219561	943
PDPN	-1.39769	0.000220178	944
PALMD	-1.92876	0.000242127	946
MXRA5	1.67656	0.000243796	947
PROCR	-1.98438	0.000244904	949
MAB21L3	-1.79296	0.0002456	950
BMP2K	-1.41587	0.000250758	951
SOX13	2.07778	0.000251917	952
DUSP7	-1.7285	0.000251917	953
ZNF83	1.50009	0.000259931	957
SERPINB8	-1.7788	0.000261183	958
RGL2	1.82787	0.000267573	959
CLEC2B	-1.60477	0.0002699	960
ZBTB46	5.83564	0.0002699	961
MAP1S	2.56243	0.000272324	962
SLC25A5	-1.66357	0.000273246	963
CTNNBIP1	-1.47759	0.000280665	964
CPNE1	2.34275	0.000283183	966
TP53I11	2.34795	0.000283183	967
TRAM2	-2.53279	0.000283214	968
HRK	5.26112	0.000289536	970
GGA2	1.81398	0.000294411	971
DHRS11	2.19214	0.000297313	972
IRAK2	-3.20426	0.000300466	975
SLC9A8	2.21301	0.000302058	976
SLC25A23	2.07121	0.000306496	977
SH3GLB2	2.58874	0.000312593	978
CDV3	-1.05675	0.000314747	981
OLAH	-3.8328	0.000314747	982
IFNAR2	1.93341	0.000316524	983
ACER1	-3.63287	0.000320032	984
MGAT4A	3.40016	0.000322173	985
ECI1	1.5749	0.000327397	988
PSAP	1.36081	0.000334498	989
SFT2D2	-1.33917	0.000340128	990
FTH1P12	-2.5027	0.0003443	991
LSP1	2.73973	0.000357333	993
WDR53	-1.74384	0.00037584	997
BAG1	1.62144	0.000379584	1000
LINC00963	1.66399	0.000385589	1003
RNF169	1.57807	0.000385589	1004
BPGM	1.58102	0.000388217	1005
WIPI1	1.55088	0.000388349	1006
TENT5B	-1.37119	0.000393799	1007
HYMAI	-5.34854	0.000395623	1008
RASAL1	-2.34544	0.000396157	1009
GRAMD1C	-2.53818	0.000399897	1010
FCHO1	-4.89233	0.000408127	1014
ABHD5	-1.12172	0.000409549	1016
FBXL17	1.52822	0.000412742	1017
CCL24	-5.21604	0.000419448	1019
ZNF85	-2.13834	0.000440429	1021
LINC02428	-3.2737	0.000441407	1022
CXCL16	1.94804	0.000448574	1023
FOLR1	-5.79497	0.000448574	1024
GRAMD2B	-1.21318	0.000453858	1026
PGD	1.9043	0.000461231	1027
SMIM43	-5.99998	0.0004634	1028
PARM1	4.28104	0.000464915	1029
CHRNA9	-2.17706	0.000474937	1030
MARVELD1	1.856	0.000479153	1032
EGOT	5.13505	0.00048154	1033
TRH	5.8782	0.000486444	1034
DNER	-3.38838	0.000487366	1035
CREG2	4.63092	0.000488455	1036
ARSF	-1.96821	0.000488693	1037
PPM1K-DT	-1.76076	0.000512053	1039
GLMP	1.99646	0.000517962	1041
GSTA1	-5.68311	0.000520574	1042
CASC8	3.24763	0.000525244	1043
HEBP2	0.925416	0.000525415	1044
AMDHD1	-5.83491	0.000525988	1045
FYN	-1.53279	0.000529727	1047
LIPK	-1.9668	0.000529727	1048
BCAS4	2.48426	0.000530785	1049
TNK2-AS1	-3.53222	0.000557639	1050
MMP25	5.32137	0.000557947	1052
AGPAT4	2.04046	0.000562158	1053
NMB	1.60016	0.000568026	1054
CALML3	-1.59452	0.000578291	1058
ALDH3A2	-1.52394	0.000586245	1059
ARHGEF17	2.51652	0.000589101	1060
MUC3A	5.78549	0.000594239	1061
ALG12	1.77949	0.000597054	1062
MX1	1.16135	0.000601002	1063
TMEM129	1.23247	0.000605395	1064
DUSP2	-1.62267	0.000612386	1065
DHRS4	-1.9335	0.000618049	1067
KLHDC9	3.00387	0.00061868	1068
APOBEC3C	1.46448	0.000623786	1070
RASSF7	2.05262	0.000626062	1072
IMPA2	-1.62676	0.000627299	1074
GPSM2	-1.61877	0.000645024	1076
MINPP1	-1.67606	0.000647639	1078
STIM1	1.67965	0.000649877	1079
DEGS2	-2.07428	0.000650318	1080
BBOX1	-1.4188	0.000651984	1082
PLXNB2	1.32614	0.000654028	1083
DMKN	-1.64552	0.000655493	1084
SLC43A2	1.59595	0.000655493	1085
TCF25	1.49567	0.000655806	1086
ZNFX1	1.7315	0.000655806	1087
BICDL1	-1.78641	0.000659144	1088
CKAP4	-1.09668	0.000660019	1089
ENDOD1	-1.05685	0.000667218	1090
HYAL4	-5.31644	0.000676856	1091
SPSB3	1.93626	0.000676856	1092
JTB	1.99083	0.000678131	1093
LCE5A	-2.90731	0.000678131	1095
NBR1	1.15907	0.000680375	1096
MAP3K9-DT	-2.01803	0.000685669	1098
CCDC106	3.77722	0.000696004	1099
CALCRL	-3.04861	0.000696456	1100
POLB	1.34695	0.000698736	1101
SERTAD1	-1.35981	0.000704884	1102
MPHOSPH6	-1.17721	0.000705375	1103
SIGLEC15	3.74742	0.000705828	1104
SLC49A3	-3.08209	0.000705828	1105
APLP2	1.07434	0.000723583	1107
CTBP2	1.00313	0.000723583	1108
RNASE7	-1.21521	0.000723583	1109
RPS14P8	-3.78028	0.000723583	1110
MPP2	-2.68497	0.000731049	1111
TNFRSF14	2.26922	0.000733984	1112
NDRG2	1.8165	0.000744625	1113
ZNF91	-1.15973	0.000746456	1114
LINC00887	5.31445	0.000748716	1115
MVD	-1.45148	0.000776593	1120
C4orf3	-1.45149	0.0007954	1121
EFHD2	1.20589	0.000796917	1122
OASL	-2.10423	0.000814339	1123
RANBP9	-1.45151	0.000816884	1126
ERP44	-1.09732	0.000820011	1128
KLK11	-1.30219	0.000820941	1129
SERTAD4	2.35063	0.000821148	1130
CREB3	2.16686	0.000827657	1131
GDAP1	-1.80886	0.000833583	1132
IFITM1	-2.85825	0.000838135	1133
ARL4A	-1.41769	0.000842902	1134
MIEN1	2.21742	0.000845394	1135
AP2A2	1.5524	0.000882881	1137
GPNMB	-1.51739	0.000883235	1138
ENTPD6	1.84658	0.000883235	1139
CFAP57	-5.92925	0.000893288	1140
OSBPL3	1.57171	0.000893288	1141
CCDC125	1.37859	0.000893288	1142
TRIM25	-0.808981	0.000910087	1143
AK1	-1.98646	0.000916084	1144
FERMT1	-1.23757	0.000930708	1145
CRLF3	-1.83033	0.000931545	1146
LINC02021	4.31057	0.000947141	1147
THRB-IT1	-1.77321	0.000956806	1148
PRKAB1	1.69903	0.000956932	1149
KIAA1522	1.91777	0.0009605	1150
KIF20B	-1.76215	0.000966823	1151
ZNF428	2.08996	0.000970331	1153
CTDSP1	1.59632	0.000988181	1155
GTF2F2	-1.02164	0.000995519	1157
DCAF11	1.43738	0.00100259	1158
NALT1	5.14567	0.00100452	1159
NAP1L4	1.20061	0.00100826	1160
KLHL24	1.42934	0.00100867	1161
FAM53B	1.7361	0.00101168	1162
PARD3B	4.2694	0.0010177	1163
STK38	1.31343	0.0010239	1164
KCNK5	5.36512	0.00103427	1165
ICA1	3.28067	0.00104266	1166
CRAT	2.14373	0.00105174	1167
CUEDC1	2.17592	0.00105837	1168
MMP10	-1.96824	0.00105939	1169
SLC10A6	-3.37091	0.00106196	1170
EIF1AD	-1.70324	0.00106378	1172
FANCE	-1.65611	0.00106378	1173
WNK1	-1.24598	0.00107127	1175
VWA5A	1.8249	0.00107468	1176
HS6ST2	5.13152	0.0010756	1177
CITED2	-1.57625	0.00107643	1178
PLEKHA7	1.55896	0.00108665	1180
CNBP	-0.815078	0.00109849	1181
STRA8	-5.64242	0.00110027	1183
POSTN	-5.57597	0.00112145	1184
EXOC7	1.44925	0.001131	1185
CPB2-AS1	-3.32308	0.00115242	1187
TCN1	1.21445	0.00117456	1190
TCF7L2	1.08832	0.00118545	1191
UPK1A	-2.06857	0.00118639	1192
LIMCH1	1.41574	0.00119815	1194
DCUN1D3	-1.69384	0.00122008	1195
LINC00672	4.78228	0.00122443	1196
DLGAP1-AS2	5.20442	0.00122443	1197
ARRB1	2.24361	0.00122443	1199
NOCT	-2.62507	0.00122443	1200
UBA7	3.0155	0.00122545	1201
TMCO4	1.37951	0.00124525	1202
MYB	2.84165	0.00125078	1203
COL27A1	-1.30377	0.00127641	1205
DMBT1	5.2969	0.00127641	1206
PTPN18	1.59143	0.00127973	1207
NENF	1.29977	0.00128437	1208
VILL	1.64846	0.00128437	1209
MOB3C	2.15952	0.00129228	1210
HOOK2	2.10344	0.00129228	1211
PPIB	-1.35312	0.00129631	1212
LGALS7	-3.45441	0.00130207	1213
ZNF687	1.96041	0.00130417	1214
GJB6	-1.26272	0.00130417	1216
SLC12A6	1.21193	0.0013266	1218
SLC12A7	4.90759	0.0013266	1219
SMARCA2	1.21444	0.00133103	1220
RGS3	1.34194	0.00133466	1221
RPS25	-1.69374	0.00133656	1224
TRIP6	1.37045	0.00134519	1226
NDUFB3	-1.98387	0.00135079	1227
MARCO	1.83965	0.00135417	1229
HDAC11	1.69331	0.00138104	1230
ZNF681	-2.64741	0.0013842	1231
PLA2G3	-5.25893	0.00139138	1232
EREG	-2.50447	0.001399	1234
DNAJB6	-0.897432	0.00142529	1236
OGFOD3	1.59169	0.00143375	1237
PTK6	1.20418	0.00143636	1239
SNX21	-1.53854	0.00143636	1240
CNST	-1.85425	0.00145206	1242
SRSF5	1.21136	0.00145534	1243
HOMER1	-1.06149	0.00146342	1244
CDC42EP5	3.47179	0.00149715	1247
GPX2	2.03069	0.00149979	1248
NAA25	-1.18507	0.00149979	1249
DOCK9	-1.29635	0.00150158	1250
FAM8A1	-1.13754	0.00150685	1251
ARHGEF16	2.07769	0.00150907	1252
LINC00867	-3.10821	0.00150928	1253
KRTCAP3	1.42017	0.0015238	1255
TEX2	-0.95538	0.00152991	1256
MIF4GD	1.99917	0.00152991	1257
SLC1A5	1.24008	0.00152991	1258
NSUN5P1	1.97766	0.00154303	1262
KMT5C	2.23007	0.0015626	1265
RANBP17	3.70993	0.00159507	1266
PLAG1	-1.2605	0.00159507	1267
LINC02878	1.87898	0.00159648	1268
CCL22	5.39039	0.00160129	1269
BLVRA	1.57529	0.00161914	1270
FYB1	-1.45373	0.00164214	1275
CNTN1	-1.49676	0.00166636	1277
PDE9A	3.9576	0.00167429	1278
CCL17	5.15742	0.0016804	1279
B3GNT7	5.18086	0.00168564	1280
MMP14	1.73199	0.00170981	1281
BCL11B	-0.969185	0.00172898	1282
PPP1CC	-0.888772	0.00173052	1283
TCEAL9	-1.26604	0.00176525	1285
LMO4	-0.963888	0.00180601	1287
TPCN2	1.77843	0.00180749	1288
MANF	-1.21576	0.00180749	1290
SH3GLB1	0.881564	0.00181737	1291
DTNBP1	1.1543	0.00182103	1292
NIPAL2	-1.08262	0.00182183	1293
SH2B1	2.05854	0.0018249	1294
LNX1	1.70676	0.00182886	1295
SPPL3	-1.0382	0.00185805	1298
NUMA1	1.26282	0.00192495	1302
CHD3	1.30274	0.00192574	1303
ORMDL1	-0.975888	0.00193867	1305
LINC01213	3.11084	0.00193943	1306
PSMB3	-1.29703	0.00194313	1307
CNTNAP3B	4.29975	0.00198322	1308
B3GNT2	1.58905	0.00198322	1309
KREMEN1	-1.26074	0.00200898	1313
CYTOR	1.49827	0.00201225	1314
LINC00484	-5.2462	0.00202265	1315
GLB1	1.23646	0.00202265	1317
ZRANB1	-1.33591	0.00203755	1318
CBR1	-0.923858	0.00205656	1320
MPRIP	1.03854	0.00206129	1321
LGALSL	-1.00267	0.00206293	1322
CHADL	3.34811	0.00208646	1323
IKZF2	1.48628	0.00210664	1326
ACAD9	-1.14325	0.00211511	1327
PCGF2	2.3838	0.00212005	1328
FLG-AS1	-1.81033	0.00212005	1329
GPAT4	1.63997	0.00214888	1330
TMEM45B	-0.988896	0.00216509	1331
ZNF706	-1.52483	0.00216509	1332
TTPAL	-1.11772	0.00219449	1334
GAS8	2.02289	0.00221784	1335
CLEC7A	-2.23794	0.00222534	1337
MKNK1	1.31622	0.00223035	1338
ANKRD6	2.73673	0.00223986	1339
RARA-AS1	4.80297	0.00223986	1340
NBEAL2	2.08416	0.00223986	1341
NPR2	-2.32696	0.00224251	1342
SLC9A1	1.51196	0.00231084	1345
SCAMP4	2.08275	0.00231454	1346
MAF	-1.3638	0.0023196	1347
TBC1D12	-1.86025	0.00232958	1349
CORO1B	1.59959	0.00232958	1350
SEM1	-1.65115	0.00232958	1351
MXRA7	1.68813	0.00234404	1352
GADD45G	-2.37901	0.00234628	1353
MLXIP	1.26307	0.0023561	1354
BNIPL	-1.10245	0.0023629	1355
DELE1	1.77734	0.0023949	1356
TMEM185A	-1.94776	0.00243646	1359
HSPB1	1.85255	0.0024498	1361
STARD5	-1.24692	0.00246474	1362
LINC01224	-2.37331	0.00249267	1364
LEMD1	4.08513	0.00250943	1365
CARM1	1.54755	0.00253472	1366
ATF3	1.27624	0.00257361	1368
OAS2	1.40305	0.00257519	1369
IGFL3	-2.38023	0.00257777	1371
TRIB1	1.23259	0.00261289	1373
GALR2	2.97706	0.00261394	1375
MTRNR2L6	-2.03425	0.00264735	1377
GOLM2	1.98929	0.00270699	1380
LYPLA2	1.93184	0.00271693	1381
CASZ1	-1.08602	0.00272126	1382
PCMTD2	-1.15174	0.00272135	1383
PLCE1	3.07296	0.00272962	1385
SS18L2	-1.17197	0.00274362	1386
CTSV	-1.99765	0.0027442	1387
IFNK	-1.91476	0.00274427	1388
OR5AN1	4.87441	0.00275957	1390
DCPS	1.583	0.0027749	1393
MZT2A	2.04755	0.00277948	1394
EGR2	-1.48318	0.00278375	1396
HLA-E	1.48277	0.00278375	1397
CDK2AP2	1.69254	0.00278375	1398
LLGL2	1.23798	0.00279804	1399
TMEM184A	1.39044	0.00279804	1400
RIPOR3	-3.6315	0.00285448	1403
NR3C2	3.26748	0.00285842	1404
SLC16A1	-1.17072	0.00286308	1405
POGLUT1	-1.21227	0.00286313	1406
HDHD3	1.55143	0.00286313	1407
METTL8	-1.23766	0.00286313	1408
SLC16A3	4.53318	0.00287966	1410
RUBCN	1.24335	0.00290955	1411
RPL23AP18	-2.59924	0.00294419	1414
FTH1	1.24386	0.00294979	1416
CCDC71	2.06654	0.00296895	1418
RPS11P5	-4.28302	0.00297037	1419
ARHGEF3	1.34985	0.0030289	1421
BTG1	-1.1866	0.00303863	1422
SBF1	2.02893	0.0030426	1423
IPO4	2.38139	0.00306241	1424
SCPEP1	-1.25288	0.00308071	1425
CYCS	-1.35823	0.0030936	1427
CEL	4.25559	0.00310526	1429
MRS2	-1.27453	0.00313343	1430
TAOK3	0.756783	0.0031534	1431
TRIM6	2.35274	0.00316455	1432
SERPINE2	-1.34471	0.00317941	1435
MRPL39	-2.45219	0.00320542	1436
RANBP3	1.65181	0.00324532	1437
PABPC1L	2.15961	0.00327317	1439
APOBEC3F	3.1654	0.003309	1442
SLC40A1	-2.02361	0.00331355	1443
MAVS	1.04572	0.00332288	1444
FXYD5	1.7822	0.0033389	1445
GBP4	2.84292	0.00339954	1446
CDC20	-1.54557	0.00341828	1447
CLCA2	-1.32506	0.0034305	1448
VLDLR	1.96599	0.0034396	1449
NFKBIA	0.71881	0.00347097	1451
ZFYVE1	1.8425	0.00355702	1454
GMPR2	1.11123	0.00360062	1456
CCND2	-1.29857	0.00360172	1457
TNIP2	1.63693	0.00360958	1460
CHML	-1.76227	0.00361498	1461
SOX21	-1.87452	0.00363819	1462
MRPS36	-1.34635	0.00366512	1463
LINC01348	-3.74223	0.00367205	1464
MZT2B	1.91576	0.00369252	1465
GNA11	1.2022	0.00370164	1466
CNN2	1.95585	0.00370784	1467
TUFT1	-0.791455	0.00370784	1469
IMPA1	1.71094	0.00373116	1470
PIM1	-1.83557	0.00373265	1471
RPS27	-0.937466	0.00374393	1472
SUMF1	0.917862	0.00376824	1473
ABLIM2	2.1506	0.00379673	1474
PATZ1	1.71133	0.00382545	1475
MAPK8IP3	1.45159	0.00382994	1476
AKIRIN2	1.14459	0.00384859	1477
GLB1L3	-4.65569	0.0038516	1478
NMNAT3	-1.91518	0.0038516	1479
MED24	1.9517	0.00385352	1480
RN7SL184P	-4.54362	0.00385355	1481
ITGB2	4.3336	0.00386065	1482
LZTR1	1.74681	0.00404805	1489
MAPKBP1	-1.3946	0.00404805	1490
TRIM27	1.07547	0.00410716	1491
ARHGEF37	-0.943814	0.00411685	1492
RNF43	1.12045	0.00417092	1493
RPUSD3	1.74991	0.00418987	1494
MARK4	1.789	0.00419302	1495
CSRP2	-1.80703	0.00419872	1496
FABP5	-2.10676	0.00423615	1498
NELFA	1.55431	0.00426427	1499
GPANK1	-1.30488	0.00426427	1500
UQCRHL	-2.53935	0.00427205	1501
EMP2	-0.769403	0.00430479	1502
BTBD2	1.93396	0.00430876	1503
NDUFAF3	1.62994	0.00431701	1504
PIK3R3	1.52765	0.00431701	1505
PER1	1.58946	0.00431701	1506
INSR	1.25375	0.00431701	1507
TXN	-1.6898	0.00431701	1508
GSTM4	2.46752	0.00431701	1509
SNX17	1.33472	0.00434287	1513
DEPTOR	1.84317	0.00438077	1514
RPL23P8	-2.9356	0.00438077	1515
POLR2J3	1.69826	0.00441288	1516
CNKSR3	-1.35549	0.00442186	1517
ZNF354A	-1.48292	0.00442186	1518
PSMC2	-1.0555	0.00443615	1521
SPTBN2	-1.02658	0.00444709	1522
LSR	1.49223	0.00446078	1523
TLE5	1.23548	0.00447387	1524
ERC2	-3.86955	0.00450566	1525
BBC3	1.80266	0.00459682	1526
TNFSF10	0.925078	0.0045973	1527
MN1	-1.33637	0.00459974	1528
CA5B	-1.73095	0.00460053	1529
HEG1	1.81645	0.00460646	1530
RPSAP58	-1.16249	0.00465799	1533
RASGEF1B	-1.37755	0.00466959	1536
PALLD	-1.40466	0.0046766	1537
MEX3A	2.09716	0.0046948	1538
TYR	-3.5833	0.00470257	1539
INA	-1.64911	0.00470829	1540
BASP1	0.77886	0.00473138	1541
PSORS1C1	-2.08496	0.00474241	1542
TOMM34	1.74672	0.00478461	1543
OTUD7B	1.0353	0.00484105	1544
ORMDL3	1.23882	0.00488539	1545
ARG2	-1.30548	0.00488646	1546
SLC6A15	-1.94869	0.00491245	1547
RILP	2.67588	0.00501283	1548
ETFDH	-1.43801	0.00501283	1549
RBCK1	1.3695	0.00501883	1550
CSPG4	-1.66941	0.00502691	1551
ZNF768	2.44478	0.00507222	1552
MAP3K20	-0.878612	0.00507222	1553
DAAM1	-0.873193	0.00507426	1555
GIPC1	1.44526	0.00509102	1556
SERPINB3	-1.20448	0.00509315	1557
PHF12	1.55181	0.00509315	1558
USP38	-1.06626	0.00509565	1559
DLG2	-2.20812	0.00510117	1560
SEC14L6	-2.08113	0.00510845	1561
MX2	1.11337	0.00514606	1562
MCU	1.01443	0.00516041	1564
AZI2	-1.17922	0.00516041	1565
ASGR1	-4.89132	0.00519258	1567
MARCKSL1	1.32582	0.00520833	1568
ANKRD13A	1.10606	0.00521696	1569
INTS13	-1.34586	0.00522591	1570
DNAAF11	3.06582	0.00523635	1571
PLS1	2.55707	0.00526469	1572
FAM20C	1.56264	0.0052728	1573
SDCBP	1.36393	0.00529414	1575
FBXO9	-0.85242	0.00529414	1576
RFTN1	1.49238	0.00531158	1577
CCNYL1	1.75747	0.0053146	1578
WIPI2	-0.765778	0.00532404	1579
TK2	1.35056	0.00532404	1580
NACC2	1.43356	0.00532861	1581
SLC12A8	2.2387	0.00533916	1582
IQSEC2	1.76516	0.00533916	1583
SNRPD2	-0.739137	0.00537744	1584
UBE2N	-0.96699	0.0054173	1585
TRIM14	0.957088	0.0054173	1586
RALGDS	1.16145	0.00543176	1587
DNAJC14	-2.2711	0.00543176	1588
RPS23	-1.20274	0.00544319	1589
MAP2K6	2.30718	0.0055512	1591
SHISA5	1.57912	0.00555828	1592
ASIC3	5.10824	0.00557183	1593
PLPP2	2.28245	0.00560689	1594
GATB	-1.15714	0.00560796	1595
CENPX	1.512	0.00561914	1597
GLCCI1	-1.40154	0.00561914	1598
ZNF785	1.36286	0.00562717	1600
RUNDC3A-AS1	2.40687	0.00568756	1601
FAM13C	-4.15987	0.00573211	1602
MMEL1	4.69486	0.00575273	1603
OSCP1	1.67264	0.00575488	1604
APOLD1	2.45147	0.00577115	1605
GPR137B	-1.05146	0.00577115	1606
RPS28	-1.05999	0.00577115	1608
GPR37L1	5.06498	0.0057809	1609
CRCT1	-1.00905	0.00578961	1610
ZSWIM3	-2.48101	0.00581083	1612
ANXA8L1	-1.96325	0.00581607	1613
RASGRP1	-1.64856	0.00583338	1614
GRINA	1.7238	0.005845	1615
LRRC8C	-1.78995	0.005845	1616
TNNT1	-1.20788	0.00584764	1617
KCNN4	4.38408	0.00593837	1619
ECHDC1	-0.766493	0.00597864	1620
RBMXL1	-1.06437	0.00598992	1621
ADGRE2	1.6912	0.00599184	1622
ZNF554	1.70556	0.00599542	1623
LCOR	0.944924	0.00601718	1624
ZNF618	1.65887	0.00602987	1625
LMF1	2.96782	0.00602987	1626
UTP14A	-1.22941	0.00603876	1627
FBN2	-2.10098	0.00606239	1629
PTTG1IP	1.09059	0.00608117	1630
DUSP18	-1.3134	0.00609062	1631
LRRC8B	-1.04747	0.00609062	1632
BANF1	1.72287	0.00610786	1634
PBXIP1	1.20289	0.00611023	1635
CGNL1	1.91785	0.00611023	1636
NMRK1	1.17306	0.00614882	1637
APBA1	2.67317	0.00616825	1639
LINC00482	-4.428	0.00620013	1640
RNASET2	1.61652	0.00620438	1641
SMARCB1	1.53589	0.00620438	1642
PMF1	1.78301	0.00620438	1643
PSMG1	-1.41171	0.00620438	1644
PGAM1P8	3.52774	0.00620935	1645
GABRE	1.15162	0.00633542	1646
BET1L	1.38015	0.00641287	1647
C9orf116	2.57476	0.00644111	1648
BRAF	-1.10679	0.00649227	1650
GNB4	-1.04132	0.00649227	1651
TOB2	-1.54938	0.00650502	1652
RPL36AP39	-2.3383	0.00652481	1654
RRBP1	1.11468	0.00652481	1655
ENTPD4	1.47961	0.00653592	1656
FCSK	1.89208	0.00657888	1657
TEF	1.61225	0.00657888	1658
B9D1	-1.46746	0.00659558	1660
B3GALT4	1.71695	0.00664056	1662
KDM1B	-1.32212	0.00665143	1663
GNA14	4.86106	0.00668156	1664
AKR1A1	1.22269	0.00669887	1665
SEC14L1	-1.2332	0.00673153	1667
EPS8L2	1.33985	0.0067364	1668
LTBP3	1.97122	0.00676799	1669
FAM126B	-1.31317	0.00686147	1672
SIN3B	1.61694	0.00686997	1673
ABCA12	-0.971646	0.00692638	1674
CNOT1	0.884458	0.00694825	1675
ASAP1	-1.00158	0.00696807	1676
GNA13	1.42873	0.00698549	1677
ANXA8	-1.84973	0.00700075	1678
PPP1R12B	1.18298	0.00707306	1679
TBC1D24	2.11513	0.00707946	1680
MICAL2	-1.01442	0.00709447	1682
TMEM170B	-4.18326	0.00710907	1683
CYSRT1	-1.21044	0.00711821	1684
ZBTB8OS	-1.02915	0.00712139	1686
KDM4A	0.825221	0.00712932	1687
MLANA	-2.25511	0.00720853	1688
CIRBP	1.44286	0.00727502	1689
RCN1	1.31007	0.00729061	1690
TRIM72	-2.4695	0.00729061	1691
TTC38	2.22791	0.00732924	1692
PLXNA1	0.964832	0.00733853	1694
ALAS1	-1.11833	0.00738368	1695
STK36	1.88535	0.00738473	1696
PLIN4	-3.44364	0.00739271	1697
ZBTB34	-1.56947	0.00739395	1698
MYH9	0.947218	0.00742618	1699
CASP4	0.984248	0.00744688	1700
SNHG11	1.79805	0.00744688	1701
DCLK1	4.40384	0.00746887	1702
MEIS1	1.02565	0.00746887	1703
CTNND1	1.31635	0.00751252	1704
RBFA	1.46417	0.00751252	1705
TMEM214	2.04756	0.00751265	1706
PTN	-3.87639	0.00751265	1707
PAQR5	-2.50338	0.00751265	1708
TAF6	1.89528	0.00751407	1709
RAB21	-1.01295	0.00752548	1710
RPS2P24	-5.513	0.00757435	1712
GNPDA1	1.15808	0.00759915	1714
GCH1	-1.77999	0.00769018	1717
MFSD10	1.47965	0.00773063	1718
TMC6	1.37467	0.00776791	1719
SLC16A6	-2.66964	0.00779266	1720
DSC2	0.932601	0.00779266	1722
TIFA	-1.53868	0.00780989	1723
MCRIP1	1.86327	0.0078266	1724
HNRNPA0	0.951073	0.00787433	1725
CCND3	1.41918	0.00793262	1726
PPP1R3C	1.75565	0.0079501	1728
ST14	0.909845	0.00797333	1729
TTC21B	2.30456	0.00799667	1730
FST	-1.03237	0.00799667	1731
TTLL7	1.81121	0.00802856	1732
LRRC45	3.34844	0.00815232	1738
USP53	1.34924	0.00828739	1741
CNIH4	-1.02153	0.00829217	1742
KIAA1671	1.11204	0.00830669	1744
ATP6V1B2	-0.885324	0.00831938	1745
KRTAP5-2	-5.02654	0.00836249	1747
PNLIPRP3	-1.23823	0.00836249	1748
RGS17	2.46519	0.00838538	1750
HEXIM1	-1.14086	0.00838538	1751
DSC3	-0.855106	0.00839298	1752
TIMP3	0.986781	0.00841427	1753
RAC1	1.02713	0.00841427	1754
TMEM63A	1.39981	0.00841427	1755
LINC02035	1.51364	0.00843239	1756
PATJ-DT	4.68166	0.00845461	1757
SH2D3A	1.28168	0.00852307	1759
SULF2	-0.854932	0.00852307	1760
LINC02178	2.00479	0.00856509	1761
GLDN	-4.5736	0.00857904	1762
ZDHHC3	1.12428	0.00873448	1764
CNNM3	1.42345	0.00874797	1765
RNF223	1.82165	0.00883689	1766
CCNL2	1.24777	0.00887136	1767
RERE	1.10825	0.00888301	1768
FZD10-AS1	2.18123	0.00896878	1769
GDF11	1.82395	0.00902037	1770
COMMD4	1.392	0.00902871	1771
PLSCR1	1.39968	0.00904887	1772
SPATA20	1.5668	0.00908404	1773
UBC	1.42637	0.00909987	1775
CLSPN	-1.72642	0.00911311	1777
ADAM9	1.94155	0.00911311	1778
XPNPEP1	1.40316	0.00919124	1780
AJUBA	-1.24698	0.00926567	1782
LAMB1	-1.11259	0.00930303	1784
HK1	1.41995	0.00930303	1785
LEPROTL1	-0.91551	0.00930427	1786
ATP6V0E2	2.18297	0.00931325	1787
LINC01504	-2.9963	0.00943661	1788
LETM1	1.07881	0.00946536	1789
LRPAP1	1.10975	0.00956287	1790
ACAD8	-1.30784	0.0096669	1791
RAB25	1.59945	0.00967987	1792
RPL27	-1.05728	0.00973595	1793
SAMD10	2.04799	0.00978173	1794
PSG4	-1.66806	0.00978847	1795
NRARP	-1.40126	0.00979626	1797
ZBTB47	2.07016	0.00982289	1799
SHF	1.7956	0.00983189	1800
DEFB1	0.895106	0.00984724	1801
TTC19	0.937808	0.00984724	1802
RPS18	-0.907734	0.00984906	1803
ATL3	1.02097	0.0098993	1806
CD151	1.69066	0.00991657	1807
C1QTNF6	2.1662	0.00994843	1808
CAPN15	1.03772	0.0100081	1809
S100A9	1.44979	0.0100636	1811
CDKL5	1.53196	0.0100646	1812
ITGA4	2.31636	0.0100963	1814
ESYT2	1.06215	0.0100987	1815
DVL1	1.37203	0.0100987	1816
SKI	1.82679	0.0100987	1817
ARL4D	1.16393	0.0101998	1819
PHYHD1	3.09694	0.0102063	1820
MFSD13A	-1.88652	0.0102315	1822
PSMB9	1.39327	0.0102748	1823
SIX5	2.30069	0.0102812	1824
CPNE3	1.03887	0.0102976	1825
CLDND1	-1.48522	0.0104037	1827
CREB3L2	1.14653	0.0104593	1828
DNAJB12	0.959225	0.0104867	1829
UPF2	-0.829307	0.0104924	1830
SAMD9L	1.44466	0.0105342	1831
HADHAP1	-2.7285	0.0105583	1832
RPL41P1	-3.86669	0.0105583	1834
RNF220	1.58321	0.01056	1835
LYAR	-1.17096	0.0106066	1836
CRKL	-0.995993	0.0106465	1837
JDP2	1.86253	0.0106948	1839
TYK2	1.42016	0.0107181	1843
EML3	1.67224	0.0107238	1844
PSMA1	-0.923626	0.0107336	1845
LGALS8	-0.776415	0.0108304	1846
PEA15	1.04318	0.0108361	1847
TMEM120B	1.33788	0.0108758	1848
CCDC30	-1.85966	0.0109238	1849
IFT57	-0.953277	0.0109447	1850
ANKRD9	1.54557	0.010993	1851
UBE2L6	1.08146	0.0110062	1852
PPP1R9B	1.40648	0.0110062	1853
AKAP12	2.83162	0.0111038	1854
LCE3C	-2.52832	0.0111295	1855
SRRT	1.0709	0.0111655	1856
KDSR	-1.21751	0.0111707	1858
NCOA7	0.870351	0.0111707	1859
ITPRIP	0.851707	0.0111804	1860
SEPTIN11	1.11718	0.0111852	1861
PICALM	0.821476	0.0111852	1862
ZBTB24	1.3033	0.0112514	1863
LYPD6B	-1.1879	0.011341	1864
P4HTM	2.19995	0.011341	1866
DNAJB9	-1.2764	0.0113678	1867
PARP12	1.44164	0.0114014	1868
IQCE	1.02144	0.0114049	1869
BCL9L	1.47005	0.011407	1870
MED15	1.13955	0.011483	1871
CMC2	-1.43543	0.0116051	1873
NUPR1	-2.20773	0.0116412	1876
TMC1	2.77078	0.0117796	1877
SRRM2	0.830481	0.0117931	1878
MFAP1	-0.951078	0.0117995	1879
GFER	1.64492	0.0117996	1880
WDR75	-1.46819	0.0118415	1881
CTXN1	3.66715	0.0118557	1882
CHPT1	1.1718	0.0118557	1883
ACAA1	0.989877	0.0118948	1884
PSMD7	-0.775667	0.0119375	1885
FUT6	3.54801	0.0119375	1886
NOL7	0.761845	0.011957	1887
KRT6B	-1.19126	0.0120158	1888
ATG16L2	1.19193	0.0120158	1889
RPL36AP26	-2.1501	0.0120357	1890
MFSD12	1.3991	0.0120768	1891
GUSB	1.1731	0.0120902	1892
SNRPEP2	-3.11088	0.0120902	1893
AGPAT3	0.825085	0.0121002	1895
SMIM22	1.34263	0.0121793	1897
COX14	1.03699	0.0121793	1898
MUC15	-2.04	0.0121941	1899
FTSJ3	-0.765177	0.012254	1900
CDIN1	-1.10179	0.012254	1901
TPPP	2.56768	0.0123827	1902
MRNIP	1.67069	0.0123971	1903
ATF6	-1.18396	0.0123976	1904
LIN7C	-0.985718	0.0123976	1905
AP3D1	0.899887	0.0124932	1906
CYP26B1	-1.77714	0.0125373	1908
PITPNM1	2.93236	0.0125857	1909
HPS1	1.28653	0.0125949	1910
MIR200CHG	1.1126	0.0126075	1911
TCEA2	1.92072	0.0126311	1912
SNRNP200	1.19949	0.0126929	1913
LXN	1.77218	0.0128392	1915
CEBPG	-0.957989	0.0128638	1916
ZDHHC16	1.46606	0.0129021	1917
DOCK4	-2.09212	0.0129021	1918
CTSF	1.63147	0.0129338	1920
SPTAN1	1.11583	0.0129538	1921
NDUFS2	1.34822	0.0130037	1923
LY6K	1.22319	0.0130401	1924
TGFB1	2.57952	0.0130554	1925
C1orf74	1.02671	0.013091	1926
ARHGAP23	1.23162	0.0131379	1927
SRRM3	1.99079	0.0131609	1928
GABRA3	4.49533	0.0131724	1929
GDPGP1	1.8922	0.0132675	1930
ASB1	1.73593	0.0133233	1931
CUL3	-1.06187	0.0133257	1932
SIAH2	-1.14225	0.0133499	1933
HTRA1	-1.28843	0.0134205	1934
ANXA3	1.46978	0.013435	1936
LYPD2	1.45471	0.0134573	1937
ETFB	1.05225	0.0135162	1938
GCNT2	3.24497	0.0135162	1939
GBE1	-1.07972	0.0135589	1940
ATP5F1C	-0.878612	0.0136061	1942
ZNF319	1.58804	0.0136061	1943
RETREG2	1.45921	0.0136078	1944
BCL2L15	3.26779	0.0136302	1945
BIRC3	1.24734	0.01369	1946
MALT1	-0.880846	0.013697	1947
SPTSSA	-1.10039	0.0138157	1948
LMF2	1.68742	0.013817	1949
GUCD1	1.18357	0.0138232	1950
CYTH2	1.29194	0.0138641	1951
RPL18A	-0.924185	0.0138877	1952
RNASEL	1.53366	0.0138933	1953
ZNF787	1.55716	0.0141307	1955
ALOX5AP	4.04419	0.0141533	1956
CD82	1.16341	0.0141546	1957
RAB30-DT	-1.05181	0.0141993	1958
SPECC1L	1.06358	0.0142626	1960
SERPINB6	1.22838	0.0142645	1962
PRSS12	1.53462	0.0142645	1963
CLUH	1.36683	0.0144203	1965
ZNF432	-1.27763	0.0144203	1966
RPS7P8	-1.72029	0.0144322	1967
TLR1	3.76302	0.0144431	1969
TMEM154	-1.74015	0.0144609	1970
MTRF1L	-1.25734	0.0144861	1971
ST6GALNAC4	-1.90966	0.0146157	1972
PIGC	-1.00836	0.0146237	1973
DDA1	1.27468	0.0146944	1974
RBBP6	-0.722343	0.0146968	1975
CAMK1D	-0.976572	0.014706	1976
OS9	1.05915	0.0147086	1977
SMAD3	1.04754	0.0147086	1978
IDI1	-1.25834	0.0147276	1980
ZNF609	1.09336	0.0147662	1981
ZNF675	-1.6328	0.0147836	1982
ZNF358	1.84692	0.0147934	1983
KYAT3	-1.04993	0.0147934	1984
HSF1	1.15182	0.0148556	1985
TAF1C	1.42594	0.0148673	1986
HSPG2	1.48438	0.0149757	1987
C21orf91	-1.45577	0.0149757	1988
NAA40	1.55283	0.0149757	1989
C6orf136	1.47113	0.0150558	1990
PTPRS	1.98051	0.0150654	1991
ACD	1.96791	0.0150858	1992
BEX2	-1.13119	0.0151786	1993
PNPLA6	2.03479	0.0151983	1994
ZFYVE21	0.984956	0.01527	1995
INSYN1	2.46939	0.0153047	1996
IFT22	1.30416	0.0153068	1997
DDX10	-1.03572	0.0153304	1998
SCARB2	0.861038	0.0153318	1999
PAFAH1B3	1.57456	0.0153693	2000
RPRD2	0.892199	0.0153921	2001
ZNF843	-3.15633	0.0153921	2002
RPL26P19	-2.30107	0.0153921	2003
NTAN1	1.42107	0.0154696	2004
SF3A2	1.97326	0.0155019	2005
PPP1R7	1.11631	0.0155171	2006
PMS1	-1.30116	0.0155171	2007
CSNK1D	1.00721	0.0155588	2008
PLXNA3	1.77819	0.0155588	2009
RHOQ	-0.84231	0.0155692	2010
TDP1	1.18339	0.0155864	2011
RUSC2	-2.36443	0.015607	2012
FUBP1	0.915126	0.0156847	2014
MCC	-1.09546	0.0156905	2015
HSP90AB4P	-2.50629	0.0156905	2016
MET	0.862585	0.0156908	2017
PPP1CB	-0.686205	0.0157127	2018
POLR2A	1.12777	0.0158158	2019
COL17A1	-1.17752	0.0158175	2020
EFCAB15P	2.64344	0.0158822	2021
ZNF48	1.55176	0.0158874	2022
UBXN4	-0.751978	0.0159041	2023
BRCC3	0.909296	0.0159744	2024
CYBC1	1.56759	0.0160906	2026
SKAP2	0.884417	0.0161258	2027
PPP1R26	1.51697	0.0161871	2029
KLC4	1.97133	0.0161966	2030
ADAMTS15	1.53236	0.0162101	2033
ESD	-1.05084	0.0162156	2034
TRIM7	-1.10784	0.0162156	2035
MBP	0.818451	0.0163249	2036
FCGRT	2.2502	0.0163288	2037
SLC12A9	1.26788	0.0163333	2038
ARRDC3	1.06576	0.0163622	2039
JOSD1	1.01573	0.0163812	2040
KLC1	1.12862	0.0164069	2041
PPP2CA	-0.981344	0.0164069	2042
COPZ1	1.16407	0.0164182	2043
VKORC1	1.89732	0.0165083	2044
TSHZ2	-0.939307	0.0165083	2045
PSEN1	1.00431	0.0165397	2046
NBL1	1.16514	0.0165456	2047
ZNF282	1.53854	0.0165607	2048
LINC00665	1.10388	0.0166921	2049
OAZ2	1.15055	0.0167208	2050
PCYT2	1.50176	0.0167208	2051
IFI35	1.76398	0.0167448	2052
UBE2C	-1.64186	0.0169323	2053
ZNF710-AS1	2.26248	0.0169553	2054
FOXA1	3.22477	0.0169573	2055
LINC01311	3.83518	0.0169945	2056
FRRS1	-1.45593	0.0169945	2057
MRPS10	0.886414	0.0170485	2058
ACBD3-AS1	-2.28621	0.017188	2059
CLASRP	1.7705	0.0172177	2060
SLC25A15	-1.68427	0.0172268	2061
PACS2	1.65312	0.0173225	2062
PRMT1	1.51842	0.0173325	2063
NINJ2-AS1	-1.31583	0.0173525	2064
DENND4C	0.949263	0.017353	2066
TIMM8A	-1.1292	0.0173541	2067
PLA2G6	2.87661	0.0173541	2068
LINC02608	-2.70344	0.0173582	2069
RELT	1.58919	0.0174281	2070
HID1	3.95743	0.0174281	2071
STXBP2	1.67923	0.0174707	2072
SEMA3C	-1.16107	0.0175069	2074
PPIAP7	-4.03763	0.0175069	2075
ICMT	1.02661	0.0175069	2076
PELI1	-1.14257	0.0175127	2077
ARL15	-1.05252	0.0175325	2078
MGAT1	0.929087	0.0176422	2079
LMNA	-0.934329	0.0176422	2080
ATP6V0E1	1.00045	0.0176954	2081
LRP4	-1.51256	0.0177187	2082
LAMTOR3	-1.06961	0.0177187	2083
MYO1H	-4.86685	0.0177624	2084
PPP2R2C	-1.06268	0.0177903	2085
CEP170B	1.69723	0.0179115	2086
IARS1	-1.38576	0.0179303	2087
THUMPD3	-0.803737	0.0180092	2088
PRKCE	2.00213	0.0180366	2090
BCL2L1	1.22074	0.0180785	2091
DEXI	0.954781	0.0181484	2092
CABYR	3.20589	0.0181645	2093
EXOSC3	-1.57511	0.0181694	2094
ARIH2	0.672071	0.0182771	2096
RETREG3	1.22546	0.0182882	2097
KLK5	-1.22416	0.0183206	2098
GRHL1	-0.972827	0.0183466	2099
CNKSR1	1.89792	0.0183466	2100
TMEM259	1.59397	0.0183665	2101
MTHFD2L	-1.29604	0.0184939	2103
POMT2	1.56903	0.0184939	2104
KIAA1586	-1.47023	0.0184939	2105
PDLIM4	1.36807	0.0184939	2106
PELI3	1.509	0.0185628	2107
COL16A1	-1.22564	0.0185814	2108
ZSCAN2	2.11646	0.0186032	2109
CRYL1	0.947423	0.0186963	2110
ADPRH	3.25862	0.0187121	2111
PTK7	1.44004	0.0187236	2112
SFXN4	1.68044	0.0188094	2114
TINCR	-0.833716	0.0189105	2115
BCO2	-2.04633	0.0189133	2116
MCOLN3	1.76006	0.0189182	2117
RIOK1	-0.819545	0.0189662	2118
COG1	1.20712	0.0191131	2119
ZNF528	1.159	0.0191956	2120
CLSTN2	-3.81091	0.0192348	2121
RAP2A	-1.53982	0.0194322	2122
LRP8	-1.8949	0.0194543	2123
CHPF2	1.47405	0.0194876	2124
NIPSNAP2	1.07481	0.0195352	2125
HIGD1A	-0.85865	0.0195423	2126
UPF1	1.21906	0.0195423	2127
INO80C	-1.16357	0.0195423	2128
HSD3B7	1.8698	0.0195423	2129
ALS2	-1.07328	0.0196255	2130
KANSL3	1.08348	0.0196269	2131
ATP10D	-0.935228	0.0196269	2132
PDK3	-1.2771	0.0196925	2134
STRADB	1.37533	0.0197316	2135
ITGA6	-1.43213	0.0198641	2136
OXR1	-0.928008	0.0198757	2137
ARHGEF2	1.27385	0.0198899	2138
WWP2	1.39023	0.0199203	2139
RIPK3	1.54462	0.0200495	2140
ATAD3C	2.76737	0.0201296	2141
ATP5MK	-0.892358	0.0201296	2142
EXD3	1.60625	0.0201296	2143
PRKACA	1.3288	0.0202077	2145
LPCAT1	2.22269	0.0202624	2146
ZNF688	1.5354	0.0203034	2147
ARID1A	0.952486	0.0204988	2150
QSOX1	0.756864	0.0205486	2151
NOD2	-1.31915	0.0206172	2152
NIPSNAP1	1.13127	0.0206592	2153
LINC02595	-1.93392	0.0208182	2154
SPINT1	1.17535	0.0208383	2155
CASC3	0.835802	0.0209302	2156
MSL2	1.54995	0.0209586	2157
RPL41	-1.79071	0.0209586	2158
TMEM106B	1.02651	0.0210132	2159
TRAPPC6A	1.63445	0.0210151	2160
RHBDF2	1.19327	0.0210239	2161
CTPS2	1.52652	0.0210302	2162
PCCA	-1.03525	0.0210513	2164
HERPUD1	-0.868334	0.0211336	2165
DNAJC1	-1.32185	0.0212297	2166
RAB12	1.05978	0.0212373	2167
C11orf68	1.47996	0.0212671	2168
KCTD15	-1.42898	0.0213243	2169
RIT1	0.750909	0.0213949	2171
OTULIN	-0.91937	0.0215452	2172
KDF1	1.30418	0.0215728	2173
LRP5L	2.48057	0.0215835	2174
SCRN2	1.58997	0.0215835	2175
DPM1	-1.09287	0.021607	2176
WDR45	-1.06313	0.0216869	2178
CORO1C	-0.887131	0.0217114	2179
ANOS1	-2.59982	0.0217685	2180
GNB1	0.914479	0.0217908	2181
ABCD3	-0.897631	0.0218276	2183
PCBD2	1.13412	0.0218337	2185
COG5	1.02185	0.0218537	2186
TLK2	0.857987	0.0218574	2187
CTBP1	1.09023	0.0218574	2188
DCTN6	-1.16073	0.0218574	2189
TESK1	1.56659	0.0218631	2190
PSMD1	-0.633617	0.0220272	2191
ZNF22	-1.27377	0.0220404	2192
COX7A1	3.51759	0.0220801	2193
TM2D1	0.825295	0.0220801	2194
ZFHX2	2.25633	0.022101	2195
C2orf92	3.3683	0.0221867	2196
FBXL6	-3.4274	0.0221867	2197
COPZ2	2.54971	0.0221867	2198
NDUFAF8	0.989979	0.0221867	2199
TPX2	-1.19919	0.0222582	2201
HTR7	-2.19619	0.0222692	2202
S100A13	1.28282	0.0222692	2203
SLC29A3	4.69631	0.0223717	2204
ZHX1	-0.995419	0.0224309	2206
ZC3H8	-1.19446	0.0224309	2207
SLC22A3	-1.59345	0.0224369	2208
DCAF7	0.778655	0.0224656	2209
DBI	-0.988868	0.0224999	2210
ZNF555	2.33003	0.0225033	2211
RNF135	1.31115	0.0225033	2212
SOGA1	1.0389	0.0225312	2213
ARL2BP	-1.08648	0.0225312	2214
RPS27AP15	-1.15505	0.0225938	2215
ASCL2	-1.70723	0.0226175	2216
LINC01138	1.89115	0.0226669	2217
SH3RF1	1.1946	0.0226669	2218
B4GALT2	1.41557	0.0226669	2219
EIF4A3	-0.899776	0.0226702	2220
TRAPPC1	1.69052	0.0227721	2222
MTND5P32	-2.91382	0.0228872	2223
FHIP2B	1.40792	0.0229643	2224
PRKAG2	1.53878	0.0229643	2225
HECW2	2.02292	0.0230427	2227
HSD17B4	-1.0368	0.0230427	2228
KCNC4	1.65414	0.0230427	2229
ZNF862	2.23222	0.0230427	2230
MMGT1	1.10021	0.0230427	2231
SCNN1A	1.47637	0.0230427	2232
SETD1A	1.41614	0.0230682	2233
UCHL3	-1.00842	0.0230831	2234
FOXO4	1.62024	0.0230831	2235
C1QBP	-1.79087	0.0230831	2236
PHKA1	1.63417	0.0231001	2237
UFSP2	-1.00802	0.0231244	2238
GTPBP1	1.42571	0.0231587	2240
ACYP1	-1.3509	0.0232119	2241
LHPP	1.45171	0.023292	2242
CLCN5	-0.865077	0.0233424	2243
CCND1	0.908983	0.0234362	2244
BAIAP2-DT	1.44654	0.0234513	2245
KRT14	-1.08082	0.0234978	2246
MAGED2	1.22459	0.0235939	2247
DAPK2	1.0215	0.0236236	2248
CDK16	1.45922	0.023644	2249
NAA60	1.21399	0.0236477	2250
TCN2	1.89967	0.0236477	2251
HYI	1.36422	0.0237198	2252
IGF2BP2	1.02498	0.0237826	2253
NTF4	1.61082	0.0238202	2254
ZNF575	2.60822	0.0238202	2255
BCL2L10	-2.40859	0.0238202	2256
RPL30	-1.18364	0.0238541	2257
TJAP1	1.79237	0.0239412	2259
MAT2A	1.00595	0.0240092	2260
PPCDC	1.87726	0.0240092	2261
MCOLN1	-2.82121	0.0240875	2262
CCDC57	1.64014	0.0240953	2263
SLC22A17	2.85424	0.0241086	2265
HMCES	1.1625	0.0241226	2266
ACTR1B	1.14003	0.0241226	2267
TBC1D25	1.38402	0.0241226	2268
COG8	1.04885	0.0241226	2269
ANKRD10	1.54868	0.0241414	2270
ZNF44	1.13712	0.024155	2271
SGSM2	1.73061	0.0244575	2273
MST1	2.22841	0.0245842	2274
TNFSF15	2.42651	0.024613	2275
PCSK9	-1.22669	0.0246559	2276
AGFG2	1.18728	0.0246579	2277
GRN	1.43013	0.0246588	2279
F2RL1	-1.52419	0.0249241	2281
JADE2	1.52646	0.0249676	2282
LINC00662	-0.952368	0.0250175	2283
GRK2	1.33478	0.0251106	2284
ELOC	-0.915666	0.0251106	2285
LINC01206	-2.26817	0.0251973	2286
SMIM10L2A	3.7641	0.0253095	2287
ZNF416	-1.1877	0.0253095	2288
FLYWCH1	1.43119	0.0253911	2289
MRPS2	1.24924	0.0253911	2290
RWDD1	-1.13625	0.0253911	2291
LETMD1	1.28395	0.0255029	2293
SLC35C1	1.23117	0.025533	2294
SCRIB	0.986189	0.0255765	2296
NSFL1C	0.982326	0.0255778	2297
FBXO44	1.96069	0.0255828	2298
ZNF34	3.41955	0.0255828	2299
ERG28	-0.872077	0.0255828	2300
RNF149	0.774478	0.0256203	2301
MARK2	1.05956	0.0257614	2302
PPHLN1	0.728944	0.0257666	2303
CDC37	1.28941	0.0257666	2304
B4GALNT3	-1.41704	0.0258328	2305
ARHGAP28	-1.66858	0.025887	2306
COL22A1	1.27416	0.025997	2307
RAI14	0.828954	0.0260296	2308
RNPEPL1	1.42084	0.0260296	2309
SESN2	1.09578	0.0260296	2310
GPHN	-0.989285	0.0260528	2312
SLC48A1	1.68444	0.0260958	2313
TEP1	-1.45927	0.0261591	2314
LMNTD2	3.4778	0.0261642	2315
TPP1	1.10498	0.0261828	2316
ZBTB16	-0.785753	0.0262436	2317
SEPTIN6	1.28047	0.0262928	2318
GOLGA2P5	3.35219	0.0264783	2320
RIN3	1.72006	0.0264784	2321
FAM229A	3.42584	0.0265005	2322
TRIM45	2.63205	0.0265584	2323
NGFR	3.20971	0.0266201	2324
PFKL	1.49383	0.0266515	2325
PTPRZ1	-1.45785	0.0266515	2326
SNX2	-0.842423	0.0267152	2327
TMCC1-DT	3.09504	0.0267994	2328
UACA	-1.29821	0.0268746	2329
FBXO28	-0.950243	0.0268808	2330
BRD2	1.05555	0.0269454	2331
MKNK2	0.849623	0.0270669	2332
RILPL1	1.32703	0.0270935	2333
SGPL1	-0.792387	0.0271174	2334
SYTL4	1.42987	0.0271502	2335
POGK	0.910678	0.0271502	2336
MAPK6	-0.702472	0.02727	2337
IQCA1	-1.60555	0.0273113	2338
ABCD1	3.05178	0.0273117	2339
GGNBP2	0.763811	0.0273243	2340
COX7B	-0.742583	0.0273243	2341
DEAF1	0.986529	0.0273243	2342
ACADS	1.63711	0.0273243	2343
RNF181	1.38204	0.0273307	2344
DIP2C	1.15545	0.0273698	2345
RBP1	1.24174	0.0273698	2346
C6orf120	-1.23087	0.02737	2347
MMRN2	1.99772	0.0274608	2348
RPS14P4	2.58055	0.0274608	2349
HINT1	0.699458	0.0274624	2350
TLE1	-0.970838	0.0275465	2352
TMEM254	-0.96191	0.0277266	2353
PTCH1	2.4611	0.0277719	2354
STK10	-1.12921	0.0278259	2355
CAPS	2.00845	0.0278639	2356
ATN1	2.00363	0.0278653	2357
NEDD1	-1.14195	0.0278733	2358
KLHL22	1.51878	0.0280116	2359
THSD4	0.9896	0.0280116	2360
TTC27	-1.04643	0.0280116	2361
ISYNA1	1.49538	0.0280116	2362
IFT27	1.30101	0.0281145	2363
HOXA10	1.47036	0.0281429	2364
ERCC6L2	-1.43979	0.0281429	2365
GOLGA4	-1.06264	0.0281534	2366
HNRNPUL1	0.923804	0.0281534	2367
CNOT11	1.32669	0.0283412	2369
TPP2	-1.20253	0.0283412	2370
C2CD4B	-1.77586	0.0283819	2371
PREB	1.22618	0.0284372	2372
SPIN4	1.51241	0.0284437	2373
NABP1	-0.990474	0.0287311	2375
TRADD	1.27414	0.0287311	2376
EPHB2	1.34085	0.0287311	2377
FAM86C2P	2.20179	0.0287311	2378
DAZAP2	0.96093	0.0287311	2379
NOP9	1.21627	0.0287942	2380
TNK1	2.23051	0.0288029	2381
CNPPD1	0.994906	0.0288701	2383
REPS1	0.85728	0.0289385	2384
KLHL26	1.69864	0.0289491	2385
SSR4	-0.852793	0.0290454	2386
SND1	1.31847	0.0290874	2387
QSOX2	-1.43484	0.0291567	2389
LACC1	-1.18916	0.0291567	2390
CARD11	3.15738	0.0291746	2391
NEFL	-1.24596	0.0292161	2392
GID4	-1.05751	0.0292161	2393
THYN1	1.13148	0.0292203	2394
ZNF468	2.01474	0.0292591	2395
PARL	1.10549	0.0293154	2397
AGAP3	1.1937	0.0293279	2398
KPTN	2.0041	0.0293279	2399
SLITRK6	-1.08794	0.0293279	2400
MPIG6B	-2.04875	0.0293794	2401
HGS	1.1234	0.0293794	2402
KLF8	-0.706749	0.0294391	2403
SNRPEP4	-2.07995	0.029529	2404
TAF13	-1.12842	0.0296645	2405
NF2	0.957953	0.0297097	2406
PTBP1	1.2699	0.0297602	2407
TECR	-1.00971	0.0298268	2408
SUMO2	-0.992841	0.0298296	2409
TBC1D8	1.04074	0.029923	2410
ADNP	0.767311	0.0300439	2412
SIK2	1.13453	0.0300439	2413
ALS2CL	1.13095	0.0300594	2414
RHBDF1	1.72737	0.0300668	2415
BTBD9	1.10858	0.0300908	2416
KHNYN	0.92424	0.0301543	2417
PPP6R3	0.794636	0.0304897	2419
IRX3	0.721453	0.0305504	2420
PLEK2	-0.963627	0.0305562	2421
C1GALT1	1.50438	0.0306029	2422
ARHGEF4	-0.768428	0.0306029	2423
PRDX6-AS1	-2.87173	0.0306379	2424
TGFB1I1	1.52583	0.0306379	2425
ZNF777	1.31305	0.0306379	2426
C1orf21	-0.691009	0.0306487	2427
ITGB7	1.40703	0.0307103	2428
PGF	-1.58792	0.0307493	2430
ZBTB48	-2.20711	0.0307493	2431
RELA	1.02408	0.0307493	2432
PID1	-1.58068	0.0307613	2433
SPINK5	-0.868692	0.0310256	2434
SLC26A11	1.38481	0.0310272	2435
LARP4B	0.795218	0.0310767	2436
ZNF101	1.12847	0.0312607	2437
ARRB2	1.35753	0.0312832	2438
ELOVL1	-1.07697	0.0312975	2439
CHMP4C	-1.04364	0.0313276	2440
SRSF9	1.35662	0.0313276	2441
BEX1	-3.9308	0.0316163	2442
MROH6	1.37054	0.0316209	2443
CUL9	1.45575	0.0316209	2444
ARF3	1.25681	0.0316209	2445
ZKSCAN5	1.81977	0.0316279	2446
ZCCHC3	1.25983	0.0316903	2447
SLC9A9	-1.07656	0.0318078	2450
LPAR1	1.37379	0.0318459	2451
GSR	0.891117	0.0319038	2452
YIPF3	1.17588	0.0319038	2453
TMC8	-3.44767	0.0320192	2454
RFX1	1.17845	0.0320538	2455
NDUFB4P3	-3.29102	0.0320742	2456
MRPL18	-0.782293	0.0321976	2457
BMP1	1.17783	0.0322028	2458
EPHA1	1.01748	0.0322961	2459
SLIRPP1	-2.6573	0.0322961	2460
KHSRP	1.23583	0.032312	2461
VSIG8	-2.29558	0.032312	2462
PPP1R16A	1.33258	0.0324021	2463
SPTY2D1OS	-0.969965	0.032453	2464
RFLNB	-1.70345	0.032453	2465
TMEM175	2.05028	0.032453	2466
ATF7IP2	1.12122	0.032453	2467
TAPBP	1.27548	0.0324735	2468
RING1	1.21181	0.0325208	2470
ZNF217	0.925507	0.0325374	2471
SOWAHB	1.61882	0.0325791	2472
TRABD	1.65609	0.0325791	2473
GAK	0.979131	0.0326516	2474
FAM114A1	0.728292	0.0326516	2475
PPARA	0.901858	0.032659	2476
TRIM13	-0.815801	0.032812	2478
DSG2	1.41606	0.0330126	2479
PLAC8	2.6931	0.0331315	2480
NPM3	0.790575	0.0331315	2481
PCSK4	2.75835	0.0331315	2482
UBAC2	1.10128	0.0331315	2483
MMP28	0.779332	0.0331909	2484
PINK1	0.883245	0.0332152	2485
ICAM3	2.66654	0.0332322	2486
RPL23	-0.785022	0.0332405	2487
RBBP7	-1.01923	0.0332618	2488
DHX29	-0.8293	0.0333609	2489
KDM4B	0.839575	0.0333609	2490
RCCD1	1.20244	0.0334868	2491
LINC01186	1.6443	0.0335458	2492
LNX2	1.09406	0.0335458	2493
SPRYD4	1.44342	0.0335696	2494
USP11	1.41524	0.0336039	2495
DDX6	0.983718	0.0338467	2496
GSEC	1.85263	0.0338467	2497
DGCR2	1.19612	0.0338467	2498
INPP5D	1.59887	0.0339114	2499
PRR13	0.790006	0.0339299	2500
C5orf24	0.978045	0.034054	2501
C1orf35	1.01363	0.034134	2502
PPP1R3G	2.97279	0.0343234	2503
KC6	-1.8741	0.0343569	2504
RHOBTB2	1.26963	0.0343569	2505
PIGZ	2.68625	0.0343612	2506
KRT79	-2.08128	0.0344	2507
FHIP1A	-0.757049	0.0344665	2508
ZNF461	1.88715	0.0345929	2511
PANCR	1.79101	0.0345929	2512
CAPN12	1.81309	0.0345929	2513
MRPL42	-1.0006	0.0345964	2514
CCNQ	1.03519	0.0347102	2515
ELP1	-1.1272	0.0347369	2516
ARPC1A	-0.949602	0.0347437	2518
UBQLN2	-1.10861	0.0347437	2519
AP1G1	0.763379	0.0347602	2520
KIF13B	0.997253	0.0348341	2521
ZNF57	-1.57504	0.0349624	2522
MYO9B	0.887639	0.0349624	2523
ST3GAL5	-1.64322	0.0351331	2525
ZNF579	1.62243	0.0351713	2526
ABCB9	2.00739	0.0352401	2528
CCT6P1	-2.73273	0.0353025	2529
CT69	-1.29517	0.0353925	2530
SEC24D	1.1976	0.0353925	2531
MPI	0.992388	0.0354192	2532
SIPA1L2	0.990039	0.0355782	2534
RARA	1.96651	0.0357564	2535
TMPRSS11GP	-1.71694	0.0357598	2536
AURKC	2.08626	0.0357777	2537
H3-3A	-1.75032	0.0359153	2539
MAP2K5	1.32878	0.0359153	2541
TANGO2	1.81819	0.0359191	2542
TNFRSF1A	0.753453	0.0359673	2543
AP1S3	1.18232	0.0360401	2544
RHOV	0.934781	0.0360706	2545
RHOC	0.941402	0.0360804	2546
HYAL1	1.77077	0.0360804	2547
TNIP1	0.900917	0.0361032	2548
LANCL1	-0.995838	0.0361032	2549
MRPL40	1.01606	0.0362639	2551
CIAO2B	1.08703	0.0362656	2552
NAGA	0.906214	0.0362849	2553
SCN4B	-2.79528	0.0362879	2554
YIPF2	1.35189	0.0362879	2555
MIS18A	-1.29434	0.0363776	2556
RPL13AP6	-1.9765	0.0364043	2557
TBX6	1.84434	0.0364756	2558
FAM89B	1.26857	0.0365192	2559
ATP6V1F	1.21669	0.0366406	2560
WWTR1	-0.941464	0.0366921	2561
PAQR3	-1.43846	0.0366921	2562
DYNLRB1	1.36438	0.0366921	2563
TP73-AS1	1.70668	0.0367224	2564
POLR2J	1.37553	0.0367286	2565
NPTN	0.901551	0.0367449	2566
NT5E	-1.57149	0.0367599	2567
KNSTRN	-1.40495	0.0369753	2568
RRAS2	0.963674	0.0369753	2569
TSGA10	-1.14791	0.0370371	2571
CCNH	-1.49573	0.0370371	2572
PYCARD-AS1	-1.42435	0.0370371	2573
MTF1	-1.43102	0.0370738	2574
HSP90AA1	-0.495037	0.0370804	2575
RAB7B	-1.06978	0.037089	2576
FLOT2	1.53899	0.0372242	2577
ADGRL3	-2.30599	0.0372242	2578
PACSIN2	1.39401	0.0374161	2579
ZFAT	1.43214	0.0374514	2580
ADAMTS9	2.4034	0.0374973	2581
OSBPL6	-1.05114	0.0375283	2582
ACAA2	-1.07783	0.0376589	2583
WTIP	1.12861	0.037719	2584
GYG2-AS1	-2.51216	0.037719	2585
NADK	1.56538	0.0377191	2587
PHTF2	1.27217	0.0377818	2588
ASPG	-1.95389	0.0378853	2589
SMDT1	-0.702902	0.0379094	2590
ASB16-AS1	1.56507	0.0379094	2591
HCK	-3.51204	0.0379094	2592
LINC02518	3.87422	0.0379388	2593
TP53BP1	0.876406	0.0379388	2594
TAF15	0.820906	0.0379388	2595
RPL21P41	-2.11294	0.0379388	2596
CNEP1R1	-2.11325	0.0379388	2597
PCDH1	1.16379	0.0379511	2598
ZKSCAN3	1.41926	0.0379772	2599
GBA	-1.57777	0.0379772	2600
CAMSAP2	-1.06038	0.0380179	2601
TMA7	-1.41013	0.0380634	2602
CNPY3	1.64183	0.0381892	2603
PARP10	2.77923	0.0381892	2604
SNRPF	-1.22584	0.0381892	2605
UBE4B	-0.892525	0.0383186	2607
HOXA10-AS	1.33633	0.038398	2608
SF3B6	-0.737811	0.03843	2609
EPRS1	-0.921702	0.0384941	2610
ABCC4	-2.22075	0.0386378	2611
RBPMS-AS1	2.33354	0.038674	2612
PKIA	-1.88735	0.038674	2613
LENG8	1.77772	0.038674	2614
ALDH16A1	1.66484	0.0386799	2615
DHPS	2.40414	0.0387192	2616
HERPUD2-AS1	-1.22784	0.0387192	2617
MTX2	-1.03934	0.0387192	2618
JUND	1.25778	0.0387907	2619
NME3	1.21331	0.0390526	2620
SFXN2	2.59032	0.039054	2621
SLC25A43	-1.67591	0.0390545	2622
GOLM1	1.37254	0.0391118	2623
MCRS1	1.25079	0.0391646	2624
EDDM13	-1.0491	0.0391683	2626
ALDH3B2	-0.976007	0.039195	2627
FAM131A	-1.52499	0.039195	2628
CYREN	1.42077	0.0391992	2629
PLOD1	1.08739	0.0392105	2630
COX15	1.13429	0.0392286	2631
IQSEC1	1.30862	0.0392286	2632
FOXE1	-2.537	0.0392286	2633
PPP2R2D	0.787489	0.0392934	2634
KCTD7	1.26789	0.0393221	2635
STK16	1.39927	0.0393446	2636
TBC1D10A	1.31285	0.0393925	2637
PDLIM2	-0.922105	0.039445	2638
UTP4	1.36686	0.0398502	2640
H6PD	-0.858344	0.0398794	2641
KCNJ15	-1.08383	0.039965	2643
DENND3	2.20899	0.0399993	2644
ZNF599	2.09892	0.0401024	2645
SELENOI	-1.29473	0.0401863	2646
ZNF35	-1.18298	0.0402598	2647
XPOT	-0.997225	0.0402598	2648
TLE2	3.7028	0.0403674	2649
FLRT2	-0.814109	0.0403805	2650
SLC35A3	1.07753	0.0406698	2652
OTX1	1.23241	0.0406698	2653
NDFIP2	-0.638355	0.0408517	2654
UBL3	-0.946265	0.0408586	2655
RNF115	0.811079	0.040957	2656
GNG5	-2.58405	0.0409679	2657
NECTIN2	1.17199	0.0409891	2658
KLHL2	1.44512	0.0410374	2659
RHOT2	1.22344	0.0410738	2660
BTBD3	-1.20941	0.0412175	2661
HSD17B12	-1.01559	0.0413007	2662
TGIF1	1.23036	0.041367	2663
ZNF219	1.30358	0.0413781	2664
ECHDC2	0.933699	0.0415995	2666
CCDC63	-6.19458	0.0416274	2667
KCTD9	-1.24256	0.0416274	2668
FBXW4	1.55928	0.0419631	2669
CHD1L	-4.05737	0.0420276	2670
ZNF417	1.50563	0.0420276	2671
SNX33	1.03581	0.0420388	2672
PPP1R3F	1.61931	0.0421087	2673
SNRPA	1.37559	0.0421087	2674
MAPK7	-1.50888	0.0421087	2675
PIP5K1C	1.47913	0.0421087	2676
PLA2G2F	-2.03333	0.0421242	2677
SPRYD7	-0.956818	0.0421242	2678
FBLIM1	0.955364	0.0422534	2679
AKTIP	-0.862683	0.0423267	2680
R3HCC1	1.54852	0.0423278	2681
PHB2	1.16409	0.042433	2682
WDR90	1.60841	0.042433	2683
CTSC	-0.641848	0.0424509	2684
CASP3	1.13266	0.0425542	2685
C2	3.82588	0.0427921	2686
THUMPD3-AS1	-0.786518	0.0428236	2687
LINC00592	-2.11763	0.0428236	2688
ITFG1	0.847634	0.0428236	2689
TXNDC9	-0.786855	0.0428236	2690
DPH7	1.34111	0.0428991	2692
MPLKIP	-0.947677	0.0429038	2693
TFPT	1.25165	0.0429138	2694
RNF141	0.726634	0.0429595	2695
NR2C2	0.851281	0.0430479	2696
NDUFC1	-1.19018	0.0430479	2697
HPGD	-1.19473	0.0430727	2698
AASS	1.15107	0.043079	2699
LRRC37A3	3.83116	0.0431651	2700
FIBIN	-1.65891	0.0432142	2701
AGBL5	1.61311	0.0432142	2702
NHLRC3	1.27495	0.0432973	2703
EHMT2	0.987981	0.0435524	2704
PSME4	0.657596	0.0435964	2705
EPB41L4A-AS1	0.818033	0.0436257	2706
RPL7L1	-0.651318	0.0437847	2708
RAD54B	-2.88008	0.0438692	2709
NAGK	1.05611	0.0439727	2710
FSTL4	-3.17461	0.0439891	2711
TUG1	-0.650981	0.0440133	2712
DAG1	0.687722	0.0440222	2713
MDFI	1.88251	0.0440356	2714
SPG7	0.900963	0.0440716	2715
PPME1	-0.768021	0.0440786	2716
SDHA	1.44548	0.0440786	2717
RBM43P1	-4.00907	0.0440786	2718
FANK1	0.926606	0.0440786	2719
TOX2	2.58881	0.0440786	2720
TAF4	-1.45222	0.0441057	2722
MAN2A2	1.69271	0.0441673	2724
LINC00623	-2.11962	0.0443304	2725
SRP19	-1.06017	0.0443304	2726
DHX32	-0.886186	0.0445084	2727
NFKBIE	1.34768	0.0445084	2728
MICU1	-0.964932	0.0445609	2729
RFWD3	-0.848952	0.0447807	2730
MPZL1	0.716763	0.0448717	2731
CCL26	-3.85374	0.0448907	2732
SLC41A3	1.08004	0.0449026	2733
ALDH9A1	-0.690459	0.0449359	2734
RBIS	-0.826729	0.0449423	2735
SNRPE	-1.1182	0.0449423	2736
SEC11C	-1.17972	0.0449423	2737
INTS10	-1.02969	0.04497	2738
RASA1	0.965291	0.04497	2739
GSAP	1.71009	0.04497	2740
ZDHHC2	1.71783	0.0449976	2741
THBS3	1.58928	0.0450766	2742
TAX1BP3	1.55259	0.0450766	2743
RHOG	1.07315	0.045155	2745
VPS35L	1.10794	0.0452175	2746
RNF121	1.21312	0.0452239	2747
SGSM3	1.94373	0.0453532	2748
ANKRD52	1.33037	0.0453532	2749
TGOLN2	0.686118	0.0453939	2750
RALBP1	-0.851336	0.0453999	2751
ATXN7L3	1.33109	0.0454041	2752
CSGALNACT1	1.99942	0.0454041	2753
KLHL17	1.61542	0.0454236	2754
CENPM	-1.57232	0.0455386	2755
TMEM14A	-1.11272	0.0455813	2756
ARMCX1	-1.61064	0.0456181	2757
GNS	0.913152	0.0456181	2758
FEZ2	0.748059	0.0456181	2759
FAM210B	0.899054	0.045636	2760
NALF2	2.08369	0.0457394	2761
MAPKAP1	0.765188	0.0457394	2762
TBC1D22A	0.918129	0.0457831	2763
FAM219B	0.916012	0.0458356	2764
PTGES2	1.40999	0.0460667	2766
IL34	-1.36918	0.0461155	2767
WDR31	1.77682	0.0461437	2768
DDIAS	-2.69843	0.0461437	2769
HMGCL	1.23017	0.0461437	2770
TKFC	1.35254	0.0461437	2771
RNU6ATAC27P	3.95536	0.0461437	2772
BFSP1	1.65973	0.0462485	2773
XBP1	-0.808666	0.0463141	2774
VPS26BP1	-2.84003	0.0463936	2775
PPOX	1.11484	0.0463936	2776
STK35	0.915364	0.0463936	2777
FAM222B	0.837175	0.046726	2778
MEN1	1.19466	0.0467702	2779
TRPM1	-1.96018	0.0468416	2780
URGCP	1.41123	0.0469381	2781
BHLHE40-AS1	1.63178	0.046956	2782
S100A11	1.07591	0.0469633	2783
KAT7	0.794833	0.0470095	2785
IFT140	1.53037	0.0470095	2786
CCNA2	-2.34711	0.0470135	2787
RNU4-42P	-2.72581	0.0470135	2788
NUDT3	1.03547	0.0470772	2789
CYGB	2.95448	0.0471323	2790
SNTA1	1.755	0.04726	2791
CCDC86	1.28329	0.0473067	2792
PLA2G4F	-1.11218	0.0473067	2793
RPS23P8	-1.52021	0.0473067	2794
RTL8A	1.17927	0.0473067	2795
HSH2D	3.50392	0.0474883	2796
CARD14	-1.45906	0.0474883	2797
GOT2	1.09339	0.0476986	2798
SLC38A10	1.27312	0.0477098	2799
LRRC47	1.21734	0.0479106	2800
MAP1LC3A	-1.20367	0.0479812	2801
CMC1	-0.929767	0.0479812	2802
PPARD	-1.20486	0.0479812	2803
LIN54	-1.23856	0.0480052	2804
SCARNA5	-3.39149	0.0480829	2805
DPM2	-1.17793	0.0482533	2806
TWF2	0.721262	0.0482962	2807
TMEM238	1.46558	0.0483069	2808
ASXL1	0.724888	0.0483103	2809
TMED9	0.657115	0.0483592	2810
ZNF185	0.863224	0.048441	2811
RELCH	-0.898911	0.0484957	2812
MFN2	0.618142	0.0485822	2813
EPHB4	0.958059	0.0485882	2814
GTF3C6	-0.741445	0.0486024	2815
PCAT6	1.51878	0.04866	2816
TPD52L2	1.075	0.0488024	2818
PPIAP22	-2.01671	0.0488024	2819
KCTD17	1.70121	0.0490569	2820
FLRT3	-0.92702	0.0490896	2821
TTC1	-0.874685	0.0490917	2822
CACNA2D1	-2.13744	0.0491186	2823
CARD16	0.891006	0.0492308	2824
TLCD2	0.726849	0.0492556	2825
MKI67	-1.08841	0.0492989	2826
ALDH6A1	1.39955	0.0495179	2827
SEPTIN7	-1.0627	0.0495179	2828
MIR194-2HG	-3.59388	0.0495179	2829
SHC2	4.40771	0.0495179	2830
NPLOC4	1.01966	0.0495179	2831
PIN1	0.95337	0.0495179	2832
YJU2B	1.36534	0.0495549	2833
COX6B1	-0.84876	0.0496018	2834
ZNF276	1.13479	0.0496876	2835
GDNF	-3.7739	0.0497356	2836
TUBD1	-1.02386	0.0498222	2837
TMPRSS11F	-1.66866	0.0498222	2838
MAP4K3-DT	-0.988234	0.0498373	2839
SF3A1	0.883968	0.0499855	2840
ACVR2B	2.57716	0.0499855	2841
HEBP1	0.852586	0.0499855	2842

## Sheet: UAB30 & UAB110 DEG overlap
Supplemental Table 1d.
Genes differentially expressed in both UAB30- and UAB110-treated EV-rafts.
EV-DMSO - vehicle-treated rafts transduced with empty vector, EV-UAB30 and EV-UAB110 - UAB30- and UAB110-treated empty vector-transduced rafts.
Total 905 genes.
	Log2FC	Log2FC
	EV-UAB30	EV-UAB110
gene_id	vs EV-DMSO	vs EV-DMSO
PDE8B	-7.04346	-6.83678
CUX2	-5.78834	-5.58285
KRT2	-5.74589	-7.79548
OR4D9	-4.96794	-5.35272
TGFBR3	-4.43252	-3.59658
LINC00598	-3.62555	-6.20382
SLC30A2	-3.54536	-3.00952
BLMH	-3.40864	-5.5072
BGN	-3.39331	-6.59913
ERCC5	-3.38902	-2.57519
APOB	-3.35885	-6.46455
SNORA33	-3.35068	-3.45057
POTEE	-3.33998	-3.18956
LAT2	-3.25875	-3.03092
SLC8A1	-3.19754	-2.82364
LRRN4CL	-3.06326	-4.78817
CASC18	-3.051	-4.76795
AADAC	-3.02616	-5.9488
SEMA4G	-2.95357	-2.31808
TCHH	-2.93881	-5.06369
PRKG1	-2.90801	-6.05149
TLL2	-2.84641	-6.28635
RAPGEF4	-2.83805	-4.2859
GLB1L2	-2.80581	-4.42777
CLEC2A	-2.79338	-5.27656
SGK2	-2.76888	-4.09317
EEF1GP5	-2.73961	-3.84835
RN7SL138P	-2.72219	-6.08541
NLRP10	-2.66035	-7.12587
CACNB4	-2.65862	-5.93048
SLC19A2	-2.63975	-2.41905
CENPT	-2.51272	-3.57963
TBILA	-2.50651	-3.16631
XCR1	-2.3923	-7.05658
TMEM116	-2.38214	-4.017
FLG2	-2.36248	-6.87111
WNT3	-2.34642	-4.97493
ALOXE3	-2.32032	-5.94857
RPL15P18	-2.30034	-3.08963
RAB3B	-2.29687	-4.07781
PAG1	-2.28318	-4.08542
SMAD5-AS1	-2.28255	-3.62383
LGALS7B	-2.27382	-4.17004
KLK1	-2.2659	-3.13352
IL1F10	-2.26248	-8.91894
SPRR2G	-2.25133	-11.6251
ELOVL4	-2.24792	-4.97844
ARG1	-2.2393	-7.82853
RORA	-2.22605	-3.27034
LINC02341	-2.21042	-2.70256
ADAP2	-2.20625	-5.65851
VWA2	-2.20323	-2.11631
ARF5	-2.19172	-3.44039
P2RX7	-2.18348	-3.64219
SERPINA12	-2.1737	-8.04173
IL36RN	-2.11733	-5.57493
SLC16A10	-2.1103	-7.87624
ACSBG1	-2.09753	-3.79035
SLC1A6	-2.09343	-4.49215
SPRR2B	-2.0904	-8.50991
PTGS1	-2.08465	-4.58036
FAXDC2	-2.0471	-3.20181
ARHGAP24	-2.04366	-2.92182
GDA	-2.04035	-8.88914
GAPDHP1	-2.01818	-2.23381
CCDC113	-2.01625	-2.10784
ELMOD1	-2.01455	-5.68273
PDZD2	-2.00688	-2.53114
SLC46A2	-2.00367	-6.35645
BTC	-1.98834	-1.95176
SLC19A3	-1.98779	-6.64759
ABCA13	-1.97763	-2.08179
NAV3	-1.96464	-5.08123
MMP1	-1.96401	-3.66975
SRPK1	-1.96376	-2.82298
PYDC1	-1.9355	-5.16882
GAN	-1.91441	-3.75721
C14orf132	-1.91002	-2.21551
CEMIP	-1.8982	-4.25303
TYRP1	-1.86016	-2.6254
CDCA2	-1.84402	-3.35193
ARHGAP29	-1.83965	-2.78608
NFE2L3	-1.82438	-3.70935
TSPAN5	-1.8192	-3.17597
PLAGL1	-1.8121	-3.83143
SPRR2E	-1.78185	-7.14429
OTUB2	-1.76648	-2.05601
DCN	-1.76079	-3.94887
NEFH	-1.75848	-3.42661
HAL	-1.75805	-6.53779
SNTB1	-1.75507	-3.36267
ZNF567	-1.74814	-1.81502
SULT2B1	-1.74676	-2.98024
FLG	-1.73783	-6.01292
NEB	-1.73747	-3.28046
CYP4F22	-1.732	-3.87222
BLOC1S3	-1.72719	-1.59615
CHCHD7	-1.72204	-2.91387
RNF227	-1.71406	-3.63452
GCNT1	-1.71319	-3.75242
CPM	-1.71066	-4.50981
EGLN3	-1.70274	-3.62033
CHORDC1	-1.69279	-1.79214
KRT10-AS1	-1.68727	-2.84032
POF1B	-1.67882	-2.85771
FNIP2	-1.66148	-1.56791
ELOVL7	-1.66127	-2.74151
ATP2C2	-1.6543	-4.20781
DDHD1	-1.62206	-2.85464
HSDL2	-1.6118	-2.04849
ESYT3	-1.61146	-5.67609
ID4	-1.6076	-2.58761
AQP9	-1.60386	-5.89673
ACP7	-1.59814	-4.20264
IL22RA1	-1.59525	-3.74738
LINC01621	-1.58798	-7.42613
PSAPL1	-1.58741	-4.87885
SDR16C5	-1.58032	-5.14554
MEGF9	-1.57625	-1.72618
ADTRP	-1.56776	-3.75713
XKRX	-1.56431	-2.50987
KLK8	-1.55227	-2.53894
KCTD4	-1.55093	-6.21608
SDAD1P1	-1.54455	-1.54691
LYST	-1.53954	-1.29941
IDE	-1.53691	-2.6534
ETV7	-1.52414	-1.88539
L2HGDH	-1.52136	-2.02097
CALML5	-1.51866	-3.02659
DSC1	-1.51677	-5.93687
CASP14	-1.51321	-4.37249
PLIN2	-1.50322	-1.20576
RPTN	-1.50158	-6.90345
DSG1	-1.49878	-3.78266
CEP76	-1.49516	-1.88467
CYP2C18	-1.49376	-5.42257
ZNF589	-1.49282	-2.22409
GATA3	-1.49124	-1.85336
LCE6A	-1.48589	-3.88647
SLC27A4	-1.48479	-2.48091
SLC35E4	-1.48436	-2.66234
WAKMAR2	-1.47992	-6.25617
GCOM1	-1.47876	-2.33182
QPCT	-1.47653	-4.36397
PTPRG	-1.45801	-1.92202
ABHD12B	-1.4575	-3.20101
ARHGAP26	-1.44893	-1.93338
POU3F1	-1.44348	-2.44562
MYCBP2	-1.43765	-1.82395
SWAP70	-1.43639	-1.86877
IL1R2	-1.43282	-3.32578
FMO5	-1.4119	-5.3649
RMI1	-1.40217	-1.3366
LYPLA1	-1.40006	-1.79248
SLC25A20	-1.39864	-1.34266
PTGER3	-1.39292	-6.88599
TDP2	-1.39245	-2.05054
PLD3	-1.3793	-1.46189
CXCL14	-1.37551	-5.11122
FCHSD1	-1.37173	-1.72933
ZNF662	-1.37096	-4.50093
CAT	-1.36618	-1.09804
EPHB6	-1.36252	-3.38029
CSNK2A2	-1.35953	-2.25305
LINC01094	-1.35363	-5.18128
FIGN	-1.34765	-2.28118
IL33	-1.34453	-3.49288
TMEM123	-1.34432	-1.92686
SNX16	-1.33499	-1.72064
IL37	-1.3343	-4.02667
SLC7A11	-1.33313	-2.21112
CDHR1	-1.32324	-3.31559
CCSAP	-1.31928	-2.968
AZGP1P1	-1.31286	-3.64076
KRT1	-1.29997	-7.5347
MFAP3L	-1.29473	-3.07888
KRT77	-1.29406	-4.10826
PMEL	-1.29401	-2.53919
CDSN	-1.29121	-5.13834
BPIFC	-1.29022	-5.60662
MAP2	-1.28264	-1.88267
KRT16	-1.27979	-2.96584
LCE1B	-1.27483	-3.59676
KRT6C	-1.27127	-5.36554
IGFL2	-1.27048	-3.77428
CST6	-1.26794	-2.68622
LINC01550	-1.2679	-2.43109
ELOVL3	-1.26295	-2.55224
C5orf46	-1.26112	-4.15563
TTC39B	-1.25375	-1.90594
ATP7A	-1.2512	-1.61363
MTCL1	-1.24986	-1.55273
LCE1C	-1.24662	-3.20883
LINC02159	-1.24598	-5.15234
FBXO45	-1.22757	-2.30422
HARS1	-1.22745	-1.46947
MARCHF3	-1.22216	-4.01941
MSRB3	-1.21454	-3.57368
NDUFB7	-1.21374	-1.19676
TRIM23	-1.21302	-1.18208
CYP2J2	-1.21077	-3.36782
PNPLA8	-1.21071	-1.53284
IFRD1	-1.21028	-1.86461
LYRM1	-1.20315	-1.26667
FILIP1L	-1.20258	-3.30987
RGS20	-1.20094	-2.92639
LCE3D	-1.20047	-4.20276
LIPM	-1.19828	-4.35864
LIPN	-1.19707	-6.60645
PAWR	-1.19055	-1.53409
ARAP2	-1.18212	-1.27627
CARD18	-1.16562	-3.95266
ROBO1	-1.1631	-2.43719
GJA1	-1.15879	-3.34491
LRCH1	-1.15795	-1.65501
SPRR5	-1.15677	-3.77975
SLC26A2	-1.15496	-1.20077
WLS	-1.15204	-1.79778
TYRO3	-1.13851	-2.87721
BCL11A	-1.13359	-1.45837
CLDN1	-1.13223	-1.70704
CXADR	-1.12587	-1.10847
PRKAB2	-1.12018	-1.75319
SLURP1	-1.1199	-3.98931
AZGP1	-1.11812	-3.40589
ARHGEF26	-1.11372	-1.44466
MTRR	-1.11283	-2.05397
ARL5B	-1.11099	-1.39414
SLC31A2	-1.10741	-2.1482
FOXN1	-1.10313	-2.42085
LCE1A	-1.10268	-2.48001
MAP3K8	-1.10042	-1.38916
PLA2G4E	-1.09928	-5.13976
DLX3	-1.09867	-4.13182
SPAG1	-1.09735	-2.31555
SLC5A1	-1.0911	-2.45914
SLC39A6	-1.0901	-1.5024
PRRC1	-1.08017	-1.11534
ME1	-1.07862	-2.8079
HOPX	-1.06181	-2.73619
TMEM203	-1.0596	-1.21428
ZBTB43	-1.05942	-0.937977
SPIRE1	-1.05605	-1.41641
TAF1D	-1.0542	-1.30114
PSMA5	-1.0522	-1.93651
MOCOS	-1.04998	-1.74311
RPL29	-1.04956	-0.846984
TSPYL4	-1.04758	-1.3175
SBSN	-1.04674	-2.43292
CCSER2	-1.04638	-1.66357
KLHL18	-1.04411	-2.28417
LYPD5	-1.04332	-4.48299
CILK1	-1.0258	-1.28957
RBM22	-1.0183	-1.24928
SMAP2	-1.01584	-1.6161
BICD2	-1.01071	-1.52846
CSNK1A1	-1.00892	-1.12887
ALOX12B	-1.00066	-6.45125
NRDC	-0.99893	-0.935126
NUP58	-0.99835	-1.49551
ST3GAL6	-0.995473	-2.01829
ARL5A	-0.993306	-2.96093
MFSD4B	-0.990506	-0.924114
MLLT11	-0.987483	-2.1394
KRT10	-0.981972	-4.3217
ABHD6	-0.979337	-3.19718
TPM1	-0.979256	-1.47558
EIF2S1	-0.977056	-1.02526
ANKH	-0.974025	-2.61614
TPBG	-0.973854	-2.14989
SPTSSB	-0.972165	-4.0317
PLXDC2	-0.960015	-1.49126
GGCT	-0.959453	-3.80319
EXPH5	-0.951366	-2.17803
BNIP3	-0.949414	-2.50927
C6orf15	-0.947692	-7.43593
NIPAL4	-0.945838	-2.69646
PSAT1	-0.940527	-2.65514
GPR157	-0.926862	-0.953439
MACF1	-0.925877	-1.02449
C10orf99	-0.92147	-4.91234
STK4	-0.920807	-0.879495
MFSD6	-0.918065	-0.932014
IRS1	-0.916473	-1.44647
SPTLC3	-0.913838	-2.96311
CALCOCO1	-0.897481	-0.982369
BZW2	-0.892557	-1.01177
FAM98A	-0.892149	-0.989734
KIF1B	-0.889607	-0.837748
KRT78	-0.887085	-2.64927
TMEM86A	-0.88162	-2.35606
TTC3	-0.878561	-1.02726
YIPF5	-0.876218	-0.787142
IL18	-0.858382	-2.24926
SGPP2	-0.856134	-2.15842
DNAJA2	-0.855803	-0.985117
AADACL2	-0.850637	-4.43394
MFSD5	-0.848485	-1.06719
YOD1	-0.842255	-2.37345
PSMD11	-0.841883	-1.42804
ELOVL5	-0.840817	-0.992987
NAA15	-0.837991	-1.17246
SEL1L	-0.8316	-0.746904
GAS7	-0.830643	-2.17684
PEX3	-0.828173	-1.84479
RPS26	-0.820122	-1.44365
DSP	-0.81759	-1.54789
EEF1B2	-0.80942	-1.00401
GARS1	-0.809222	-2.10174
CPEB4	-0.808002	-0.962991
PXMP4	-0.792844	-2.37568
EIF3F	-0.789736	-1.25339
MORC4	-0.7892	-1.47787
KIFAP3	-0.78888	-1.29719
HIF1A	-0.780778	-1.08341
ATP6V1A	-0.768158	-1.19535
SLC35F5	-0.763893	-1.08542
SLC30A1	-0.754633	-1.89981
MAPK14	-0.746084	-1.11119
SRPK2	-0.715459	-0.722628
TMEM167A	-0.712861	-0.952486
ATP2B4	-0.70971	-1.37631
MBOAT2	-0.679676	-0.880768
PTPRF	0.592382	0.928912
LRP10	0.598571	0.874648
RPS27A	0.66161	0.902183
C1orf116	0.668367	1.09153
CD46	0.701709	1.55337
GOLGA3	0.706588	0.921722
PPFIBP1	0.706908	0.903086
SPTLC2	0.734373	1.09311
SCD	0.746927	1.02549
ATG9B	0.746953	2.2978
ALDH7A1	0.747764	1.07608
TBCB	0.757083	1.19137
RNF114	0.766998	1.22333
CMIP	0.788772	1.83314
UNC5B	0.790759	0.942226
BICDL2	0.791169	1.05524
KDELR1	0.792444	2.07904
MTPN	0.798033	0.704693
CHMP4B	0.823458	0.991951
NXN	0.825195	1.18083
ITGB5	0.84575	0.964125
IRX4	0.848894	1.45615
UBALD2	0.849529	1.22944
ARHGAP27	0.851637	1.99465
MAPKAPK2	0.853938	1.82952
MAB21L4	0.856696	2.37045
NFE2L1	0.857483	1.09254
MARVELD3	0.872764	1.7377
F11R	0.87901	1.01634
PFKP	0.88036	1.61735
MDM2	0.882062	1.20905
MIA2	0.883534	1.8958
TIMP2	0.884447	1.98852
GABARAPL1	0.884642	1.8277
LRRFIP1	0.886011	1.50323
FRAT2	0.88992	0.96315
HCFC1	0.892577	1.30691
IL1RN	0.893533	1.55672
CDCP1	0.894103	1.62259
GNAL	0.901731	1.10039
YTHDF3	0.905447	1.56396
RAB5C	0.905686	2.10396
SUN2	0.908174	1.42486
BRI3	0.909629	1.74707
MTMR3	0.911369	0.977056
EMC6	0.911845	1.13229
USP22	0.916175	1.08023
UBE2H	0.916459	1.67815
DNAJB1	0.924828	2.1495
PMEPA1	0.925651	1.31403
SUSD6	0.92843	0.854193
CAMKK2	0.929396	1.30969
SH3D21	0.929552	1.47084
BTRC	0.931778	1.14663
VGLL4	0.940316	1.27458
MAOA	0.945959	0.903182
ZMYM3	0.948021	1.2172
ADM	0.94991	1.57139
RAP2B	0.959116	1.10338
TNS4	0.96557	1.65128
NT5C2	0.975892	1.61332
TACSTD2	0.976002	1.50535
RAB11FIP5	0.976048	2.41484
CCDC12	0.976396	1.32298
CNP	0.978007	1.70309
PPM1K	0.978522	1.61958
DDIT4	0.981497	1.81425
IMP3	0.984204	1.42132
ATP1A1	0.98582	1.42435
GFPT1	0.986153	1.39025
ZDHHC7	0.987951	0.947794
YWHAE	0.990047	1.15149
FAM102A	0.994438	0.958717
CD24	0.996032	1.26833
TSTD1	0.996603	1.60597
TST	0.996647	1.14697
NOTCH1	0.998656	1.15083
SUGP2	0.999383	1.14527
BEX4	1.0004	1.54092
NATD1	1.00238	1.16073
TMEM30A	1.00503	1.3406
TUBBP5	1.01137	1.54392
TPCN1	1.01238	2.08424
ANXA2	1.01667	1.65729
DDR1	1.02219	1.86707
ABHD4	1.02342	1.18437
TTC22	1.02387	2.26478
TCF7L1	1.02506	1.0018
STX16	1.02601	0.819189
ACTR8	1.03021	1.00808
AKT2	1.03027	1.9717
TSPAN6	1.03075	1.56462
NFIX	1.03171	1.76674
ARHGEF19	1.0339	1.64443
KIF3B	1.03524	1.26661
ASAP2	1.03598	1.41269
MSRB2	1.03886	2.41536
CCNDBP1	1.03971	1.5296
ITGB6	1.04231	1.07629
SSH3	1.04288	2.49523
HOXA7	1.04494	1.95062
TSC22D2	1.0482	1.74462
PLEKHG3	1.0504	1.87934
HPCAL1	1.05826	1.5637
FOXK1	1.0589	1.00276
CIZ1	1.06242	2.19436
GALE	1.06293	1.95284
CORO2A	1.0647	2.06024
SPAG7	1.06499	1.65099
CYB5R3	1.06546	1.23154
RAB11B	1.06748	1.79101
MAX	1.06853	1.32025
ZSCAN29	1.06962	1.21772
PPP1R15A	1.07076	1.07249
PSTPIP2	1.07406	1.64908
IDH2	1.07471	1.45815
ACADM	1.07636	3.10048
RBM47	1.07962	1.421
CRCP	1.08011	1.13748
DGKA	1.08168	2.49948
CALM3	1.08187	1.4977
FAR1	1.0827	1.55626
SLC8B1	1.08298	1.56512
DUSP1	1.08496	-0.889951
MTA2	1.08533	2.16431
UNC93B1	1.09066	2.93434
MLLT6	1.09146	1.94046
HAGH	1.09824	1.5679
ECE1	1.10037	1.47749
TMEM219	1.10294	1.56278
SMAGP	1.10347	1.55797
SDCBP2	1.10451	1.17145
ITGB8	1.10881	1.55018
LPIN1	1.10994	0.855941
RNF126	1.11018	1.47399
LRRC8A	1.11379	1.11423
SOX15	1.1141	1.10148
ELK3	1.11471	1.47854
FASN	1.11807	1.51717
FAM3D	1.11969	1.22768
PRKCZ	1.12246	2.44515
NIPAL3	1.12484	1.36994
CD63	1.12813	1.92652
INPPL1	1.13191	2.27131
ERO1A	1.1333	0.963614
FAM3C	1.1335	2.9066
H1-2	1.13939	1.50487
NEDD4L	1.14087	2.14444
TMEM51	1.14701	1.36213
RAI1	1.14778	1.83809
PPP3R1	1.14838	2.04019
MYZAP	1.14853	1.5193
DHRS3	1.1545	2.88883
RUNX1	1.15534	1.97288
CHCHD10	1.15928	2.45546
TACC1	1.16041	1.70185
LAMA5	1.16153	1.20484
PRPSAP1	1.16347	1.37009
DDX28	1.16547	1.72061
PNPLA2	1.16765	2.60138
NDFIP1	1.171	1.68419
RFFL	1.17226	1.40639
NET1	1.17298	1.56049
HELZ2	1.17329	1.91779
HGSNAT	1.1765	1.41654
CPNE2	1.17735	2.41937
STK25	1.17987	1.40776
IGFL2-AS1	1.18496	1.58471
GMEB2	1.18854	1.04503
MYPOP	1.18866	1.50601
PRKCD	1.18886	1.14664
MECR	1.19022	2.38002
ACTN4	1.19312	1.15908
BTBD11	1.19429	1.41
RNF145	1.19559	1.15446
LRATD2	1.19842	1.94511
PITPNC1	1.2022	1.80096
LIPH	1.20266	1.72179
CARHSP1	1.20479	2.42848
TUBA1B	1.20656	1.00926
CNGA1	1.20795	1.66734
CDIPT	1.20817	1.58793
LARP6	1.20834	1.39988
DCBLD1	1.2118	1.3835
CCDC115	1.21287	1.3039
AFMID	1.21408	1.40466
PPP1R8	1.21443	1.56594
SQSTM1	1.21453	2.39743
LTBP2	1.21531	1.08612
CDH3	1.21645	0.965607
CAMK2N1	1.21923	2.2722
FTO	1.22213	1.51893
SNHG16	1.22227	2.09155
STN1	1.22478	1.85359
HRH1	1.22673	2.99278
TPM4	1.22764	1.78308
SPSB1	1.22853	1.89623
USP54	1.23049	1.15312
TBC1D2	1.23107	2.18925
ADGRE5	1.2325	2.3249
HOXC10	1.23296	1.50609
PRUNE1	1.23495	1.49476
ZNF503	1.24502	1.8475
GPD2	1.24727	1.55477
ASCC2	1.25125	2.12237
SEMA5A	1.25749	2.20059
SEC14L2	1.25758	2.11955
TRIOBP	1.26136	1.85559
TRIM11	1.26883	3.18724
XPO6	1.2715	1.35956
BHLHE40	1.27361	1.50681
TNIK	1.27792	2.32652
BCL3	1.27858	2.42171
MPZL2	1.27967	1.90816
LDLRAP1	1.28124	2.18693
PIK3IP1	1.28794	2.12754
DUSP16	1.29076	1.34252
GPCPD1	1.29191	1.57524
GLIS2	1.2928	1.63911
BACE2	1.29309	2.03348
AMOTL2	1.29975	1.39727
LASP1	1.30044	2.03316
ATP5MG	1.30369	1.63763
B3GALT6	1.3045	1.63942
SLPI	1.30606	1.25901
CMTM4	1.30797	2.2702
AIF1L	1.31808	1.7684
TEAD2	1.32104	1.72526
SDC4	1.32212	2.14265
TMEM8B	1.32461	2.59673
ACTG1	1.33078	1.36316
ARPC3	1.3321	1.06772
PBX1	1.33221	2.49167
SUOX	1.33422	1.73391
FN3KRP	1.33544	1.84867
SLC17A5	1.33652	1.52552
NAMPT	1.34368	1.77292
SAMHD1	1.35393	1.4906
TMBIM1	1.35701	1.7585
SAMD12	1.36284	2.86256
IER2	1.36469	1.60848
PAPPA	1.36833	2.29898
IRF2BPL	1.37361	1.5111
AKR1C2	1.37877	1.61144
DAP	1.37936	1.68163
SLC39A11	1.3834	2.17574
DDOST	1.38733	1.62623
CYP4F3	1.39236	1.89122
FSTL1	1.39307	1.84185
DUSP4	1.39516	1.95783
ABRACL	1.39519	2.13884
FUT2	1.40011	2.6589
TINAGL1	1.40269	3.80212
OAS1	1.40711	2.17199
SNHG18	1.41469	1.78109
FOXC1	1.41727	2.84396
CDKN2D	1.4231	0.966125
BCL2L11	1.42624	1.71623
GADD45B	1.42704	1.17114
MGAT4B	1.43624	2.30451
SRF	1.43704	1.75073
BID	1.45148	2.2597
LHFPL2	1.45275	2.05395
B3GNT3	1.45792	2.87113
PGAP6	1.46287	1.75024
CHST15	1.46363	1.37459
CCDC92	1.4736	1.85697
KRT18	1.47402	1.99834
PIM3	1.48376	1.62833
EPB41L4A	1.48645	3.01629
SMPD4	1.48765	2.4048
MTSS2	1.49018	2.62441
HS6ST1	1.49326	1.19023
RILPL2	1.49675	2.06978
IGFBP2	1.50129	2.30925
MAPK10	1.50403	1.54689
IDH1	1.50548	2.59189
SMPD4BP	1.50603	3.01403
RDH10	1.50633	1.54036
CCNG2	1.50639	1.61857
TMEM9	1.51425	2.37532
MIRLET7A1HG	1.51544	1.97956
CAPNS1	1.51747	2.93439
ATAT1	1.51808	1.69162
RIPOR1	1.51889	2.54555
PCBD1	1.52519	1.97609
PDLIM1	1.54137	2.80896
TSC22D3	1.54427	2.85046
SPNS2	1.55232	0.99315
PWWP2B	1.5606	2.2832
TMPRSS11A	1.56318	1.56301
ATP9A	1.56384	2.65937
CSNK1G2	1.57097	1.86227
ZNF362	1.57378	2.98508
PRSS27	1.575	2.55041
FAM83A	1.57649	3.18556
MME	1.57743	1.79698
TAPBPL	1.58199	3.07954
FSCN1	1.58293	1.65033
REC8	1.58316	1.9457
SEPTIN9	1.58657	2.65678
AKR1B1	1.5866	0.978344
AHDC1	1.59545	2.02671
RSAD2	1.59598	2.07555
RBPMS	1.60019	2.559
HDAC7	1.60638	2.76098
VOPP1	1.60844	2.10905
STK39	1.61166	2.68909
DNAL4	1.63631	1.90964
CASTOR1	1.64576	2.92914
TMEM109	1.64596	2.26678
ANGPTL4	1.6507	2.70789
SLC25A25	1.65825	1.06422
NUMB	1.66306	1.70692
NR1D2	1.66373	2.3076
IPMK	1.67458	1.76924
SMIM3	1.68065	1.36062
NIBAN2	1.69247	2.61637
TLR3	1.69321	2.16886
UPP1	1.70193	3.11671
DHX58	1.713	1.67455
SLC20A1	1.72367	1.35118
KRT8	1.72703	2.25284
SAA1	1.73152	2.42111
CMPK2	1.7349	2.77226
H2BC4	1.73548	1.65638
MYD88	1.73934	1.37449
TACC3	1.74782	1.82782
PXN	1.7573	1.82615
WFS1	1.75974	1.5396
MYLK	1.76076	2.22071
RHOB	1.77571	0.976987
LRRC4	1.77674	2.46035
DHRS9	1.78136	3.90401
SNRPN	1.78423	2.72991
TM4SF1	1.78537	2.84931
ZSWIM4	1.78682	1.63751
P2RY2	1.79018	2.99981
ZNF107	1.80174	1.5155
TNS1	1.80184	1.54591
ARHGEF9	1.80498	1.42419
DLK2	1.8053	2.17051
IGFBP4	1.82351	2.87678
FUCA1	1.82901	3.27881
ABTB2	1.82945	2.60551
PFKFB3	1.83036	2.88798
CDR2L	1.84454	3.24798
ARHGEF40	1.87512	2.60643
ANKRD65	1.88699	2.9979
MECOM	1.88786	3.43934
FAAH2	1.8886	1.44768
NPDC1	1.89936	3.68055
CAMK2G	1.90552	2.66063
TMTC2	1.92995	2.28615
TRIP10	1.93469	2.78242
ETHE1	1.93649	2.59291
ANXA11	1.93942	3.69147
RAP1GAP2	1.94031	1.95518
S100P	1.95239	2.4423
ARHGDIB	1.95404	3.43554
BOC	1.96465	1.88172
SHB	1.96657	2.09422
ENTPD3	1.96759	3.13168
CLCA4	1.97986	2.34872
TMEM51-AS1	1.99663	3.31974
STS	1.99671	4.05269
VSIR	2.01039	2.74746
GLUL	2.01251	2.99008
CBX6	2.01575	3.15738
MBOAT1	2.02401	3.69912
IFITM2	2.02406	3.8199
GMDS	2.02548	2.85547
CYSTM1	2.0265	1.99721
ARHGAP27P1-BPTFP1-KPNA2P3	2.039	2.05109
SCNN1G	2.06589	3.53934
TRAF4	2.0877	3.09772
RNF207	2.10264	2.9041
FUT3	2.11359	2.83466
HES4	2.11852	3.53803
MAFF	2.12615	2.55441
FBXO32	2.12945	2.43453
GNG4	2.13199	3.44325
EPB41L1	2.13281	4.47146
DTX4	2.1332	3.94346
NEIL1	2.14002	3.17953
EMP1	2.14623	2.47968
BAALC-AS1	2.15268	2.80954
CREB3L1	2.16551	3.49646
TFCP2L1	2.16978	3.55362
B4GALT5	2.1799	3.10365
SLC6A14	2.18189	2.0148
ABHD11	2.1833	3.37977
LINC00847	2.18485	1.85918
MUC20	2.20521	3.38829
ALDH3B1	2.20851	4.4886
NCF2	2.22516	2.1303
ADIRF	2.23112	4.23042
SAT1	2.2333	2.94688
IRF1	2.236	3.86613
SNCG	2.2444	3.72202
TRIM8	2.24608	4.06183
IRF5	2.26111	2.864
ANXA1	2.27099	2.60111
LYN	2.27482	3.29297
ARL8A	2.28937	2.92034
MELTF	2.29148	3.67899
PHLDA1	2.29268	2.80459
LRAT	2.30352	2.52593
TP53I3	2.30956	3.85814
STEAP4	2.31024	3.38606
LIPE	2.31035	4.08257
CMTM7	2.31774	3.65249
RRAGD	2.32835	3.3291
A4GALT	2.35507	3.62178
TMPRSS4	2.37111	5.00185
RAC2	2.38416	2.64172
SH3TC2-DT	2.39561	3.81709
TNFSF9	2.39754	2.16585
CD63-AS1	2.41196	2.9509
TMEM62	2.41435	3.03093
LGALS9B	2.42111	4.32112
SMOC1	2.42973	2.31238
NR4A2	2.43264	3.01228
CCN2	2.4511	2.83986
CDKN1C	2.46722	2.27376
RGMA	2.47149	3.7998
ADAMTSL4	2.52372	4.33457
CLDN8	2.52476	2.97244
LZTS3	2.53078	3.71162
CRACDL	2.53624	3.4263
CCDC74A	2.54131	3.15818
ABLIM3	2.55501	2.7335
ST3GAL1	2.55635	3.79635
RHPN2	2.56668	2.49609
JUNB	2.57554	1.7955
SELENBP1	2.58497	3.82994
GNE	2.59459	2.0514
S100A12	2.59657	2.05156
SLC37A1	2.60913	2.74278
RARRES1	2.63033	3.63757
SLC13A4	2.64389	1.95082
FBLN2	2.65058	3.73495
C4orf19	2.65245	3.49934
LRG1	2.69386	2.77414
RHCG	2.71031	3.45312
ZNF812P	2.71626	1.96095
GALNT5	2.71951	4.08919
IER3	2.72338	2.9947
ST6GALNAC1	2.73017	3.83008
EPHA2	2.74516	1.25872
ID1	2.75766	2.9125
MDK	2.76933	5.00641
NTN4	2.77958	4.25514
CHKA	2.78726	3.38303
MSMB	2.78863	3.26427
SERPINB1	2.7951	3.66591
LASTR	2.81704	4.51393
DUOX2	2.83824	4.13516
TTC9	2.83892	3.7546
SORBS2	2.86362	4.74529
PITX1	2.87277	4.25925
HS3ST1	2.89226	3.8675
CX3CL1	2.91752	3.88062
LGALS9C	2.94996	4.20136
GALNT14	2.95972	2.78157
ARSI	3.00639	4.31083
ASS1	3.00733	4.52586
ECM1	3.01184	4.33911
CCDC80	3.01768	4.57686
TMC4	3.03313	5.89953
GCHFR	3.05788	4.41706
BCAT1	3.07629	4.12245
SORCS2	3.09009	3.22798
IGFBP3	3.09056	3.01464
GALNT12	3.09975	4.5404
BCAS1	3.10519	4.2956
SOCS3	3.12575	2.99918
MFSD4A	3.174	3.86891
KCNG1	3.22597	4.04613
CAPN14	3.23633	3.07845
PTGES	3.2545	6.75431
FOSB	3.25613	3.12757
TSPAN1	3.26643	4.85
SH3TC2	3.29478	4.26819
NR1D1	3.31772	3.97322
XDH	3.3431	4.46326
MUC1	3.34732	4.77782
S100A7	3.35471	2.27941
RPRML	3.4052	3.63689
CXCL17	3.42468	4.89791
KBTBD11	3.43118	5.78014
SRPX2	3.43177	4.25424
CRYZL2P	3.43318	3.39288
GALM	3.44101	4.62088
GDF15	3.45326	5.57079
KRT15	3.49267	5.45168
TMC5	3.52148	4.56953
TJP3	3.53136	5.52183
FALEC	3.53613	5.01855
PADI1	3.54439	5.22646
C15orf48	3.54927	4.2159
EHD3	3.56893	4.40034
LCN2	3.61585	5.54191
SAA2	3.63057	5.51385
STRA6	3.63795	6.29159
TMEM37	3.65061	5.04638
SHROOM1	3.66735	5.85941
MYO5C	3.66964	4.08077
MUC22	3.68326	3.86047
ADGRF1	3.7105	5.01171
STC1	3.74646	3.65872
SLC15A2	3.74867	5.27692
KRT13	3.76169	5.02574
QPRT	3.77534	4.97574
PALM	3.80309	5.38636
CAPN5	3.80502	6.20052
CLDN7	3.84074	6.0734
PRSS22	3.87216	5.96922
UPK3B	3.8769	4.69043
CD14	3.88627	5.85437
C11orf96	3.90552	6.09726
KRT4	3.91157	4.86559
CPLX1	3.9168	6.36642
MLPH	3.95454	5.50341
SPAG17	3.96082	3.92334
UCA1	3.96584	5.76652
HOXA-AS2	3.97292	6.10542
GCNT3	4.08988	4.35094
ALDH1A3	4.09914	4.57558
LMNTD2-AS1	4.22209	5.76448
SECTM1	4.25579	5.98728
FBP1	4.30712	4.46588
MYEOV	4.3755	4.82021
GPRC5A	4.39663	6.52782
DEPP1	4.46279	5.40654
TNFAIP2	4.5174	5.74469
ICAM1	4.52041	6.29781
LINP1	4.53695	4.82522
EYA2	4.55048	5.76426
PLA2G2A	4.591	6.87349
VSIG2	4.59788	5.91813
TMPRSS11B	4.61264	2.89087
KRT31	4.62182	5.25098
LGALS9	4.63909	7.14969
ELF3	4.658	6.32129
MTDHP1	4.70646	5.53618
TMPRSS11BNL	4.71039	5.32419
EPB41L4A-DT	4.71937	5.70051
CEACAM1	4.72103	6.08207
CEACAM6	4.7326	6.63531
TRIM17	4.73975	6.45604
WFDC2	4.76693	6.8132
CALB2	4.79295	7.12942
ENO2	4.85012	6.17022
PLAAT3	4.85712	6.64294
SPRR3	4.91079	4.42553
GABRP	4.95304	7.1084
UPK2	4.97153	7.53044
PLAT	4.99152	6.09622
CRISP3	5.00153	4.9779
VTCN1	5.00156	6.08468
PSCA	5.00377	6.5691
MAL	5.03058	5.09591
PRR15L	5.04124	7.21358
CXCL6	5.06689	5.84514
MUC4	5.08524	6.41204
PLAAT4	5.14229	8.49036
CEACAM7	5.22531	5.84144
FAM3B	5.2254	5.33499
CEACAM5	5.2579	6.8464
MUC16	5.30346	6.24096
KRT7	5.473	7.57747
KRT19	5.55167	7.42805
RNF182	5.60684	4.45396
B3GALT5	5.66741	6.53169
ELF3-AS1	5.68671	7.57671
MUC21	5.90193	5.77444
LINC02303	6.13138	6.085
SH2D1B	6.14167	7.09787
PLAAT2	6.19976	7.76611
MGAT3	6.41566	6.01811
APOBEC3A	6.61615	5.74542
