# Supplementary material for: The retinoid X receptor has a critical role in synthetic rexinoid-induced increase in cellular all-trans-retinoic acid
Source: PLoS One. 2024 Apr 1;19(4):e0301447. doi: 10.1371/journal.pone.0301447 (PMC10984533; doi:10.1371/journal.pone.0301447)
Supplement: S2 Table — (XLSX) [file pone.0301447.s005.xlsx]

## Sheet: All DEGs in dnRXR-rafts
Supplemental Table 2a.
All DEGs in UAB30 and UAB110-treated dnRXRα rafts
dnRXRα-DMSO - vehicle-treated rafts transduced with dnRXRα-expressing construct, dnRXRα-UAB30 and dnRXRα-UAB110 - UAB30- and UAB110-treated dnRXRα-transduced rafts.
Rows 10 - 1084: DEGs in dnRXRα-UAB30, 1075 total
Rows 1088 -2089: DEGs in dnRXRα-UAB110, 1002 total.
	Log2FC
	dnRXRα-UAB30
gene_id	vs dnRXRα-DMSO	q-value	Rank
KRT13	2.78737	2.32e-08	1
CRISP3	3.99223	2.74e-08	2
KRT4	2.07085	7.87e-08	3
SPRR3	2.69633	1.74e-07	4
CLU	2.42162	4.65e-07	5
PI3	2.43242	6.47e-07	6
TMPRSS11B	3.69003	8.11e-07	7
TCHH	2.6924	4.16e-06	8
LINC02428	2.94215	4.52e-06	9
SLPI	1.43187	4.61e-06	10
DNASE1L2	2.48236	5.57e-06	11
KRT15	1.60246	5.57e-06	12
IGFBP2	1.83278	1.02e-05	13
FYB1	1.94895	1.38e-05	14
S100A12	2.26462	2.12e-05	15
PPIF	1.45234	2.32e-05	16
CASC15	2.31573	2.41e-05	17
TM7SF2	1.34078	3.46e-05	18
ANKRD22	1.12549	4.51e-05	19
HRNR	2.59406	4.51e-05	20
CRNN	2.02538	4.51e-05	21
CD36	1.19552	4.51e-05	22
C15orf48	2.18333	4.51e-05	23
KRT31	2.97146	5.31e-05	24
AKR1C2	1.29407	5.31e-05	25
SPRR1A	1.9095	5.31e-05	26
MIR4458HG	1.25235	5.31e-05	27
GBP6	1.20124	5.31e-05	28
ARG2	2.26252	5.31e-05	29
ZBTB16	-1.31402	6.13e-05	30
SPRR1B	1.22855	6.69e-05	31
S100P	1.81826	7.67e-05	32
BIN2	3.70302	8.28e-05	33
CIDEA	1.82527	9.12e-05	34
MSMB	2.57878	9.12e-05	35
ZNF812P	2.8273	9.59e-05	36
DEFB1	1.29827	9.59e-05	37
C5orf46	2.35528	0.000102014	38
IL34	1.61239	0.000102532	39
ANXA9	1.54648	0.000141182	40
KLK12	2.67607	0.000149294	41
AADACL2	0.966469	0.000151285	42
PLLP	-1.27276	0.000158978	43
NDRG2	1.35431	0.000171937	44
SDCBP2	1.0058	0.000174972	45
RNF222	1.43717	0.00017501	46
CSTA	0.983215	0.000178753	47
S100A9	1.8931	0.000188961	48
SLURP1	1.36509	0.000210403	49
S100A8	1.36603	0.00021789	50
KLK13	1.42605	0.00022272	51
PGLYRP4	0.952324	0.000247022	52
RHCG	0.994186	0.000247022	53
TMPRSS11D	1.20462	0.000247022	54
PCGF5	-1.21654	0.000253045	55
SWI5	1.37529	0.000316519	56
PRSS23	1.09252	0.000318957	57
TEX264	1.14348	0.000318957	58
PPDPF	1.15317	0.000320681	59
TMPRSS11A	1.59409	0.000325051	60
CTSH	1.1408	0.000327636	61
CRYAB	1.04797	0.000327686	62
TINAGL1	0.992253	0.00033559	63
RNF39	1.35744	0.00040479	64
CAPNS2	0.931116	0.00040479	65
GPX3	1.31525	0.000413167	66
RARRES1	2.40906	0.00041977	67
COPS9	0.954747	0.000450605	68
GBP2	0.879874	0.000463743	69
SCNN1A	0.900904	0.000486379	70
RNASEH2C	1.09245	0.000507906	71
LORICRIN	1.65393	0.000534796	72
ASS1	1.47216	0.00054975	73
RAB13	1.00484	0.00054975	74
HSD17B12	-0.822708	0.000553499	75
AGR2	3.2425	0.000553499	76
FAM162A	0.977709	0.000553499	77
TP53AIP1	1.10458	0.000553499	78
ATP5MG	1.00483	0.00056168	79
EPPK1	-1.20141	0.000567913	80
DAPK2	1.06481	0.000567913	81
VSIG8	2.34547	0.000570065	82
PHGDH	1.01242	0.000583062	83
FBN2	-1.50488	0.00061013	84
PLA2G4D	0.808865	0.000615404	85
MAL	1.82042	0.000615404	86
PAPPA	1.29081	0.000633428	87
DPYSL3	2.02259	0.000635475	88
SLC25A25	1.20818	0.000635475	89
ARL4C	0.953636	0.00063882	90
SMPD1	1.11369	0.00063882	91
HSPB1	1.05792	0.000653426	92
ALDOC	1.11176	0.000663079	93
ATP5ME	0.988885	0.000673931	94
KLK6	1.54474	0.00068083	95
C15orf62	1.53697	0.00068083	96
LCE1D	2.79737	0.000681824	97
BCAT1	1.70383	0.000684731	98
RAET1E	0.761553	0.000702052	99
CBR3	1.83834	0.000740847	100
MXRA5	1.26639	0.000821149	101
FCGR3B	1.71289	0.000845256	102
FOXC1	0.851753	0.000938834	103
CALML5	1.03672	0.000938834	104
EPN3	0.911674	0.000944261	105
IER2	0.916605	0.000977374	106
SPINK5	1.03107	0.000990315	107
IER3	0.949402	0.00101352	108
SLC37A2	0.98511	0.00102849	109
PSMB6	0.818357	0.00103702	110
PLXNA2	-0.958342	0.00106984	111
NDUFV3	0.899867	0.00107502	112
SERPINE1	-0.765181	0.00107502	113
ATG2A	1.4218	0.00114222	114
ATP5IF1	0.821839	0.00114222	115
TINCR	0.933952	0.00114222	116
SLC23A1	3.47068	0.00114222	117
ELOVL3	1.52921	0.00114222	118
IGFL3	1.86339	0.00118897	119
PCMTD2	-0.865411	0.00118897	120
FBXO32	1.08811	0.00118897	121
CSNK2B	0.971436	0.00124317	122
FGGY	1.16253	0.00124317	123
NDUFB1	0.936053	0.00128176	124
NDUFA3	0.821752	0.00131622	125
UQCRQ	0.863813	0.00131857	126
HILPDA	1.01694	0.00131857	127
DTX4	1.09135	0.00135541	128
F3	-0.869862	0.00135541	129
KLK1	-1.18422	0.00136684	130
PCDH1	1.07705	0.00136684	131
LAMA3	-1.01644	0.00136725	132
NDUFA1	0.916674	0.0014591	133
ACAT2	0.778137	0.0014591	134
PPM1H	-2.56298	0.0014591	135
RBP1	0.767692	0.0014591	136
NEB	-1.14008	0.0014591	137
COX7B	0.786994	0.00146728	138
CT69	1.69458	0.00148308	139
CLCA4	0.985848	0.00154129	140
CYSRT1	0.905561	0.00154129	141
SLC6A14	1.1936	0.00154129	142
CNFN	1.50463	0.00155023	143
CTSD	1.07368	0.00156996	144
MUC21	2.58152	0.00157351	145
WFDC12	1.61923	0.00165538	146
STK26	-1.26989	0.00165538	147
BEX3	0.792982	0.00165707	148
MAFF	1.15147	0.00169938	149
SNCG	2.18336	0.00171635	150
CHRNA9	1.80297	0.00171635	151
IVL	1.14267	0.00173074	152
RNF181	0.725385	0.00173297	153
ROMO1	0.839379	0.00180824	154
NUDT9	-0.855781	0.00182233	155
PGK1	0.686476	0.00182233	156
TAF1D	-0.754669	0.00183037	157
WFDC5	0.866463	0.00183037	158
KIF9	1.11847	0.00183338	159
CRABP2	0.802703	0.00183338	160
GFRA1	2.46847	0.00183338	161
COX7C	0.908451	0.00188852	162
MAPK3	0.949727	0.00190087	163
DUSP23	0.786748	0.00190257	164
KCNK10	2.15058	0.00191689	165
NEAT1	-0.828283	0.00191689	166
TRIM16	0.905717	0.00191689	167
COX5A	0.925101	0.00192099	168
UQCC2	0.782947	0.00192668	169
RNU6-522P	-1.34456	0.00193124	170
SLC15A1	1.16386	0.00195969	171
SERPINB4	1.01745	0.00197544	172
CCDC69	1.17781	0.00198011	173
JUNB	0.907157	0.00198011	174
ARRDC3	0.748769	0.00200511	175
CRCT1	1.62171	0.00200937	176
SH3BGRL3	0.723421	0.00202399	177
LUCAT1	1.42144	0.00204652	178
PADI1	1.88342	0.00204652	179
MFSD3	0.991754	0.00212262	180
HMGCS2	2.54646	0.00212262	181
NCAM1	2.75734	0.00212262	182
WRNIP1	-0.914896	0.002141	183
DMKN	0.838796	0.002141	184
RSRP1	-0.998	0.00216349	185
LINC01214	2.49236	0.00222756	186
SPARC	0.858659	0.00224566	187
S100A7	1.73349	0.00225007	188
RDH12	0.838275	0.00225026	189
SLC35C1	0.962244	0.00236103	190
RHBG	1.02689	0.00236103	191
NDRG4	0.768044	0.00240064	192
FRMD8	0.75222	0.0024012	193
UNC5B-AS1	1.22817	0.00240349	194
TOP2A	0.83238	0.00240349	195
HIPK1	-0.730018	0.00241742	196
LSP1	2.30781	0.00245172	197
SERINC2	0.740949	0.00246573	198
LCE5A	1.97336	0.00248007	199
FAM32A	0.693446	0.00249424	200
RPTN	1.74027	0.00249424	201
CA6	1.51834	0.00252967	202
CHAC1	1.46113	0.00259383	203
EPHX3	0.890308	0.00260379	204
LINC02031	2.40009	0.00265607	205
FCRLB	1.41699	0.00266641	206
BSDC1	-0.864493	0.00268028	207
MINPP1	1.2367	0.00268028	208
PGLYRP3	0.79844	0.00268491	209
F2RL1	-1.19754	0.00273654	210
LRP10	0.718623	0.00274204	211
SDHC	0.847629	0.00277943	212
BIRC3	-1.26252	0.0027948	213
IMPA2	0.702369	0.0027948	214
SMG1	-0.738844	0.00280836	215
VTI1B	0.688802	0.00284738	216
SPRR4	1.24862	0.00284738	217
PPP1R15B	-0.840173	0.00290995	218
AGO2	-0.761289	0.0029704	219
TIMM10	0.912676	0.0029704	220
C6orf141	-1.16433	0.00298766	221
LINC02560	1.09843	0.00298766	222
ABCA13	1.59942	0.00303588	223
SMPD3	1.10214	0.00303588	224
SPAG17	2.17416	0.00306032	225
PCCA-DT	0.861965	0.00308489	226
SH2D4A	0.700789	0.00312067	227
TNNC1	2.39027	0.00312067	228
SLC39A2	0.826823	0.0031207	229
PRSS27	0.941106	0.00313301	230
RFX5	-0.903052	0.00313852	231
AK1	0.942666	0.00313852	232
LCE3C	2.51142	0.00325594	233
FUT3	1.14429	0.00325594	234
ATP5F1E	0.814937	0.00328226	235
TMEM164	-0.930459	0.00332697	236
TSTD1	0.855739	0.00332697	237
KRT14	0.694302	0.00345678	238
NDUFS5	0.849432	0.0034659	239
H2AJ	0.803777	0.00348722	240
AKR7A2	0.951591	0.00360852	241
ACAD8	0.859042	0.00360852	242
SCARA3	1.01347	0.00360852	243
COL1A2	1.95641	0.00362937	244
INSR	-0.816742	0.00362937	245
HMGA1	0.772762	0.00362937	246
MEA1	0.845129	0.00362937	247
CHCHD7	1.15345	0.00363021	248
CDA	1.36465	0.00379628	249
TMEM43	-0.819725	0.00382175	250
ATOX1	0.798825	0.00388273	251
POLR2I	0.629689	0.00389392	252
IFI27L2	0.793797	0.00392319	253
PLD3	0.861021	0.00392319	254
GCNT3	2.19105	0.0039653	255
SOX12	1.07168	0.0039653	256
ATP5MJ	0.799942	0.0039653	257
PHF8	-1.01232	0.0039653	258
MAFB	-0.687571	0.0039653	259
TMED3	0.592487	0.00398637	260
UBC	0.781947	0.00406903	261
LY6D	0.793299	0.00406903	262
TIMM8B	0.806996	0.00410993	263
UBL5	1.08724	0.00415133	264
KLK5	0.923954	0.00419412	265
PLBD1	0.745126	0.00421531	266
NUDT16L1	0.728797	0.00421531	267
PPP1R14B-AS1	0.66487	0.00421531	268
NDUFA4L2	1.14233	0.00432697	269
FIBIN	1.52845	0.00432697	270
ARL6IP6	-0.89609	0.00432697	271
CELF1	-0.666751	0.00432697	272
SLC16A6	1.27244	0.00432697	273
PPP1R15A	0.90762	0.00432697	274
IGF2R	-0.745025	0.00438926	275
MORN2	0.904244	0.00440324	276
HPSE	0.94563	0.00446088	277
CUX2	-2.08803	0.00451341	278
ATP5PO	0.735448	0.00462604	279
FAM3D	0.836305	0.00469545	280
TMEM45A	0.731549	0.00472414	281
CEACAM5	1.99156	0.00474105	282
CDC34	0.809507	0.00483106	283
FETUB	0.997271	0.00483106	284
MOCOS	-0.959374	0.00484681	285
BMP7	3.14676	0.00488985	286
ZNF652	-0.792752	0.00490494	287
LYPD6B	-0.945142	0.00503351	288
SNAPC3	-0.761766	0.00503351	289
IL36B	1.07854	0.00518451	290
UQCRB	0.758168	0.00531891	291
MCUR1	0.679266	0.00535048	292
SEC24C	0.72111	0.00539229	293
NPM3	0.725222	0.00549596	294
TOMM7	0.664893	0.00549596	295
ATXN7	-0.82315	0.00549596	296
TMEM181	-0.825199	0.00549596	297
SP2-DT	0.974433	0.00549596	298
IRX2	-0.692055	0.00549596	299
GLRX	1.0259	0.00549596	300
STC1	3.26337	0.00549596	301
INTS11	0.654531	0.0055205	302
MTCH1	0.632076	0.00555626	303
NSF	0.617848	0.0056311	304
ABCA12	0.684587	0.00597665	305
UFC1	0.709136	0.00597665	306
PTAFR	1.09384	0.00597887	307
NACA	0.584594	0.00597887	308
TGFBR3	-1.17873	0.00597887	309
OSER1	0.757677	0.00605066	310
TMCO3	-1.15979	0.00605844	311
NDUFB2	0.692449	0.00608904	312
SERPINB12	1.10436	0.00619869	313
FOXQ1	0.71005	0.00622891	314
SMIM22	0.931421	0.00622891	315
H2BC4	1.31215	0.00622891	316
PSMB1	0.637522	0.00626624	317
EMC3	0.659244	0.00633907	318
SLC31A1	0.837136	0.00633907	319
ABCE1	-0.666541	0.00636074	320
CST6	1.08613	0.00639712	321
MANSC1	0.650762	0.00650003	322
FAM120A	-0.551848	0.00653061	323
SUPT20H	-0.737211	0.00662587	324
PRPF18	0.872072	0.00692988	325
SPINK7	1.9009	0.00696559	326
EFHC2	2.09881	0.00696559	327
UCHL3	0.716008	0.00696559	328
SEMA6D	-0.819955	0.00701078	329
RC3H1	-0.693217	0.00704169	330
ACP3	0.750254	0.00716003	331
PSPH	0.830007	0.00718259	332
ACP7	1.16412	0.00725056	333
TMEM258	0.631257	0.0073293	334
C2CD2	0.673674	0.0073293	335
CLDN17	1.64087	0.00747348	336
SOWAHC	0.680781	0.00747348	337
PRDM4	-0.864684	0.00757067	338
SPTY2D1OS	0.981355	0.00760079	339
UPK1A	0.93795	0.00761464	340
CPB2-AS1	1.55157	0.00775365	341
WFDC21P	0.883602	0.00784381	342
HS3ST6	0.75723	0.00784381	343
TRMT112	0.625185	0.0078741	344
LAPTM4A	0.669659	0.00798211	345
SNHG25	0.727734	0.00798211	346
LINC02159	0.882389	0.00798211	347
PAK6	-0.861212	0.00802622	348
TGM5	1.02317	0.00816946	349
COL3A1	2.18969	0.00819364	350
USP53	0.789732	0.00822027	351
ADGRL3	2.14847	0.00822112	352
COX14	0.661666	0.00825	353
MTX3	-1.01957	0.00825	354
SCUBE2	0.960886	0.00845947	355
KDM7A	-0.770657	0.00850754	356
FAAH2	0.929697	0.00856024	357
CASTOR2	0.755293	0.00856024	358
DCAF11	0.595271	0.00861021	359
SPG11	-0.782017	0.00861021	360
SMIM5	0.702951	0.00864544	361
DBI	0.666767	0.00864544	362
CREBZF	-0.852682	0.00864544	363
TMEM141	0.740384	0.00864992	364
KRT79	2.03419	0.00867139	365
PTGR1	0.610127	0.00867139	366
SSR3	0.569203	0.00879174	367
ELOVL5	-0.899814	0.00879174	368
IFNGR1	-0.941615	0.00879174	369
IGFBP5	1.3741	0.00879174	370
CGNL1	1.63505	0.00884629	371
HK2	0.701059	0.00884629	372
ATP12A	0.971401	0.00884629	373
TMEM86A	1.32047	0.00884629	374
EIF1	0.599768	0.00884629	375
TREX2	1.22954	0.00886875	376
POMP	0.613286	0.00900897	377
SNORD13	1.80165	0.0090322	378
EPHB3	0.78376	0.00906198	379
MCRIP1	0.971999	0.00911408	380
INTS13	-0.769632	0.00911805	381
SRRM3	1.3479	0.00927291	382
SUSD4	1.20867	0.00927291	383
ZBED4	-0.751488	0.00927291	384
DMAC1	0.61888	0.00931218	385
SLAMF7	0.668887	0.00957454	386
COX6A1	0.566422	0.00957454	387
GPAA1	0.692466	0.00957454	388
TOM1	0.716016	0.00960714	389
COL4A5	-0.759154	0.00961401	390
IQANK1	-0.69553	0.0099021	391
NOX5	2.29932	0.0099021	392
DSG1	-0.597072	0.00991082	393
CITED2	0.912134	0.010001	394
ZNF26	-0.949963	0.010001	395
TCN1	0.950677	0.0101114	396
UQCR11	0.648699	0.0101818	397
SH3GL1	0.705054	0.0103356	398
TPD52L1	0.547805	0.0104069	399
ACOT13	0.591673	0.0104189	400
PYDC1	0.907236	0.0105106	401
TSEN2	-1.17429	0.0106715	402
LINC01224	0.986363	0.0106715	403
PABPN1	-1.58675	0.0107155	404
CALML3	0.773535	0.0108057	405
C6orf62	-0.584656	0.0108639	406
IGF2BP2	-0.576166	0.0108677	407
GGCT	0.720409	0.0109177	408
QPCT	0.75774	0.0109647	409
PRDX2	0.781307	0.0110995	410
CSF2RB	1.78279	0.0111434	411
ABCA4	3.11845	0.0111434	412
MUCL1	1.22832	0.0111434	413
MACF1	-0.546578	0.0111434	414
C2CD4B	1.90135	0.0112083	415
GABPB1-AS1	-0.786615	0.0112083	416
VSNL1	0.64464	0.0112881	417
SERPINB13	0.671416	0.0112911	418
GRN	0.569054	0.0112911	419
PET100	0.858043	0.0112911	420
PLCD1	0.694795	0.0112911	421
P3H4	0.705305	0.0114178	422
ADCY9	-1.6167	0.0114178	423
EIF4A2	-0.577311	0.0114178	424
COX17	0.732717	0.0114683	425
PITX1	1.09874	0.0114931	426
RABGGTB	-1.25347	0.0115955	427
CUX1	-0.543394	0.0116879	428
NKRF	-0.798856	0.011691	429
UQCR10	0.6357	0.0117343	430
AIF1L	1.03439	0.0117703	431
SNTB1	1.16846	0.0118114	432
EFNA5	-0.57011	0.0119252	433
RMND5B	0.744597	0.0119527	434
PAX8-AS1	-0.624137	0.0119527	435
EMP1	0.539823	0.0119527	436
ATP6V1F	0.600563	0.0119593	437
PDZK1IP1	0.698196	0.0119593	438
COX6B1	0.695426	0.0122489	439
HMOX2	0.658067	0.0122489	440
PLIN2	0.700042	0.0123005	441
SHKBP1	0.601761	0.0123061	442
KHDC4	-0.820313	0.0123212	443
TMEM54	0.57736	0.0123568	444
NDUFB8	0.607175	0.0123641	445
LYPD3	0.584358	0.0123796	446
HLF	2.12419	0.0123891	447
DGCR2	0.570041	0.0123919	448
OCRL	-0.814144	0.0125191	449
HSD11B2	-0.632829	0.0125191	450
PPP2R3A	-0.634977	0.0125307	451
SLC9A3R1	0.571176	0.0126117	452
RAB11B	0.660836	0.0126135	453
ISL1-DT	2.55355	0.0126135	454
STAT3	0.528464	0.0126135	455
SPAG1	0.973361	0.0126135	456
TALDO1	0.58871	0.0126135	457
VCL	-0.592746	0.0126135	458
TMED9	0.616154	0.0126135	459
QTRT2	-0.861145	0.0126135	460
KLF8	-0.823379	0.0126135	461
ATP5MC3	0.58925	0.0127494	462
EIF2S1	-0.55281	0.0128156	463
GPX2	1.32122	0.0130103	464
NAA38	0.597196	0.0131243	465
HERC2	-0.644909	0.0131243	466
MALAT1	-0.574527	0.0131243	467
NDUFS2	0.681038	0.0131443	468
RNF4	-1.04478	0.0131443	469
RBM4	-0.699702	0.0131443	470
TMPRSS13	0.797974	0.0131443	471
ID1	0.621473	0.0131966	472
DSC3	-0.543618	0.0132266	473
TRIM62	0.846287	0.0133213	474
RMC1	-0.892772	0.0133213	475
MIR22HG	-0.756855	0.0133213	476
RREB1	-0.674469	0.0133213	477
RRP1B	-0.610357	0.0133479	478
GRAMD4	-1.4526	0.0133568	479
STRA8	1.35197	0.0133874	480
LY6G6C	0.815633	0.0134696	481
XPOT	-0.712419	0.0135226	482
TFCP2L1	0.558518	0.0135905	483
THRB-IT1	-0.952055	0.0136137	484
ST6GALNAC1	1.66113	0.0136947	485
SLC38A1	-0.606938	0.0137436	486
TPRG1	0.738636	0.0137436	487
STK16	0.769398	0.0138071	488
CHIC2	0.99171	0.0138092	489
DAPL1	0.583919	0.0138092	490
UBR2	-0.601153	0.0139716	491
CARD18	0.788299	0.0139716	492
SERPINB5	-0.579928	0.0141725	493
EHD1	0.756899	0.0141725	494
IFI27L1	0.92343	0.0141757	495
SKA2	0.675792	0.0141903	496
LY6E	0.611054	0.0142503	497
ENTPD3-AS1	0.968153	0.014304	498
FNIP2	-0.57654	0.0143167	499
SPATA5	0.952556	0.0143167	500
SNX3	-0.575968	0.0143167	501
KLK11	0.521077	0.0144554	502
DSG3	-0.689637	0.0144913	503
NDUFA6	0.59742	0.0144913	504
POLR2K	0.702619	0.0144976	505
PGM2	-0.555203	0.0145141	506
CNNM4	0.865726	0.0147334	507
CHMP2A	0.54948	0.0147745	508
ACAA1	0.537097	0.0147745	509
KANSL2	-0.902122	0.0147841	510
UQCRH	0.588481	0.0148058	511
STXBP5-AS1	1.1219	0.0148318	512
KRTCAP3	0.797695	0.0148508	513
SLIRP	0.627205	0.0148508	514
MINDY1	0.701305	0.0149264	515
ZC3HAV1	-0.54615	0.0149264	516
C4orf3	0.749489	0.0150975	517
ERMP1	0.555268	0.0151021	518
IFITM3	0.668369	0.015152	519
LINC01405	1.11358	0.0152082	520
SMIM4	0.633354	0.0152082	521
JDP2	1.02309	0.0152082	522
H1-2	0.670271	0.0152082	523
CTSL	-0.769815	0.0152472	524
CFTR	2.5482	0.0152472	525
RAPGEF1	0.745743	0.0152472	526
EGLN3	0.786801	0.0152472	527
TGDS	-1.66248	0.0152472	528
EGR2	1.07423	0.0153771	529
C22orf39	0.658388	0.0153771	530
THUMPD1	-0.540011	0.0153888	531
PSMB2	0.522685	0.0153888	532
CLTB	0.554359	0.0155324	533
NR2F2	0.662397	0.0156197	534
TRAPPC6B	-0.748758	0.0156474	535
DIO2	1.01439	0.0156475	536
CDC42EP4	0.640912	0.0156592	537
ANAPC11	0.547211	0.0156592	538
EPHB2	0.967159	0.0157015	539
MAB21L4	0.690169	0.0160026	540
DNPH1	0.509288	0.0160026	541
NANOS1	0.576446	0.0160026	542
RIPK1	-0.732084	0.0160531	543
AKAP8L	-0.703559	0.0160997	544
CHD4	-0.586889	0.0161099	545
NOP56	-0.569736	0.0161678	546
HDAC7	0.571262	0.0162166	547
S100A14	0.544234	0.0162166	548
STMN3	0.880949	0.0163014	549
COX20	0.590672	0.0164651	550
ZSCAN30	-1.04834	0.0165606	551
VAT1	0.668578	0.0165638	552
FBXO33	-0.573428	0.0167191	553
RUNDC3A	0.71043	0.0167191	554
COX20P1	0.69713	0.0167592	555
NFIL3	0.671495	0.0167592	556
ACOT8	0.689141	0.0167592	557
LCE2C	1.18016	0.0168754	558
MAGED2	0.619686	0.0169718	559
BANF1	0.931987	0.0170069	560
GATA3	-0.521977	0.0170069	561
GSE1	-0.536798	0.0170069	562
FAM114A2	-0.762572	0.0170382	563
CX3CL1	1.62001	0.0170667	564
PGBD5	1.06155	0.0171544	565
FAM222A	2.64115	0.0171566	566
WASHC4	-0.684142	0.0172342	567
PORCN	0.847801	0.0172768	568
VCP	0.502424	0.0173434	569
CLDN1	-0.522474	0.0173434	570
MAP3K9	0.625012	0.0173434	571
PTTG1	0.730425	0.0173434	572
LINC01612	3.35488	0.0173434	573
ZBTB11	-0.647405	0.0175084	574
MED11	0.652038	0.0177053	575
SCARNA5	2.73215	0.0178107	576
NFKBIZ	-0.762083	0.0179047	577
INPPL1	0.685532	0.0179132	578
NLRP1	-0.758915	0.0179299	579
LRPPRC	-0.540893	0.0180333	580
LRRC4	1.33473	0.0181389	581
CYFIP2	0.871402	0.0182364	582
KRT2	-0.836547	0.0184825	583
VDAC1	-0.473161	0.018487	584
IGFBP6	0.777316	0.0185169	585
UBE2W	-0.825107	0.0188665	586
NUDCD1	-0.843002	0.0189078	587
LCE2B	1.29325	0.0189577	588
CACFD1	0.895381	0.0190664	589
SOS2	-0.64772	0.0190685	590
SNAP29	0.638541	0.0190685	591
USP10	-0.535629	0.0190685	592
BCL11B	-0.516188	0.019133	593
GPANK1	0.698773	0.0191644	594
PLAGL2	-0.705268	0.0192392	595
TM4SF1	0.616283	0.0192846	596
LATS1	-0.863134	0.0192998	597
KCNQ1OT1	-0.710374	0.0192998	598
CLN8-AS1	0.736596	0.0192998	599
ADGRV1	1.59567	0.0192998	600
GLIS2	1.05303	0.0192998	601
CCL24	1.58914	0.0194836	602
RGS2	0.802558	0.0194836	603
BORCS6	0.718944	0.0194836	604
NIPAL1	-0.638072	0.0194836	605
MME	2.00369	0.0194836	606
ZNF836	0.967419	0.0194836	607
CYB561A3	0.613114	0.019489	608
STARD5	0.527617	0.01957	609
PHACTR3	-0.649012	0.019588	610
FAM43A	0.802982	0.0196443	611
TMSB4X	0.515443	0.0196526	612
PSAPL1	0.905916	0.0198214	613
TP73	1.28823	0.0198735	614
SHB	0.639924	0.0199229	615
NOS1	1.30673	0.0200277	616
ATP13A4	0.529854	0.0202089	617
DUSP10	-1.53627	0.0202089	618
SERPINB11	1.65141	0.0202089	619
SUN2	0.550679	0.0202514	620
COL1A1	0.88658	0.0204092	621
FAM83A	0.476301	0.0205216	622
UTP4	0.587645	0.0205308	623
EBLN3P	-0.715474	0.0205466	624
BRK1	0.599998	0.0205466	625
PTGER3	0.611159	0.0206446	626
CCDC85C	0.514547	0.0207257	627
CASP14	0.52449	0.0208654	628
ASXL2	-0.525624	0.0208774	629
ETFB	0.482965	0.0209417	630
ATR	-0.863086	0.0209484	631
TET1	2.30506	0.0209484	632
ATP11B	-0.557799	0.0209536	633
DHDDS	0.60649	0.0210387	634
MAP2K3	0.637093	0.0210387	635
PARP9	-0.587126	0.0210767	636
MVK	0.567327	0.0210919	637
DHCR7	0.595979	0.0210919	638
SPNS2	0.900868	0.0211923	639
CXCL14	0.490632	0.0212819	640
LAMTOR1	0.530238	0.0212887	641
MLF2	0.665347	0.0214276	642
RPP38	0.652164	0.0214426	643
BTBD9	0.741392	0.0214845	644
PIM1	0.824541	0.0215382	645
ATP6V1E1	0.481402	0.0216377	646
SPPL3	-0.535394	0.0217298	647
MTSS1	-0.541071	0.0217544	648
SEMA5A	1.26464	0.0217671	649
ZNRF2	-0.714924	0.0218868	650
EIF4G3	-0.524703	0.0218868	651
SMAGP	0.575287	0.0219069	652
TCF4	0.571563	0.0219778	653
ANTXR2	-0.83467	0.0219778	654
PCK2	0.901343	0.0219778	655
SAMM50	0.593369	0.0220462	656
IARS1	-0.600127	0.0220462	657
POLR2J	0.613251	0.0220462	658
RBL2	-0.610084	0.0220462	659
KRT24	2.00415	0.0222473	660
RRM2B	-0.869711	0.0223456	661
CARD16	0.811745	0.0223767	662
SLC66A2	0.509963	0.0223767	663
ETS1	-0.677401	0.0223767	664
CORO2A	0.640501	0.0223767	665
CFL1	0.527104	0.0223767	666
RBX1	0.491118	0.0224498	667
SLC35D1	-0.731749	0.0225114	668
ZFAND4	-1.86221	0.0227041	669
PLAGL1	-0.662346	0.0228204	670
SNHG19	0.710663	0.0228204	671
ASF1B	1.41958	0.022948	672
HP1BP3	-0.497238	0.0232525	673
TRIM2	0.591341	0.0232525	674
AKR1C3	0.699805	0.0232525	675
NDUFS4	0.540738	0.0234028	676
SDHD	-0.931895	0.0234268	677
ADPRS	0.493969	0.0234279	678
DRG1	0.595315	0.0234279	679
ARL5A	-0.558596	0.0234279	680
SPATS2L	0.581454	0.0234874	681
ARRB2	0.692424	0.0235238	682
SLC30A7	-0.77033	0.0235238	683
PFKFB3	0.764419	0.0238759	684
SNRPN	0.735691	0.0240454	685
CPA4	0.650098	0.0240454	686
OPN3	-0.639782	0.0240454	687
APOBEC3C	0.680194	0.0240454	688
YWHAQ	0.441463	0.0240454	689
ATP5MK	0.636888	0.0242028	690
PARM1	3.40979	0.0242186	691
BICDL1	-0.553732	0.0242186	692
NR1H2	0.837124	0.0242434	693
CDC37	0.609549	0.0242434	694
RASAL1	0.942421	0.0242434	695
RAB1A	0.525851	0.0242434	696
TAF4B	-1.16891	0.0243641	697
FBLN1	1.05683	0.024461	698
GPR108	0.6805	0.0245979	699
SERPINB3	0.666433	0.0246008	700
PRDX5	0.649752	0.0246008	701
PRICKLE1	0.67172	0.0246666	702
ANKLE2	-0.559948	0.0246897	703
EXD2	-1.27582	0.0246897	704
VIPR1	1.31512	0.0247847	705
SELENBP1	1.95814	0.0247847	706
LINC00504	1.28209	0.0248291	707
CHP1	0.530963	0.0248291	708
NDUFAF4	-0.631827	0.0248834	709
RAB11B-AS1	0.62013	0.0249447	710
GABARAPL1	0.686909	0.0249447	711
SGMS1	-0.635992	0.0250023	712
SS18L1	-0.928269	0.0250023	713
SNHG1	-0.887299	0.0250023	714
CDCA7L	1.14688	0.0250023	715
PIR	0.886089	0.0250023	716
NINJ2-AS1	0.804856	0.0250071	717
HMBOX1	-0.531638	0.0250166	718
KRT80	0.635513	0.0251345	719
PIN4	0.549135	0.0252686	720
CRIM1	-0.730725	0.0253464	721
NFU1	0.575508	0.0253464	722
CENATAC	-0.879898	0.0253464	723
SCD5	0.690188	0.0253966	724
GAPDH	0.511531	0.0253972	725
COBL	-1.28017	0.0253972	726
PEX26	0.488645	0.0254208	727
ATP5MC2	0.509033	0.0254208	728
GPATCH2L	-0.47897	0.0254299	729
TPM1	0.579702	0.0254905	730
FLG	0.566056	0.0255899	731
WBP1L	0.458018	0.0255899	732
CRY2	0.673518	0.0255899	733
CEBPA-DT	1.0481	0.0255899	734
PDPK1	-0.519082	0.0255907	735
SIGLEC15	2.75558	0.0257824	736
ADRM1	0.440717	0.0261697	737
C4orf19	2.5636	0.0262258	738
HINT1	0.516466	0.0263609	739
NCCRP1	0.586408	0.0266256	740
PRPS2	-0.695827	0.0268231	741
NDUFS6	0.475207	0.0268231	742
IMMP1L	0.620183	0.026895	743
YTHDF2	-0.481416	0.0270991	744
THAP11	0.521018	0.0270991	745
FAM200B	0.731063	0.0270991	746
AZGP1	0.668679	0.0271003	747
CWF19L2	0.448783	0.0271003	748
KYAT3	0.600494	0.0271003	749
LYPD5	0.689222	0.0272881	750
CASP4	0.471665	0.0272973	751
ERC2	1.83544	0.0273778	752
ZCCHC8	-0.674252	0.0273882	753
DMAC2L	0.569681	0.0273882	754
LINC00511	-0.671599	0.0273882	755
CPNE2	0.886674	0.0273882	756
COX5B	0.508295	0.0273882	757
NOLC1	-0.496937	0.0273882	758
RAET1G	1.12668	0.0273882	759
NSUN2	-0.513766	0.0274568	760
PLEKHA1	-0.503855	0.0277	761
MED13	-0.458512	0.0277032	762
RELL1	-0.717539	0.0277056	763
DDA1	0.55751	0.0277965	764
ZNF185	-0.49844	0.0277965	765
MOB1A	-0.522238	0.0278535	766
SEPHS2	-0.573928	0.0278535	767
TTC5	-0.857296	0.0278578	768
WNT10A	0.898122	0.0279196	769
OGT	-0.813468	0.0279196	770
RSKR	-1.39252	0.027996	771
PGD	0.525768	0.0280134	772
SNHG6	0.529202	0.0280172	773
TUBA1B	0.534972	0.0280941	774
LIMK2	0.481814	0.0281546	775
DDIT4	0.491957	0.0284946	776
VAMP8	0.538165	0.0285211	777
SYVN1	-0.526735	0.0286719	778
CEACAM6	1.12958	0.028775	779
TUBB2A	0.595376	0.0288171	780
CCDC18-AS1	-0.778113	0.0289446	781
FBXL6	-2.11725	0.0289946	782
LINC00662	-0.603854	0.0290503	783
ATP11A	-0.681227	0.0292084	784
FAR1	-0.635328	0.0292084	785
VEGFC	-1.10455	0.0293997	786
FTX	-0.618372	0.0293997	787
PMVK	0.506672	0.029406	788
SNRPD3	0.525718	0.0294268	789
AOX1	1.9367	0.0294268	790
XG	0.506607	0.029428	791
ERLIN1	-0.505986	0.0297035	792
DEGS2	0.630937	0.0297056	793
SH3BGRL2	0.700965	0.0297056	794
KIF1C	0.468733	0.0297782	795
SLC44A1	-0.461195	0.0300769	796
ELK4	-0.818338	0.030213	797
ARF3	0.510648	0.0302758	798
LINC00964	-1.18295	0.0302944	799
ARCN1	-0.626424	0.0302944	800
SEM1	0.75066	0.030415	801
MYL6B	0.631913	0.0304167	802
TMBIM1	0.503628	0.0305758	803
LGALS1	0.56059	0.0305793	804
SBF2	-0.790414	0.0305793	805
KRBOX1	1.38103	0.0305882	806
ABCD1	-4.36098	0.0311114	807
KLHL24	-0.672013	0.0311114	808
NSRP1	0.509581	0.0313147	809
ATG13	0.656086	0.0313208	810
RPRML	3.4255	0.0313208	811
NDUFS7	0.72752	0.0314119	812
MSRB1	0.532444	0.0315977	813
DPRXP4	-2.98011	0.031604	814
RUFY3	-0.55341	0.031604	815
TASOR2	-0.636406	0.0317855	816
NDUFA11	0.654345	0.0318718	817
SLC13A4	1.17405	0.0319433	818
MECOM-AS1	2.38479	0.0319433	819
PRCP	0.468775	0.0320951	820
EMB	0.587946	0.0321686	821
FAM219A	0.604887	0.0322542	822
COL18A1	0.653951	0.0323923	823
SNORA12	1.2566	0.0323923	824
ABTB2	0.603338	0.0324537	825
MLLT11	0.541069	0.0326352	826
WNK1	-0.456175	0.0327147	827
KAZALD1	1.33436	0.0327147	828
MAX	0.48459	0.0327717	829
SCNN1G	0.871404	0.0328461	830
PEPD	0.483457	0.0328461	831
CHAMP1	-0.875155	0.0328461	832
KCTD20	0.515456	0.0328461	833
H2AZ1	0.49773	0.032891	834
PCP4L1	1.50732	0.0330306	835
POLR2B	-0.491142	0.0332169	836
GDPD3	0.753483	0.0332395	837
NR4A2	1.77546	0.0332395	838
SLC39A6	-0.446761	0.0332395	839
EEF1A1	-0.865662	0.033276	840
ZMAT2	0.619418	0.033276	841
PRKRA	-0.523614	0.033276	842
GABBR1	-1.84368	0.0333699	843
ZNF672	0.704511	0.0333699	844
DRD5	2.69388	0.0333699	845
CDK5R1	0.588319	0.0335581	846
UBR4	-0.492827	0.0335874	847
AWAT1	2.40847	0.033875	848
RAB11A	0.474653	0.0339656	849
SMIM27	0.655864	0.0340042	850
PRRX1	1.97643	0.0340726	851
CDK2AP2	0.656606	0.0342468	852
ZSCAN16-AS1	0.87863	0.0343426	853
PI4KA	0.532115	0.0343426	854
ORC5	-0.705417	0.0343649	855
SLC25A36	-0.57646	0.0343649	856
GADD45A	0.501939	0.0343763	857
TPT1	0.424737	0.0343811	858
COA3	0.469579	0.0343811	859
VASN	0.962215	0.0343995	860
MED18	0.528187	0.0343995	861
CD55	0.689591	0.0344333	862
PAG1	-0.567709	0.0344333	863
TMX3	-0.594657	0.0346915	864
TMEM230	-0.570261	0.0346915	865
EIF1AX	-0.43685	0.0346915	866
TSPAN6	0.529609	0.0346915	867
SLC8A1	-0.868929	0.034791	868
STEAP1B	1.69872	0.0350509	869
ILRUN-AS1	0.655691	0.035232	870
NIBAN2	0.493641	0.035232	871
DPM3	0.449296	0.0353691	872
YTHDC2	-0.652263	0.0353923	873
RNASE7	0.955864	0.0353923	874
NPFFR1	1.2554	0.035416	875
NRIP3	1.18776	0.035416	876
SESN1	-0.552907	0.0355569	877
CDKN2D	0.684883	0.0355569	878
AQP9	0.779546	0.0357547	879
UBB	0.463084	0.0357717	880
KRTAP5-2	2.11196	0.0357717	881
MCM2	0.63131	0.0358241	882
LCE1E	1.23822	0.0358241	883
MYCBP2	-0.464943	0.0359497	884
DLK2	0.919521	0.0359497	885
AVPI1	0.64061	0.0359497	886
ZNF558	-1.28943	0.0359529	887
RNF130	-0.753235	0.0359859	888
CENPX	0.546092	0.0359859	889
CPE	0.843528	0.0359859	890
RAB3B	0.907093	0.0360345	891
HBEGF	0.472803	0.0362902	892
PAN3	-0.588863	0.0365919	893
PIGS	0.533331	0.0367004	894
DYNLT2B	0.7769	0.0367004	895
MXD3	-1.9581	0.0368748	896
PCLAF	0.763813	0.0368786	897
PTPN23	0.563371	0.037017	898
CTSK	-1.34337	0.0373447	899
ERP29	0.450775	0.0373447	900
EEF1A2	1.10554	0.0375521	901
NDUFAB1	0.447026	0.0378152	902
PTGS1	-0.65819	0.03786	903
PSAP	0.44692	0.0379516	904
ZNF503	0.478069	0.037955	905
FSCN1	0.516711	0.0379652	906
MIR222HG	-1.10144	0.0379652	907
SKIL	-0.511023	0.0379652	908
DHCR24	0.466859	0.0380769	909
CYP4B1	0.535743	0.038171	910
SETD6	-0.516096	0.0382962	911
PUM1	-0.449901	0.0382962	912
HSPE1	0.45256	0.0382962	913
ROBO1	-0.559964	0.0382962	914
SLC35B3	-0.830334	0.0382962	915
ETV7	0.907369	0.0382962	916
SYTL1	0.542798	0.0382962	917
POLR2E	0.617174	0.0382962	918
TXNDC17	0.609258	0.0384187	919
TST	0.565379	0.0384187	920
LINC00963	0.775519	0.0384955	921
NUAK1	-0.422903	0.0386446	922
RASSF10	0.627046	0.0390204	923
AKR1B10	-0.493727	0.039485	924
ARHGAP10	0.715041	0.0396013	925
TSEN34	0.611835	0.0396079	926
STOM	-0.586361	0.0397948	927
LMNB1	0.979356	0.0398645	928
PLEKHA4	0.589319	0.0400349	929
MXD1	0.622398	0.0400349	930
ZFHX3	-0.551939	0.0400349	931
IMPDH2	-0.461307	0.0401424	932
SYT8	0.851359	0.0401948	933
AZIN1	-0.435327	0.0401948	934
SRPX2	2.16857	0.0401948	935
RNF14	-0.62503	0.0401948	936
TUBD1	0.670135	0.0401955	937
STXBP5	-0.652675	0.0403961	938
GSTA1	2.34075	0.0405314	939
MDM4	-0.563142	0.0405314	940
AKAP11	-0.523764	0.0406622	941
NXPH4	0.884911	0.0407429	942
CHMP5	0.525003	0.0407882	943
RGMA	1.72808	0.0410222	944
INO80D	-0.534477	0.0410222	945
SOX6	0.533571	0.0410222	946
N4BP2L2	-0.505897	0.0410222	947
BEX2	0.674647	0.0410222	948
ARSF	0.567797	0.0410391	949
MT1E	0.483158	0.0410391	950
BCL11A	-0.509091	0.0411906	951
ARL2BP	-0.525438	0.0412804	952
SMDT1	0.465645	0.041324	953
COPS6	0.472653	0.041324	954
TUT4	-0.677847	0.0413332	955
NUP43	0.578227	0.0414139	956
SEC31B	-2.46815	0.0415658	957
PUS7L	-0.650454	0.041829	958
ZFHX4	1.53418	0.0418594	959
COA6	0.575089	0.0420607	960
LIPH	0.697116	0.0421133	961
THAP9-AS1	-0.889509	0.0422324	962
GOLGA8A	-0.998613	0.0423395	963
TRMT10C	-0.550177	0.0423395	964
KRTDAP	0.488484	0.0423395	965
FAM83D	0.889816	0.042364	966
SIKE1	0.654195	0.0425372	967
ZC3H6	0.56014	0.042668	968
FERMT1	-0.489332	0.042668	969
OXSM	-0.78945	0.043205	970
HTATIP2	0.460426	0.043205	971
NCKAP1	-0.463261	0.0432083	972
JRK	-0.866613	0.0432083	973
PART1	0.889011	0.0432083	974
SLC39A11	0.578148	0.0432543	975
PHLDA2	0.488608	0.0437636	976
FZD10-AS1	2.09188	0.0439248	977
ZNHIT3	0.468225	0.0439917	978
OGA	-0.412786	0.0440281	979
SSBP1	0.538976	0.04405	980
PIGG	-0.533705	0.0440538	981
SYNE1	0.737831	0.0441745	982
MTFR1	-0.608902	0.0442373	983
RALGAPA1	-0.64938	0.0443789	984
GPD1L	-0.670794	0.044589	985
ORMDL2	0.514328	0.044589	986
CLEC7A	0.659856	0.044589	987
ACTR3B	-1.487	0.044589	988
TPRN	0.656927	0.044589	989
COX6C	0.571229	0.0446688	990
NCOA4	0.447133	0.0447088	991
NCKIPSD	0.646819	0.0448074	992
NT5DC1	0.633933	0.0448074	993
SPHK1	0.810024	0.0449011	994
RELA-DT	1.26288	0.0449535	995
FAT1	-0.48344	0.0450675	996
GSTZ1	0.632153	0.0453101	997
DYM	-0.56331	0.0453728	998
PSMG2	-0.486305	0.0454512	999
ACTA2	1.13047	0.0454512	1000
PTK7	0.562094	0.0455405	1001
DUSP16	0.484929	0.0456409	1002
MARF1	-0.472744	0.0456412	1003
CCL26	1.32778	0.0456821	1004
BIRC5	0.663154	0.0458699	1005
GJB6	0.440828	0.0458699	1006
LINC02595	-0.757938	0.0458699	1007
HAX1	0.45746	0.0458699	1008
SLBP	-0.513992	0.0458699	1009
NUP153	-0.580518	0.0459565	1010
LCP1	0.648993	0.0460501	1011
ALDH3A1	0.847522	0.0460684	1012
ATP5MC1	0.505525	0.0461559	1013
FRYL	-0.49984	0.0461658	1014
PNPLA1	0.462563	0.0464726	1015
DDX42	-0.44085	0.0465766	1016
NLRP2	0.606426	0.0465782	1017
LIN7C	-0.511185	0.0466845	1018
TMPRSS11BNL	2.32132	0.0467343	1019
NUDT4	0.586393	0.0467491	1020
HMGN5	0.536874	0.0467925	1021
SP110	-0.408284	0.0467925	1022
PITPNA-AS1	0.710347	0.0467925	1023
UQCRC2	0.426487	0.0469924	1024
SLC25A27	-2.21978	0.0470392	1025
AP1S1	0.788376	0.0470392	1026
RASSF7	0.561349	0.0471792	1027
ZNF91	0.558333	0.0471792	1028
IRF2BPL	0.481603	0.0471856	1029
ATL3	-0.497137	0.0472021	1030
WWC2	-0.648793	0.0476703	1031
ARHGEF12	-0.452751	0.0476703	1032
HCG18	-0.555344	0.0479179	1033
AKT2	0.609156	0.0479179	1034
LYST	-0.482103	0.0481625	1035
NAA25	-0.553679	0.0483012	1036
LINC00592	1.21853	0.0483012	1037
HSPA5	0.429271	0.0483012	1038
ARHGEF7	-0.478326	0.0483012	1039
GNG5	-1.20539	0.0483012	1040
ZMYM6	-0.676445	0.0483012	1041
BCHE	1.33532	0.0483012	1042
ANKRD9	0.508008	0.0483942	1043
CDK6	-0.473759	0.0485528	1044
NBDY	0.490785	0.04859	1045
PTPN13	-0.573065	0.048851	1046
WNT4	0.422436	0.048851	1047
MEX3A	0.795689	0.048851	1048
VANGL2	-0.849012	0.048887	1049
SSNA1	0.485685	0.048887	1050
CDKN3	0.920884	0.048887	1051
C1R	0.82852	0.048887	1052
BABAM1	0.484998	0.048887	1053
PDLIM1	0.496273	0.0488919	1054
SND1-IT1	-0.984199	0.0488995	1055
TMEM267	-1.04327	0.0490534	1056
STRAP	-0.406233	0.0490534	1057
SLC25A43	-0.682698	0.0491473	1058
MBNL1	-0.422641	0.0491731	1059
LINC00867	2.06766	0.0491731	1060
ZNF271P	0.444909	0.0491731	1061
SLC26A2	-0.686017	0.0491938	1062
SORT1	0.397245	0.0491938	1063
ASF1A	-0.637501	0.0493005	1064
WWP2	0.520732	0.04936	1065
EDEM3	-0.55206	0.04936	1066
TPM2	0.642501	0.04936	1067
UNC50	-0.582802	0.0496783	1068
ENTR1	-0.595323	0.0496783	1069
COX8A	0.444187	0.0496783	1070
RETREG3	0.549281	0.0497822	1071
COG5	-0.630491	0.0497822	1072
RBM7	-0.656149	0.0497822	1073
CD2BP2	0.485659	0.0497822	1074
SCP2	0.477454	0.0498811	1075
	Log2FC
	dnRXR-UAB110
gene_id	vs dnRXR-DMSO	q-value	Rank
KRT2	-8.05489	2.5e-09	1
TMPRSS11B	4.93785	2.68e-09	2
RHCG	3.82662	1.88e-08	3
SPRR3	4.40977	1.15e-07	4
CLCA4	2.86223	1.15e-07	5
KRT13	4.3987	1.75e-07	6
KRT15	3.35667	1.75e-07	7
KRT4	3.7605	3.38e-07	8
CRISP3	3.78189	9.68e-07	9
MUC21	4.36584	1.1e-06	10
CEACAM1	3.53035	1.13e-06	11
DEFB1	2.33037	1.27e-06	12
PAPPA	2.63889	1.27e-06	13
AKR1C2	2.12518	1.38e-06	14
FBXO32	2.58128	1.38e-06	15
GPX2	3.12766	1.38e-06	16
GATA3	-1.79364	1.95e-06	17
LRAT	3.22109	2.12e-06	18
AADAC	-3.236	2.41e-06	19
ID1	2.22199	2.41e-06	20
ELF3	2.84926	2.65e-06	21
KRT6C	-2.63825	2.65e-06	22
SERPINB1	2.19974	2.65e-06	23
TFCP2L1	2.05006	2.65e-06	24
ZNF107	2.58101	3e-06	25
PYGB	1.839	3.13e-06	26
KRT10-AS1	-2.10685	3.86e-06	27
EMP1	1.78433	3.86e-06	28
BIN2	5.50855	4.33e-06	29
TMPRSS11A	2.32987	4.33e-06	30
CHP2	-2.2693	4.51e-06	31
KRT77	-2.44538	5.16e-06	32
MAL	3.5228	5.37e-06	33
BCAT1	3.07555	5.37e-06	34
P2RY2	2.43489	5.44e-06	35
SH3TC2	2.51356	5.45e-06	36
SLC8A1	-3.46322	7.19e-06	37
CLEC2A	-5.23144	8.05e-06	38
TGFBR3	-5.09791	8.15e-06	39
SLC16A10	-2.18879	8.84e-06	40
CLDN7	2.69365	9.45e-06	41
ST6GALNAC1	3.52976	9.45e-06	42
LCP1	-3.45362	9.45e-06	43
S100A7	4.13304	1.01e-05	44
PCGF5	-2.01568	1.01e-05	45
FNIP2	-1.85084	1.12e-05	46
S100A12	3.69111	1.17e-05	47
TMPRSS11BNL	4.96822	1.23e-05	48
HSDL2	-1.74586	1.32e-05	49
CSGALNACT1	4.33261	1.32e-05	50
AKR1C3	1.84412	1.32e-05	51
LUCAT1	2.07807	1.32e-05	52
FAM83A	1.93077	1.47e-05	53
EPB41L4A	2.03559	1.63e-05	54
IL33	-2.16139	1.69e-05	55
GAN	-1.69242	1.7e-05	56
DSG1	-1.77138	2.06e-05	57
NCF2	2.50078	2.06e-05	58
CAMK2N1	2.223	2.06e-05	59
MME	3.30718	2.1e-05	60
SYTL2	2.03087	2.12e-05	61
ALDH1A3	2.87548	2.15e-05	62
POF1B	-2.18641	2.17e-05	63
LYPD6B	-1.8136	2.23e-05	64
SLC7A11	-1.68407	2.27e-05	65
ANGPTL4	2.14267	2.4e-05	66
ANXA11	1.60657	2.41e-05	67
CCN2	2.73865	2.45e-05	68
ADAP2	-2.10903	2.64e-05	69
HBEGF	1.78268	2.64e-05	70
ATP9A	1.66297	2.74e-05	71
C10orf99	-1.87114	2.87e-05	72
S100A9	2.39012	2.88e-05	73
SRPK1	-1.53752	2.95e-05	74
MAFF	2.21432	3.21e-05	75
SCD	1.43628	3.26e-05	76
CRNN	3.39163	3.34e-05	77
MAFB	-1.34036	3.35e-05	78
TNFSF9	2.08467	3.35e-05	79
RNF145	1.40604	3.35e-05	80
FUT3	2.40565	3.44e-05	81
PRSS23	1.53699	3.45e-05	82
STXBP5-AS1	2.08359	3.45e-05	83
UPP1	2.59436	3.89e-05	84
PAG1	-1.67402	3.94e-05	85
CHRNA9	3.06086	4.3e-05	86
C15orf48	2.51814	4.4e-05	87
DAPK2	1.73097	4.54e-05	88
PTGS1	-1.93695	4.66e-05	89
SEC14L2	1.82225	4.67e-05	90
PITX1	2.73176	4.76e-05	91
EPPK1	-1.52489	5.25e-05	92
GPRIN2	-1.96106	5.25e-05	93
C14orf132	-1.96583	5.37e-05	94
ELOVL7	-1.25297	5.61e-05	95
TM4SF1	1.72645	7.14e-05	96
KLK1	-2.61221	7.68e-05	97
MUC1	1.83055	7.69e-05	98
CEACAM6	3.26458	7.76e-05	99
CACNB4	-1.99669	8.22e-05	100
CXCL14	-1.70676	8.23e-05	101
PLAGL1	-1.54886	8.76e-05	102
S100P	2.66345	9.49e-05	103
LRRFIP1	1.25473	0.000107983	104
PSAT1	-1.56616	0.000118213	105
PHLDA1	1.44866	0.000118213	106
ELOVL4	-1.54637	0.00012097	107
DEGS1	-1.34398	0.00012097	108
LRATD2	1.54276	0.000121942	109
ZNF812P	3.20428	0.000125369	110
PADI1	2.60813	0.00013185	111
ETHE1	1.60303	0.000138365	112
SRPX2	3.7868	0.0001405	113
ROBO1	-1.51652	0.0001405	114
BGN	-3.70194	0.000145361	115
GCNT3	3.71679	0.000146239	116
SEMA5A	2.35244	0.000146239	117
MANSC1	1.2473	0.000154254	118
TYRP1	-2.87713	0.000154254	119
SLC25A25	1.92802	0.000154254	120
CD24	1.15919	0.000157391	121
DHRS3	1.45425	0.000158094	122
CAPNS1	1.37826	0.000162609	123
TMEM116	-2.68025	0.000168048	124
TACC1	1.23415	0.000168048	125
C1orf74	1.50473	0.000170459	126
DTX4	1.55598	0.000172731	127
CRABP2	1.21671	0.000179355	128
ALOX12	-2.34532	0.000179355	129
CEACAM5	3.38128	0.000179355	130
ACSL3	1.25938	0.00019251	131
PER2	1.96693	0.000192701	132
ADGRF1	2.71032	0.000193881	133
ALDH2	-1.45918	0.000203442	134
APCDD1	-1.51141	0.000203442	135
LPIN1	1.57926	0.000203997	136
BHLHE41	1.51956	0.000205184	137
TPD52L1	1.22995	0.000216722	138
POU3F1	-1.65552	0.000220485	139
CENPT	-1.31897	0.000222739	140
ANXA1	1.5459	0.000224723	141
RORA	-1.44047	0.000232407	142
PDZRN4	-5.41717	0.000238268	143
UNC5B-AS1	2.62326	0.000246857	144
PTAFR	1.73393	0.000248451	145
BMP4	-2.10968	0.000248451	146
FOXC2	6.75157	0.000248451	147
TOB2	-1.33765	0.000249006	148
SRI	1.1518	0.000249006	149
SCUBE2	-3.19464	0.000253444	150
GABRP	3.90642	0.000253444	151
ORMDL1	-1.24164	0.000257336	152
CSNK2A2	-1.33793	0.000260542	153
KRT19	2.06383	0.000260542	154
MAOA	1.20928	0.000263863	155
TFPI2	2.27733	0.000271563	156
BHLHE40	1.61733	0.000271563	157
SLC4A11	1.93684	0.000303139	158
ARRDC3	1.12976	0.000322926	159
CRAT	1.60799	0.000330603	160
SAA1	1.33252	0.000351909	161
SHMT1	-1.56073	0.000356675	162
ALDH3A2	-1.09498	0.000361166	163
FIGN	-1.19947	0.000362443	164
PDE8B	-3.44422	0.000370993	165
ARHGDIB	1.69439	0.000370993	166
PDK4	3.57164	0.000370993	167
TDP2	-1.34008	0.000383446	168
IDH1	1.00631	0.000385244	169
TCN1	1.5638	0.000393224	170
MYCL	-1.35665	0.000409517	171
TP53I3	1.27402	0.000420264	172
PLPP1	-1.20412	0.000420264	173
PRICKLE1	1.15566	0.000420264	174
GLUL	1.38338	0.000422291	175
IL36RN	-1.74962	0.000438976	176
ADAMTS15	2.14795	0.000454506	177
HAS3	2.19282	0.000458345	178
NAMPT	1.35066	0.000458345	179
PBX1	1.0993	0.000460449	180
TGM3	-5.88979	0.000470886	181
BID	1.10565	0.000470886	182
KRT16	-1.50647	0.000473016	183
LINC01094	-1.2278	0.000480192	184
ST3GAL1	2.8399	0.00049027	185
CUX2	-2.93721	0.000496193	186
IGFL2-AS1	2.1714	0.0005193	187
IGFBP6	1.43908	0.0005193	188
KRT1	-1.48191	0.000527194	189
APOB	-2.71997	0.000528848	190
ANXA2	1.05129	0.000537825	191
FAM13C	-2.64375	0.000563155	192
SMAD5-AS1	-2.05868	0.000575275	193
S100A8	1.76035	0.000579992	194
NMNAT3	-1.85979	0.000579992	195
MMP28	1.21278	0.000606769	196
CHPT1	1.34641	0.000613111	197
ACOT11	1.34338	0.000626129	198
ARG1	-1.59383	0.000632664	199
MAP3K4	1.10176	0.000638189	200
NFE2L3	-1.23052	0.000639522	201
PLLP	-1.43681	0.00064855	202
LOXL2	1.83852	0.000651333	203
IGFBP2	1.38921	0.000651333	204
NETO2	1.14922	0.000658774	205
LINC01405	2.33067	0.000658774	206
IER3	1.30607	0.000677441	207
KRT31	2.51916	0.000700369	208
GALNT12	2.26588	0.000700369	209
SLC19A3	-2.39514	0.000705357	210
LRRC4	2.0329	0.000723644	211
RIPK4	1.20685	0.000729572	212
FILIP1L	-1.45753	0.000743175	213
IRAG2	-1.84898	0.000750843	214
GPCPD1	1.01902	0.000750843	215
RNF152	1.20199	0.00076167	216
EHD3	1.9824	0.000767084	217
TEX15	-5.72174	0.000769289	218
CLDN1	-1.16754	0.000828909	219
WIPI1	1.1848	0.000832826	220
NLRP10	-1.67614	0.000839516	221
SERPINB5	-1.04942	0.000858731	222
B4GALT5	1.10127	0.000879111	223
GPNMB	-1.31531	0.000883146	224
TMPRSS4	1.89598	0.000911592	225
GLCCI1	-1.40028	0.000939003	226
ITGB8	1.22201	0.000959168	227
SLC1A5	1.02149	0.00096396	228
MTRR	-1.39503	0.00096396	229
ID4	-2.35638	0.000970232	230
SH3TC2-DT	2.53246	0.000975166	231
HS3ST1	3.02448	0.00098547	232
BTG3	-1.1619	0.00101081	233
RAC2	1.34209	0.00101081	234
TMEM51-AS1	1.8619	0.00101384	235
CCSAP	-1.16746	0.00103067	236
SLPI	1.57219	0.00103067	237
DSC1	-1.04953	0.0010416	238
FAXDC2	-1.70511	0.00105045	239
SLC6A14	1.24867	0.00107086	240
MECOM	2.65352	0.0010923	241
SPRR2G	-3.21536	0.00111859	242
RND3	1.37769	0.00111859	243
PRR15L	3.08765	0.00116376	244
KRT78	-1.92591	0.00116376	245
MYCBP2	-1.0636	0.00117244	246
THSD4	1.16501	0.00118974	247
PLAT	1.64537	0.0012157	248
TYR	-3.14365	0.00122579	249
CDK5R1	1.09569	0.00123438	250
EPB41L1	1.59809	0.00125692	251
SPRR2B	-2.96117	0.00126489	252
DCN	-1.56062	0.00126595	253
ITGB6	1.05972	0.00131059	254
PI3	1.8575	0.00133954	255
PGLYRP4	1.22538	0.00135974	256
TSPAN5	-1.01428	0.00135974	257
SPTSSB	-1.00359	0.00135974	258
ABLIM3	1.8585	0.00135974	259
ELK3	1.19207	0.00135974	260
SYNE1	-1.62819	0.00136073	261
TTC39B	-0.885465	0.00139972	262
SDC4	0.951372	0.00140014	263
PMEL	-2.09908	0.00140441	264
SLC1A6	-1.76845	0.00140966	265
FAM241A	-1.22899	0.00140966	266
HEG1	1.24415	0.00140966	267
HSD17B2	-2.27045	0.00143665	268
SERPINB11	2.26908	0.00147837	269
TMEM51	0.986131	0.00147856	270
MSMB	2.46361	0.00149234	271
MTHFR	-0.956679	0.00150389	272
IRX2	-0.91952	0.00151711	273
SC5D	0.908484	0.0015827	274
WNT4	-1.29094	0.0015917	275
CPM	-1.46936	0.00160494	276
MLANA	-2.45059	0.00165551	277
MIA2	1.28314	0.00167766	278
RNF207	3.63693	0.00168812	279
STEAP4	1.26681	0.00169391	280
GPX3	1.57146	0.00172497	281
ARHGEF26	-1.13853	0.00175481	282
SOX21	-1.6979	0.00177058	283
TRIP10	1.0484	0.00177412	284
C4orf19	3.56486	0.00182005	285
TLNRD1	1.21978	0.00189573	286
PSD3	1.34441	0.00189573	287
PLA2G2A	4.15737	0.00189573	288
TRPM1	-2.04045	0.00196956	289
SPRR1B	1.68161	0.00201393	290
HES2	0.807945	0.00201393	291
TRIOBP	1.05784	0.00201393	292
MCC	-1.06815	0.00201393	293
SDCBP2	1.08275	0.00202009	294
ARL5A	-0.91157	0.00202009	295
PMFBP1	1.9076	0.00202009	296
NR4A2	2.92834	0.00202592	297
HSD11B2	-1.0921	0.002038	298
LTA4H	0.805479	0.00204448	299
MGAT3	3.87196	0.00204448	300
FOXRED2	-1.59901	0.00206069	301
ABRACL	0.887823	0.00207294	302
ARG2	2.24108	0.00208029	303
CRYBG2	0.960046	0.00208029	304
TRIM2	0.981702	0.00211121	305
SLC43A2	1.31037	0.00212831	306
CSRNP1	1.18973	0.00214269	307
CEP70	1.50289	0.00217515	308
FAM89A	-0.855996	0.00217862	309
RBM47	0.84347	0.00217862	310
BLMH	-2.27957	0.00218369	311
DUSP16	1.02228	0.00221623	312
IL36G	-1.68706	0.00232332	313
BCL11A	-1.14166	0.00233518	314
GATM	-1.63348	0.0023568	315
CRACDL	1.63386	0.00237815	316
CTSB	0.918107	0.00243623	317
SLC31A2	-1.1014	0.00243623	318
STK17A	1.20168	0.00243703	319
C21orf91	-1.31654	0.00243703	320
TMCC3	1.07975	0.00248992	321
SUN2	0.929985	0.00251206	322
NIBAN1	1.1239	0.00251206	323
ADIRF	1.11194	0.00251353	324
FAM222A	3.25316	0.00251624	325
EXPH5	-0.979419	0.00261179	326
SERPINB13	0.959966	0.00261179	327
PPM1H	-2.8623	0.00261463	328
FAM3D	1.24167	0.00261463	329
SPTSSA	-0.864155	0.00261463	330
ACER1	-1.98313	0.00261463	331
YWHAQ	0.855128	0.00261463	332
SCNN1B	1.20811	0.00261463	333
LTBP2	1.22919	0.00267276	334
MREG	-1.00206	0.00274078	335
MPZL2	1.04118	0.00276948	336
SUFU	-0.894503	0.00276948	337
SLC39A6	-0.834006	0.00277716	338
KLK12	2.82491	0.00280086	339
DUSP4	1.12462	0.00283424	340
SLC35F5	-1.14248	0.00288281	341
MOCOS	-1.17972	0.00290161	342
TMPRSS11D	1.39647	0.00292053	343
PLAG1	-0.940734	0.0029506	344
ITGA4	2.55093	0.0029542	345
CREG1	-0.923612	0.00300204	346
LINC02303	4.79671	0.00306913	347
SH2D4A	0.769174	0.00314563	348
TNIK	1.81897	0.00314563	349
SULT1B1	3.02495	0.00314563	350
RASSF10	0.979781	0.00316319	351
SPINK7	2.26812	0.00316319	352
DLG2	-1.24771	0.00322957	353
ORAI3	1.50999	0.00325311	354
RHOBTB3	-1.09199	0.00325928	355
EGLN3	-1.19928	0.0032644	356
RRAS	1.09171	0.00326993	357
VILL	1.72158	0.00329348	358
TSHZ2	-0.91248	0.00329348	359
GNAI1	-0.95848	0.0032989	360
UNC5B	0.943368	0.00335401	361
CTNNBIP1	-1.10261	0.00337174	362
CYP4X1	3.48402	0.00337337	363
A4GALT	1.54404	0.00350824	364
FLG2	-1.59215	0.00350824	365
ERO1A	0.856134	0.00350824	366
ABCC1	-1.16659	0.00350824	367
PRSS27	1.68916	0.00362667	368
SLC9A3R1	0.941958	0.00375597	369
BTC	-2.06005	0.00375597	370
CAVIN2	1.28205	0.00378036	371
VWA3A	-5.22948	0.00386273	372
MAF	-1.1484	0.00386335	373
TRIB1	1.05673	0.00391253	374
GPRC5A	1.59748	0.00391253	375
RFFL	1.09298	0.00395238	376
FMO5	-1.07738	0.00395355	377
KBTBD11	3.6168	0.0040054	378
CELSR2	0.900623	0.00413386	379
PTHLH	1.5896	0.00413386	380
SAMD9	1.0321	0.0041735	381
CAPN14	4.58082	0.0041735	382
KLF7	0.866309	0.00418744	383
PAK6	-1.15367	0.00423427	384
MID2	-0.833748	0.00429269	385
RAET1G	1.909	0.00430182	386
POU2F3	-1.0488	0.00430182	387
APOL3	-1.99247	0.00430182	388
AMMECR1	-0.741238	0.00430182	389
EYA2	3.49359	0.00430182	390
SAT1	0.994885	0.00430182	391
CT69	1.83987	0.00441091	392
LTO1	-1.00308	0.00441091	393
SIGLEC15	3.38659	0.00441091	394
C5AR2	2.63054	0.00441091	395
MT2A	0.879718	0.00441091	396
ARL5B	-0.909777	0.00444193	397
SH3PXD2A-AS1	1.47579	0.00444193	398
CTSD	1.22281	0.00444473	399
CEMIP	-1.90896	0.0044779	400
SRGAP1	1.26528	0.00456334	401
RGS3	1.17372	0.00456334	402
CAPN2	0.875452	0.0046569	403
NEO1	-0.998998	0.00471327	404
USP53	0.879754	0.0047154	405
SLC7A4	2.98806	0.00473035	406
CDHR1	-1.59661	0.00487047	407
PCTP	1.02936	0.00487467	408
BAALC-AS1	2.1983	0.00487467	409
IL18	-0.7969	0.0048979	410
CEBPB	-0.818736	0.0049659	411
RELL1	-1.10958	0.00510626	412
PTPRS	1.49337	0.00515801	413
SH2D1B	4.63529	0.00515801	414
PFKP	0.95116	0.005186	415
CIB1	0.954264	0.005186	416
TNS4	0.920377	0.005186	417
CBR3	1.66941	0.005186	418
B3GNT8	2.02554	0.005186	419
LRRN4CL	-2.42292	0.005186	420
LINC01213	4.12634	0.005186	421
SPATS2L	0.863901	0.00522613	422
CYP4F3	1.52954	0.00527197	423
CALB2	4.86864	0.00529004	424
FYB1	1.12994	0.00530214	425
SLC15A1	1.28386	0.0053206	426
H6PD	-0.934537	0.00548224	427
INPPL1	0.979738	0.00573152	428
IL1RN	0.859923	0.00573598	429
KCNN4	4.06608	0.0057589	430
VWA2	-1.88792	0.00577303	431
NXN	0.861607	0.00602649	432
PEX3	-0.805197	0.00617952	433
FGF1	4.14318	0.00622914	434
ADAM19	1.77099	0.00626679	435
ADSS1	1.34258	0.0062825	436
CAT	-1.19535	0.00634783	437
CARD6	0.879669	0.00634783	438
NDFIP1	0.903697	0.00634783	439
VWF	2.29311	0.00634783	440
ZSWIM3	-1.88962	0.0063686	441
TBC1D8	1.164	0.00645217	442
NCK2	0.738947	0.00654529	443
SERINC2	0.855954	0.0065505	444
SGK1	0.761326	0.00656302	445
B3GNT5	0.9619	0.00656302	446
ACSBG1	-1.43464	0.0065743	447
KREMEN2	-2.09448	0.0065743	448
SOX9	1.42541	0.0065743	449
AHNAK2	-0.736474	0.00663552	450
TMEM123	-0.883692	0.00664176	451
NCOR2	0.720979	0.00668404	452
AGPAT4	1.32869	0.00668404	453
CRLF3	-0.924803	0.00668404	454
ISL1	1.23238	0.00674431	455
APOBEC3A	3.58587	0.00676321	456
PLK2	0.911105	0.00676952	457
F3	-1.26527	0.00682393	458
PRDX5	0.76703	0.00697317	459
ATP7A	-0.820121	0.00703168	460
LIPH	1.04843	0.00704342	461
TBC1D12	-0.912124	0.00704342	462
CHCHD7	-1.34214	0.00719953	463
TP53INP2	1.23595	0.00731627	464
ETFB	0.936345	0.00732263	465
KRT6B	-0.961469	0.00735973	466
STN1	1.00683	0.007369	467
OPN3	-0.805696	0.007369	468
MFAP5	-1.25831	0.00767493	469
ST3GAL6	-1.01046	0.00767511	470
PSCA	1.55144	0.00767663	471
NMU	-1.0322	0.00769484	472
GNG4	1.8785	0.00771927	473
PPP1R10	-0.799338	0.00771927	474
PNLIPRP3	0.771336	0.00771927	475
DUSP2	-1.23936	0.00772023	476
PAWR	-0.699494	0.00777801	477
ARHGEF19	0.976401	0.00779371	478
VAMP5	1.47479	0.00783662	479
UBLCP1	0.77237	0.00783662	480
ATP6V0D1	0.948896	0.0078609	481
MX2	0.902713	0.00788043	482
LINC00867	3.07264	0.0079537	483
ECM1	1.25084	0.00807494	484
SPINK5	0.903009	0.00815784	485
SMAGP	0.988382	0.00819427	486
GJA1	-0.765494	0.00820441	487
TPRXL	1.24601	0.00821091	488
FZD10	1.658	0.008269	489
KLK13	1.83169	0.00842846	490
MPHOSPH6	-0.724857	0.00842846	491
GPAT3	2.54317	0.00842846	492
CGNL1	1.66925	0.00842846	493
CCDC69	0.959504	0.00856397	494
SCD5	0.890933	0.0085721	495
DCBLD2	1.14272	0.00862601	496
CERCAM	2.15875	0.00871186	497
CEACAM7	3.18369	0.00871186	498
LRCH1	-1.08348	0.00876305	499
COX5A	0.986736	0.00884176	500
TINAGL1	1.22811	0.00903541	501
SPRR1A	1.82227	0.00919014	502
NT5C2	0.744285	0.0092747	503
ITGA1	2.41193	0.0092747	504
BNIP3	-0.869238	0.00930363	505
GBP6	0.876277	0.00940876	506
SPTLC3	-0.692437	0.00946238	507
SLC44A1	-0.686264	0.0095749	508
SUSD4	1.38844	0.00962019	509
QPCT	-1.12564	0.00962115	510
EDN1	1.25702	0.00963912	511
GSTA4	-0.947582	0.00980429	512
ABAT	1.39829	0.00989582	513
SLC7A6	-1.21842	0.00990608	514
BMP2K	-0.958422	0.00992951	515
RALBP1	-0.668491	0.00992951	516
SPRR2E	-1.99526	0.010045	517
BTG2	-0.753541	0.0100896	518
UBE2H	0.651956	0.0100896	519
KLF4	-0.896814	0.0100984	520
SLC13A4	1.60006	0.0101393	521
DNAJB1	0.778033	0.0101393	522
MEGF9	-1.02895	0.0101393	523
PLXDC2	-0.689734	0.0101738	524
PSAP	0.684016	0.0101738	525
CKB	-0.863624	0.0101738	526
AREG	0.830164	0.0101738	527
LIMK2	0.76969	0.0101747	528
MICAL2	-0.875926	0.0101747	529
PIR	1.16754	0.0101825	530
FOSL1	1.28379	0.010236	531
INPP4B	1.19261	0.0104199	532
CYB5A	0.779483	0.0104199	533
B2M	-0.671136	0.0104199	534
STX8	0.786194	0.0104345	535
LASP1	0.777372	0.0104345	536
IKZF2	0.892915	0.0104345	537
RBP7	1.31602	0.0104649	538
SMIM22	0.80109	0.0107317	539
PLCE1	2.33373	0.0108253	540
FBXO28	-0.752888	0.0108415	541
TP53TG1	0.683635	0.010851	542
HDAC7	0.816762	0.0109213	543
INKA2	0.976677	0.0110932	544
FAM53B	0.842899	0.0111822	545
EML1	-1.06592	0.0111822	546
EEF2K	-0.99161	0.0111822	547
NRIP1	1.07737	0.0112466	548
SCPEP1	-0.988683	0.0112862	549
EDNRB	-4.01267	0.0114252	550
TPCN1	0.919281	0.011474	551
ALOX12B	-1.7343	0.0115376	552
CASZ1	-0.741844	0.0115934	553
CDKN2D	0.955853	0.011625	554
NUAK1	-0.805116	0.0117037	555
EFHD2	0.885085	0.0117362	556
PPP1R15B	-0.831253	0.0117362	557
PMEPA1	0.779477	0.0117362	558
HSPB1	1.052	0.0119122	559
TTC9	1.11746	0.0119404	560
LDLRAP1	0.755526	0.0122272	561
TMPRSS11E	0.903698	0.0122502	562
REPS1	0.734747	0.0123199	563
ATP1B3	0.671997	0.0123832	564
RAB31	0.919923	0.0123979	565
ACACA	0.6796	0.0124096	566
HS6ST1	0.798418	0.012472	567
BBC3	-0.828623	0.0125035	568
TPST1	0.930592	0.0125653	569
C3orf52	-1.10521	0.0126071	570
RGS2	0.861808	0.0126239	571
ADGRV1	2.12374	0.0126264	572
CASC15	1.30186	0.0127728	573
RFX5	-1.01887	0.0127728	574
IRS1	-0.903462	0.0127728	575
FLOT1	1.20959	0.0128106	576
FOXN1	-1.2017	0.0128653	577
CXCL10	-2.719	0.0130468	578
SRRM3	1.39559	0.0130468	579
TENM2	0.749776	0.0132854	580
TIMP3	0.711773	0.0133204	581
CPVL	-2.56591	0.0133755	582
SNHG18	1.1996	0.0134141	583
DLX3	-0.92849	0.0134197	584
KRT24	2.32	0.0135046	585
SKP2	-0.89771	0.013601	586
EPHA1	0.970538	0.013601	587
STC1	2.71703	0.0136052	588
PPP1R15A	0.957867	0.0136496	589
TMEM164	-0.833032	0.0137605	590
KLHDC8B	0.683067	0.013808	591
CLCA3P	3.68796	0.0138087	592
FBXO30	-1.00236	0.0138881	593
LASTR	2.98298	0.0138881	594
SLC39A11	0.886488	0.0138898	595
DYRK2	0.739858	0.0138898	596
MXRA5	1.09638	0.0139268	597
PTPN21	-0.840115	0.0140061	598
PILRB	-2.41885	0.0140178	599
TACSTD2	0.712244	0.0140571	600
ARSI	2.46864	0.0140571	601
CORO2A	0.701973	0.0142702	602
CALML3	-1.00595	0.0143086	603
GDNF	-3.06804	0.0145224	604
GADD45A	0.900368	0.0145228	605
MGLL	-0.718111	0.0147426	606
EDN2	-1.98059	0.0150468	607
SWI5	0.988516	0.0151333	608
IPMK	1.12578	0.0151333	609
RMI1	-1.2494	0.015134	610
NDUFS5	0.809921	0.0151597	611
LHFPL2	1.06183	0.0152677	612
PID1	-1.18125	0.0154477	613
FZD10-AS1	2.55532	0.015647	614
SLC35C1	1.10834	0.0157349	615
VTI1B	0.651679	0.0157349	616
ACSM3	-2.27882	0.0157806	617
BICD1	1.07113	0.0157806	618
BCL3	1.12912	0.0157998	619
FLG	-1.23817	0.0157998	620
GCNT1	-1.54949	0.0157998	621
HSD17B12	-0.672505	0.0157998	622
HECW2	-2.1207	0.0158413	623
PDLIM1	0.826105	0.0158413	624
RIMS2	1.72291	0.0162216	625
S100A14	0.677651	0.0162291	626
FYN	-0.858976	0.0166037	627
LINC01224	1.25901	0.0166037	628
ZMIZ1	0.680566	0.0166037	629
CDR2L	0.988523	0.0166798	630
SMAD3	0.674175	0.0166873	631
GFRA1	2.30652	0.016845	632
SETD6	-0.950998	0.0169111	633
LINC02428	1.74313	0.0169758	634
TRAF4	0.847534	0.0169963	635
PFKFB3	0.961846	0.0170204	636
CD52	3.90993	0.0171996	637
SHROOM3	0.866179	0.0172576	638
AHCY	0.653531	0.0172628	639
LGALS1	0.710482	0.0172717	640
MYO9B	0.751969	0.0172828	641
PRKAB2	-0.622878	0.0173191	642
KLF7-IT1	2.98854	0.0174431	643
DDAH1	-1.55265	0.0175066	644
MAML2	1.37822	0.0175722	645
CNTN1	-0.756158	0.0175792	646
NET1	0.691216	0.0176965	647
RIT1	0.890411	0.0176965	648
C11orf54	-1.11758	0.0177267	649
WNT3	-2.58049	0.01774	650
B3GNT2	1.0021	0.0177545	651
UBC	0.794094	0.0178452	652
PCMTD2	-0.705721	0.0179425	653
WNT9A	1.40211	0.0179566	654
FAM162A	0.732956	0.0179566	655
ASF1A	-0.955926	0.0180457	656
WLS	-0.701455	0.0182821	657
ETV3	-0.953819	0.0184212	658
FOXE1	-1.41314	0.0185391	659
ZNF662	-1.08886	0.0187353	660
TRIM8	0.903288	0.018781	661
RAPGEF5	1.00042	0.0188164	662
GSN	0.70973	0.0188937	663
LCN2	1.55363	0.0191008	664
IL6R	-0.826647	0.0192248	665
RAP2B	0.611476	0.0192248	666
HMOX2	0.976849	0.019273	667
RBPMS	0.789083	0.019273	668
MIR4435-2HG	1.23845	0.019273	669
CLDN8	1.40011	0.019273	670
IL22RA1	-0.920417	0.0193211	671
ALOX5AP	5.4105	0.0195357	672
GPR155	-1.17008	0.0196304	673
COBL	-1.66456	0.0197364	674
FOSB	2.0434	0.0197882	675
RCC2	-0.987821	0.0198555	676
VSNL1	0.666773	0.019954	677
MRS2	-0.856962	0.019954	678
SGMS1	-0.839316	0.0199591	679
VDAC2	0.574126	0.019962	680
SLC39A8	1.58734	0.020152	681
MUC22	4.36963	0.0201849	682
DENND11	0.948573	0.0204868	683
L2HGDH	-1.04544	0.0204989	684
DDHD1	-0.801866	0.0204989	685
SRF	0.666308	0.0205851	686
PPA1	0.677288	0.0205851	687
PTK6	0.596168	0.0205851	688
IL4R	0.718874	0.0207237	689
DCBLD1	0.912023	0.0207237	690
SNX21	-0.889107	0.0210279	691
PLA2G7	-1.64914	0.021048	692
AMD1	-0.735981	0.0212425	693
CNNM4	0.796916	0.0214323	694
RAET1E	0.712514	0.0214398	695
F8A1	1.59956	0.0214398	696
TJP3	1.55037	0.0215947	697
HARS1	-0.724743	0.0217406	698
RTKN2	1.50181	0.0219074	699
LINC02635	1.00007	0.0223339	700
CNTNAP2	-1.18951	0.0223339	701
PTGR1	0.646459	0.0224687	702
CPNE3	0.66412	0.022704	703
KRT5	-0.661586	0.022704	704
CPEB1	2.03737	0.0228065	705
EBLN2	-1.31613	0.0228809	706
ARL8A	0.654419	0.0228809	707
ANOS1	-1.98485	0.0230251	708
DYNLT1	0.596123	0.0236309	709
ZNF552	0.88318	0.0236309	710
KLK10	0.780324	0.0236309	711
GCHFR	1.95558	0.0236774	712
SYTL5	2.37189	0.0237018	713
CCDC80	1.24519	0.0238319	714
IVL	0.889347	0.0240357	715
ANKRD35	-0.770232	0.0242496	716
THEM5	-1.23249	0.024321	717
GSR	0.669576	0.0243528	718
ANO9	-0.964338	0.0243528	719
COX7A1	4.41344	0.0243594	720
RBBP7	-0.566941	0.0243594	721
SOX10	-3.06164	0.0243879	722
CAMK4	1.93973	0.0244355	723
PPP2R3A	-0.786885	0.024452	724
LACC1	-0.920068	0.024452	725
METTL7A	-0.573092	0.024452	726
NAV2	0.64413	0.0245587	727
SPIN4	1.36845	0.0247509	728
STX3	0.671756	0.024843	729
MMP1	-0.882431	0.0250488	730
PTGER3	-1.27578	0.0251566	731
GGH	-0.672032	0.0251566	732
ACADM	0.917077	0.0251856	733
TXNDC17	0.792412	0.0252811	734
GALNT5	1.37807	0.0252811	735
KAZALD1	1.8598	0.0254093	736
TUBB6	0.650094	0.025572	737
NUDT9	-0.791275	0.0257092	738
CD44	0.592382	0.0257322	739
MYADM	1.07379	0.0258147	740
UPF3AP3	-1.1139	0.0259561	741
HEXIM1	-0.627078	0.0262437	742
GJB6	0.724609	0.0262602	743
SLC5A1	-0.958327	0.0262953	744
NDUFA1	0.863829	0.0262953	745
FAM43A	0.893162	0.0262953	746
CTNNA1	0.596381	0.0262953	747
CYTOR	1.10103	0.0262953	748
MSRB2	0.863843	0.0265709	749
ZNF503	0.645685	0.0265709	750
IL1R1	-0.799676	0.0266344	751
SUCO	-0.588834	0.0267454	752
SMIM14	-0.633029	0.0267454	753
SPINT1	0.813514	0.026847	754
FAM180A	3.11176	0.0269779	755
TSC22D3	0.583273	0.0272358	756
BOC	1.07969	0.0272748	757
TMEM229B	-1.29209	0.0273588	758
KRT18	0.871131	0.027422	759
AKAP12	2.64417	0.0275315	760
STRA6	4.42578	0.0275548	761
CCNA1	2.4992	0.0277618	762
TRIM6	1.80646	0.0279517	763
NUDCD1	-0.968166	0.0279572	764
PPP4R1	0.562487	0.0279572	765
LNX2	0.822755	0.0279572	766
HOPX	-0.855709	0.0279572	767
NEB	-1.00224	0.0280838	768
BTBD3	-0.861738	0.0280838	769
DDIT4	0.783998	0.028341	770
PHC2	0.720389	0.0285312	771
ATXN3	-0.596389	0.0285482	772
ASAP2	0.781149	0.0287696	773
GMPR	-2.35678	0.0287696	774
HYAL4	-1.42125	0.0289026	775
SLK	0.674078	0.0290807	776
MYO1B	0.663851	0.0291114	777
FBXO45	-0.954037	0.0291114	778
SERPINA12	-1.78505	0.0291978	779
LINC02021	3.06939	0.0291978	780
SEPTIN6	1.04949	0.0293108	781
NES	2.15562	0.029483	782
KLK6	1.82394	0.029483	783
ARHGAP26	-0.834781	0.0302683	784
UBE2G1	0.701012	0.0303222	785
LINC01621	-1.67736	0.0304925	786
TNFRSF11A	-0.770308	0.0305352	787
ITPKB	-1.07261	0.030632	788
LYST	-0.787968	0.0307343	789
ASCL2	-1.34368	0.0309366	790
DHRS9	1.6425	0.0309366	791
BCAS1	1.07325	0.0309706	792
MFGE8	-0.772646	0.0310926	793
VANGL2	-1.41858	0.0310926	794
NTN4	2.4787	0.0311496	795
F11R	0.644661	0.0312882	796
TNFAIP2	1.40269	0.0313458	797
TMEM170B	-1.5203	0.0314427	798
MYLK	1.67101	0.031798	799
EGR2	1.1129	0.0318406	800
PTPN14	0.557205	0.0318406	801
ALDH7A1	0.599472	0.0318406	802
SLC45A2	-3.27946	0.0319086	803
UBIAD1	0.798387	0.0320409	804
CA6	-2.18721	0.0320409	805
PORCN	0.944997	0.0320409	806
HYMAI	-1.26514	0.0320409	807
C12orf29	-0.621253	0.0320409	808
BNIPL	-0.634583	0.0322574	809
TMCO4	1.26043	0.0322574	810
VAMP8	0.690461	0.0322727	811
RSKR	-1.52192	0.0323822	812
SOWAHC	0.891566	0.0325783	813
KRT8	1.2078	0.0325783	814
MAPK14	-0.56314	0.0326818	815
TBC1D23	-0.581998	0.0328387	816
DUOX2	1.27388	0.0328387	817
REL	0.632299	0.0330547	818
ARFGEF3	3.62722	0.0331562	819
TMEM132A	0.998724	0.0331569	820
NVL	-0.717427	0.0333349	821
ARSJ	0.857849	0.0333402	822
CSTA	0.815937	0.0335113	823
HCP5	-1.28342	0.0335113	824
ARL4D	0.713025	0.0335296	825
WNK1	-0.590111	0.0340298	826
INSYN1-AS1	3.2873	0.0341317	827
MRC2	0.593859	0.0341317	828
GPAM	-0.821176	0.0342955	829
TMSB4X	0.77308	0.0343441	830
LINC01214	2.19938	0.0343565	831
ARL11	1.91337	0.0345691	832
ACAP1	-1.43246	0.034577	833
ACSS1	-0.868736	0.034577	834
ATP5ME	0.84899	0.034577	835
DLX5	-0.71487	0.034577	836
RND2	-1.63157	0.034577	837
DIO1	3.51658	0.034577	838
AQP5	2.95448	0.0345941	839
CREG2	2.33565	0.0345941	840
SNORD13	1.18421	0.0345941	841
RNF146	-0.943592	0.0347486	842
CACHD1	1.1408	0.0350865	843
HEBP2	0.617305	0.0350865	844
FAM8A1	-0.621645	0.0353809	845
MORN2	0.72039	0.0355824	846
ALOXE3	-1.46112	0.0357839	847
TCEA3	-0.734058	0.0357839	848
BDH1	-0.584729	0.0357839	849
BCL2L11	0.864951	0.0358815	850
SIPA1L2	0.8629	0.0358815	851
TMTC2	0.741067	0.0358815	852
IER2	0.721065	0.0358835	853
KCTD15	-0.940932	0.0359421	854
FANCE	-0.967596	0.0360293	855
H2BC4	1.2896	0.0362483	856
GRAMD4	-1.43497	0.0364512	857
ADGRE5	1.34769	0.0366252	858
MAPK10	1.15596	0.0366466	859
COPS3	0.57122	0.0367843	860
HOXA-AS2	3.11436	0.0367843	861
SPAG17	1.5411	0.0367926	862
MAP2	-0.718071	0.0367926	863
RBP1	0.681722	0.0369676	864
BIRC3	-0.909113	0.0370151	865
SLC46A2	-1.26664	0.0371118	866
ATP5MC3	0.625148	0.0373743	867
ASCC1	0.790292	0.0374789	868
PSMB1	0.603429	0.0376517	869
BORCS5	0.890666	0.0377304	870
TMPRSS11GP	-1.29031	0.0378954	871
VNN3	-1.63583	0.0382595	872
HSPB8	-1.50374	0.038559	873
TSPAN6	0.699026	0.0386266	874
GPM6B	-1.46355	0.0386266	875
ECI1	0.749268	0.0386512	876
IL1B	1.61521	0.0391246	877
CYP2J2	-0.744853	0.0391246	878
PDLIM4	0.741284	0.039434	879
CLDND1	-0.734209	0.0395608	880
UACA	0.619412	0.0397324	881
ANKH	-0.825233	0.0397324	882
LIPN	-0.671815	0.0397324	883
SNCG	1.59287	0.0397324	884
CMYA5	-1.04572	0.0398271	885
GXYLT2	1.104	0.0402364	886
SLC16A7	-0.840923	0.0402555	887
PPDPF	0.731256	0.0402555	888
HERC6	0.760702	0.0402555	889
ACTG1	0.702189	0.0402577	890
MLLT11	-0.954558	0.0402577	891
TPBG	-0.826858	0.0402577	892
BTBD11	0.82644	0.0402577	893
SPON2	-1.01493	0.0402577	894
LYPD3	0.724854	0.0402806	895
PTS	-0.66881	0.040343	896
XDH	1.3995	0.0403586	897
TUBGCP4	0.778285	0.0403586	898
TBL1X	-0.725784	0.0403586	899
GSE1	-0.656329	0.0403586	900
DNER	-1.20944	0.0406109	901
UQCRFS1	0.586628	0.0408163	902
MALT1	-0.638876	0.0409312	903
COL16A1	-0.939425	0.041047	904
BCAN	-3.666	0.0415622	905
PLEKHA6	1.1351	0.0417526	906
FBN2	-0.942489	0.0421464	907
ARHGAP18	0.703208	0.0422956	908
ATP1A1	0.702236	0.0422956	909
CCL5	-2.78881	0.0422956	910
GK5	-0.589864	0.0423523	911
ACAD9	-0.72448	0.0424042	912
SH2D3A	0.74004	0.0425485	913
CLDN17	1.68433	0.0427168	914
[truncated: 88 more rows]

## Sheet: UAB30-specific
Supplemental Table 2b.
UAB30-specific DEGs in dnRXRα-rafts.
dnRXRα-DMSO - vehicle-treated rafts transduced with dnRXRα-expressing construct, dnRXRα-UAB30 - UAB30-treated dnRXRα-transduced rafts.
812 total.
	Log2FC
	dnRXRα-UAB30
gene_id	vs dnRXRα-DMSO	q-value	Rank
CLU	2.42162	4.65e-07	5
TCHH	2.6924	4.16e-06	8
DNASE1L2	2.48236	5.57e-06	11
PPIF	1.45234	2.32e-05	16
TM7SF2	1.34078	3.46e-05	18
ANKRD22	1.12549	4.51e-05	19
HRNR	2.59406	4.51e-05	20
CD36	1.19552	4.51e-05	22
MIR4458HG	1.25235	5.31e-05	27
ZBTB16	-1.31402	6.13e-05	30
CIDEA	1.82527	9.12e-05	34
C5orf46	2.35528	0.000102014	38
IL34	1.61239	0.000102532	39
ANXA9	1.54648	0.000141182	40
AADACL2	0.966469	0.000151285	42
NDRG2	1.35431	0.000171937	44
RNF222	1.43717	0.00017501	46
SLURP1	1.36509	0.000210403	49
TEX264	1.14348	0.000318957	58
CTSH	1.1408	0.000327636	61
CRYAB	1.04797	0.000327686	62
RNF39	1.35744	0.00040479	64
CAPNS2	0.931116	0.00040479	65
RARRES1	2.40906	0.00041977	67
COPS9	0.954747	0.000450605	68
GBP2	0.879874	0.000463743	69
SCNN1A	0.900904	0.000486379	70
RNASEH2C	1.09245	0.000507906	71
LORICRIN	1.65393	0.000534796	72
ASS1	1.47216	0.00054975	73
RAB13	1.00484	0.00054975	74
AGR2	3.2425	0.000553499	76
TP53AIP1	1.10458	0.000553499	78
ATP5MG	1.00483	0.00056168	79
VSIG8	2.34547	0.000570065	82
PHGDH	1.01242	0.000583062	83
PLA2G4D	0.808865	0.000615404	85
DPYSL3	2.02259	0.000635475	88
ARL4C	0.953636	0.00063882	90
SMPD1	1.11369	0.00063882	91
ALDOC	1.11176	0.000663079	93
C15orf62	1.53697	0.00068083	96
LCE1D	2.79737	0.000681824	97
FCGR3B	1.71289	0.000845256	102
FOXC1	0.851753	0.000938834	103
CALML5	1.03672	0.000938834	104
EPN3	0.911674	0.000944261	105
SLC37A2	0.98511	0.00102849	109
PSMB6	0.818357	0.00103702	110
PLXNA2	-0.958342	0.00106984	111
NDUFV3	0.899867	0.00107502	112
SERPINE1	-0.765181	0.00107502	113
ATG2A	1.4218	0.00114222	114
ATP5IF1	0.821839	0.00114222	115
TINCR	0.933952	0.00114222	116
SLC23A1	3.47068	0.00114222	117
ELOVL3	1.52921	0.00114222	118
IGFL3	1.86339	0.00118897	119
CSNK2B	0.971436	0.00124317	122
FGGY	1.16253	0.00124317	123
NDUFB1	0.936053	0.00128176	124
NDUFA3	0.821752	0.00131622	125
UQCRQ	0.863813	0.00131857	126
HILPDA	1.01694	0.00131857	127
PCDH1	1.07705	0.00136684	131
LAMA3	-1.01644	0.00136725	132
ACAT2	0.778137	0.0014591	134
COX7B	0.786994	0.00146728	138
CYSRT1	0.905561	0.00154129	141
CNFN	1.50463	0.00155023	143
WFDC12	1.61923	0.00165538	146
STK26	-1.26989	0.00165538	147
BEX3	0.792982	0.00165707	148
RNF181	0.725385	0.00173297	153
ROMO1	0.839379	0.00180824	154
PGK1	0.686476	0.00182233	156
TAF1D	-0.754669	0.00183037	157
WFDC5	0.866463	0.00183037	158
KIF9	1.11847	0.00183338	159
COX7C	0.908451	0.00188852	162
MAPK3	0.949727	0.00190087	163
DUSP23	0.786748	0.00190257	164
KCNK10	2.15058	0.00191689	165
NEAT1	-0.828283	0.00191689	166
TRIM16	0.905717	0.00191689	167
UQCC2	0.782947	0.00192668	169
RNU6-522P	-1.34456	0.00193124	170
SERPINB4	1.01745	0.00197544	172
JUNB	0.907157	0.00198011	174
CRCT1	1.62171	0.00200937	176
SH3BGRL3	0.723421	0.00202399	177
MFSD3	0.991754	0.00212262	180
HMGCS2	2.54646	0.00212262	181
NCAM1	2.75734	0.00212262	182
WRNIP1	-0.914896	0.002141	183
DMKN	0.838796	0.002141	184
RSRP1	-0.998	0.00216349	185
SPARC	0.858659	0.00224566	187
RDH12	0.838275	0.00225026	189
RHBG	1.02689	0.00236103	191
NDRG4	0.768044	0.00240064	192
FRMD8	0.75222	0.0024012	193
TOP2A	0.83238	0.00240349	195
HIPK1	-0.730018	0.00241742	196
LSP1	2.30781	0.00245172	197
LCE5A	1.97336	0.00248007	199
FAM32A	0.693446	0.00249424	200
RPTN	1.74027	0.00249424	201
CHAC1	1.46113	0.00259383	203
EPHX3	0.890308	0.00260379	204
LINC02031	2.40009	0.00265607	205
FCRLB	1.41699	0.00266641	206
BSDC1	-0.864493	0.00268028	207
MINPP1	1.2367	0.00268028	208
PGLYRP3	0.79844	0.00268491	209
F2RL1	-1.19754	0.00273654	210
LRP10	0.718623	0.00274204	211
SDHC	0.847629	0.00277943	212
IMPA2	0.702369	0.0027948	214
SMG1	-0.738844	0.00280836	215
SPRR4	1.24862	0.00284738	217
AGO2	-0.761289	0.0029704	219
TIMM10	0.912676	0.0029704	220
C6orf141	-1.16433	0.00298766	221
LINC02560	1.09843	0.00298766	222
ABCA13	1.59942	0.00303588	223
SMPD3	1.10214	0.00303588	224
PCCA-DT	0.861965	0.00308489	226
TNNC1	2.39027	0.00312067	228
SLC39A2	0.826823	0.0031207	229
AK1	0.942666	0.00313852	232
LCE3C	2.51142	0.00325594	233
ATP5F1E	0.814937	0.00328226	235
TSTD1	0.855739	0.00332697	237
KRT14	0.694302	0.00345678	238
H2AJ	0.803777	0.00348722	240
AKR7A2	0.951591	0.00360852	241
ACAD8	0.859042	0.00360852	242
SCARA3	1.01347	0.00360852	243
COL1A2	1.95641	0.00362937	244
INSR	-0.816742	0.00362937	245
HMGA1	0.772762	0.00362937	246
MEA1	0.845129	0.00362937	247
CDA	1.36465	0.00379628	249
TMEM43	-0.819725	0.00382175	250
ATOX1	0.798825	0.00388273	251
POLR2I	0.629689	0.00389392	252
IFI27L2	0.793797	0.00392319	253
PLD3	0.861021	0.00392319	254
SOX12	1.07168	0.0039653	256
ATP5MJ	0.799942	0.0039653	257
PHF8	-1.01232	0.0039653	258
TMED3	0.592487	0.00398637	260
LY6D	0.793299	0.00406903	262
TIMM8B	0.806996	0.00410993	263
UBL5	1.08724	0.00415133	264
KLK5	0.923954	0.00419412	265
PLBD1	0.745126	0.00421531	266
NUDT16L1	0.728797	0.00421531	267
PPP1R14B-AS1	0.66487	0.00421531	268
NDUFA4L2	1.14233	0.00432697	269
FIBIN	1.52845	0.00432697	270
ARL6IP6	-0.89609	0.00432697	271
CELF1	-0.666751	0.00432697	272
SLC16A6	1.27244	0.00432697	273
IGF2R	-0.745025	0.00438926	275
HPSE	0.94563	0.00446088	277
ATP5PO	0.735448	0.00462604	279
TMEM45A	0.731549	0.00472414	281
CDC34	0.809507	0.00483106	283
FETUB	0.997271	0.00483106	284
BMP7	3.14676	0.00488985	286
ZNF652	-0.792752	0.00490494	287
SNAPC3	-0.761766	0.00503351	289
IL36B	1.07854	0.00518451	290
UQCRB	0.758168	0.00531891	291
MCUR1	0.679266	0.00535048	292
SEC24C	0.72111	0.00539229	293
NPM3	0.725222	0.00549596	294
TOMM7	0.664893	0.00549596	295
ATXN7	-0.82315	0.00549596	296
TMEM181	-0.825199	0.00549596	297
SP2-DT	0.974433	0.00549596	298
GLRX	1.0259	0.00549596	300
INTS11	0.654531	0.0055205	302
MTCH1	0.632076	0.00555626	303
NSF	0.617848	0.0056311	304
ABCA12	0.684587	0.00597665	305
UFC1	0.709136	0.00597665	306
NACA	0.584594	0.00597887	308
OSER1	0.757677	0.00605066	310
TMCO3	-1.15979	0.00605844	311
NDUFB2	0.692449	0.00608904	312
SERPINB12	1.10436	0.00619869	313
FOXQ1	0.71005	0.00622891	314
EMC3	0.659244	0.00633907	318
SLC31A1	0.837136	0.00633907	319
ABCE1	-0.666541	0.00636074	320
CST6	1.08613	0.00639712	321
FAM120A	-0.551848	0.00653061	323
SUPT20H	-0.737211	0.00662587	324
PRPF18	0.872072	0.00692988	325
EFHC2	2.09881	0.00696559	327
UCHL3	0.716008	0.00696559	328
SEMA6D	-0.819955	0.00701078	329
RC3H1	-0.693217	0.00704169	330
ACP3	0.750254	0.00716003	331
PSPH	0.830007	0.00718259	332
ACP7	1.16412	0.00725056	333
TMEM258	0.631257	0.0073293	334
C2CD2	0.673674	0.0073293	335
PRDM4	-0.864684	0.00757067	338
SPTY2D1OS	0.981355	0.00760079	339
UPK1A	0.93795	0.00761464	340
CPB2-AS1	1.55157	0.00775365	341
WFDC21P	0.883602	0.00784381	342
HS3ST6	0.75723	0.00784381	343
TRMT112	0.625185	0.0078741	344
LAPTM4A	0.669659	0.00798211	345
SNHG25	0.727734	0.00798211	346
LINC02159	0.882389	0.00798211	347
TGM5	1.02317	0.00816946	349
COL3A1	2.18969	0.00819364	350
ADGRL3	2.14847	0.00822112	352
COX14	0.661666	0.00825	353
MTX3	-1.01957	0.00825	354
KDM7A	-0.770657	0.00850754	356
FAAH2	0.929697	0.00856024	357
CASTOR2	0.755293	0.00856024	358
DCAF11	0.595271	0.00861021	359
SPG11	-0.782017	0.00861021	360
SMIM5	0.702951	0.00864544	361
DBI	0.666767	0.00864544	362
CREBZF	-0.852682	0.00864544	363
TMEM141	0.740384	0.00864992	364
KRT79	2.03419	0.00867139	365
SSR3	0.569203	0.00879174	367
ELOVL5	-0.899814	0.00879174	368
IFNGR1	-0.941615	0.00879174	369
IGFBP5	1.3741	0.00879174	370
HK2	0.701059	0.00884629	372
ATP12A	0.971401	0.00884629	373
TMEM86A	1.32047	0.00884629	374
EIF1	0.599768	0.00884629	375
TREX2	1.22954	0.00886875	376
POMP	0.613286	0.00900897	377
EPHB3	0.78376	0.00906198	379
MCRIP1	0.971999	0.00911408	380
INTS13	-0.769632	0.00911805	381
ZBED4	-0.751488	0.00927291	384
DMAC1	0.61888	0.00931218	385
SLAMF7	0.668887	0.00957454	386
COX6A1	0.566422	0.00957454	387
GPAA1	0.692466	0.00957454	388
TOM1	0.716016	0.00960714	389
COL4A5	-0.759154	0.00961401	390
IQANK1	-0.69553	0.0099021	391
NOX5	2.29932	0.0099021	392
CITED2	0.912134	0.010001	394
ZNF26	-0.949963	0.010001	395
UQCR11	0.648699	0.0101818	397
SH3GL1	0.705054	0.0103356	398
ACOT13	0.591673	0.0104189	400
PYDC1	0.907236	0.0105106	401
TSEN2	-1.17429	0.0106715	402
PABPN1	-1.58675	0.0107155	404
C6orf62	-0.584656	0.0108639	406
IGF2BP2	-0.576166	0.0108677	407
GGCT	0.720409	0.0109177	408
PRDX2	0.781307	0.0110995	410
CSF2RB	1.78279	0.0111434	411
ABCA4	3.11845	0.0111434	412
MUCL1	1.22832	0.0111434	413
MACF1	-0.546578	0.0111434	414
C2CD4B	1.90135	0.0112083	415
GABPB1-AS1	-0.786615	0.0112083	416
GRN	0.569054	0.0112911	419
PET100	0.858043	0.0112911	420
PLCD1	0.694795	0.0112911	421
P3H4	0.705305	0.0114178	422
ADCY9	-1.6167	0.0114178	423
EIF4A2	-0.577311	0.0114178	424
COX17	0.732717	0.0114683	425
RABGGTB	-1.25347	0.0115955	427
CUX1	-0.543394	0.0116879	428
NKRF	-0.798856	0.011691	429
UQCR10	0.6357	0.0117343	430
AIF1L	1.03439	0.0117703	431
SNTB1	1.16846	0.0118114	432
EFNA5	-0.57011	0.0119252	433
RMND5B	0.744597	0.0119527	434
PAX8-AS1	-0.624137	0.0119527	435
ATP6V1F	0.600563	0.0119593	437
PDZK1IP1	0.698196	0.0119593	438
COX6B1	0.695426	0.0122489	439
PLIN2	0.700042	0.0123005	441
SHKBP1	0.601761	0.0123061	442
KHDC4	-0.820313	0.0123212	443
TMEM54	0.57736	0.0123568	444
NDUFB8	0.607175	0.0123641	445
HLF	2.12419	0.0123891	447
DGCR2	0.570041	0.0123919	448
OCRL	-0.814144	0.0125191	449
RAB11B	0.660836	0.0126135	453
ISL1-DT	2.55355	0.0126135	454
STAT3	0.528464	0.0126135	455
SPAG1	0.973361	0.0126135	456
TALDO1	0.58871	0.0126135	457
VCL	-0.592746	0.0126135	458
TMED9	0.616154	0.0126135	459
QTRT2	-0.861145	0.0126135	460
KLF8	-0.823379	0.0126135	461
EIF2S1	-0.55281	0.0128156	463
NAA38	0.597196	0.0131243	465
HERC2	-0.644909	0.0131243	466
MALAT1	-0.574527	0.0131243	467
NDUFS2	0.681038	0.0131443	468
RNF4	-1.04478	0.0131443	469
RBM4	-0.699702	0.0131443	470
TMPRSS13	0.797974	0.0131443	471
DSC3	-0.543618	0.0132266	473
TRIM62	0.846287	0.0133213	474
RMC1	-0.892772	0.0133213	475
MIR22HG	-0.756855	0.0133213	476
RREB1	-0.674469	0.0133213	477
RRP1B	-0.610357	0.0133479	478
STRA8	1.35197	0.0133874	480
LY6G6C	0.815633	0.0134696	481
XPOT	-0.712419	0.0135226	482
THRB-IT1	-0.952055	0.0136137	484
SLC38A1	-0.606938	0.0137436	486
TPRG1	0.738636	0.0137436	487
STK16	0.769398	0.0138071	488
CHIC2	0.99171	0.0138092	489
DAPL1	0.583919	0.0138092	490
UBR2	-0.601153	0.0139716	491
CARD18	0.788299	0.0139716	492
EHD1	0.756899	0.0141725	494
IFI27L1	0.92343	0.0141757	495
SKA2	0.675792	0.0141903	496
LY6E	0.611054	0.0142503	497
ENTPD3-AS1	0.968153	0.014304	498
SPATA5	0.952556	0.0143167	500
SNX3	-0.575968	0.0143167	501
KLK11	0.521077	0.0144554	502
DSG3	-0.689637	0.0144913	503
NDUFA6	0.59742	0.0144913	504
POLR2K	0.702619	0.0144976	505
PGM2	-0.555203	0.0145141	506
CHMP2A	0.54948	0.0147745	508
ACAA1	0.537097	0.0147745	509
KANSL2	-0.902122	0.0147841	510
UQCRH	0.588481	0.0148058	511
KRTCAP3	0.797695	0.0148508	513
SLIRP	0.627205	0.0148508	514
MINDY1	0.701305	0.0149264	515
ZC3HAV1	-0.54615	0.0149264	516
C4orf3	0.749489	0.0150975	517
ERMP1	0.555268	0.0151021	518
IFITM3	0.668369	0.015152	519
SMIM4	0.633354	0.0152082	521
JDP2	1.02309	0.0152082	522
H1-2	0.670271	0.0152082	523
CTSL	-0.769815	0.0152472	524
CFTR	2.5482	0.0152472	525
RAPGEF1	0.745743	0.0152472	526
TGDS	-1.66248	0.0152472	528
C22orf39	0.658388	0.0153771	530
THUMPD1	-0.540011	0.0153888	531
PSMB2	0.522685	0.0153888	532
CLTB	0.554359	0.0155324	533
NR2F2	0.662397	0.0156197	534
TRAPPC6B	-0.748758	0.0156474	535
DIO2	1.01439	0.0156475	536
CDC42EP4	0.640912	0.0156592	537
ANAPC11	0.547211	0.0156592	538
EPHB2	0.967159	0.0157015	539
MAB21L4	0.690169	0.0160026	540
DNPH1	0.509288	0.0160026	541
NANOS1	0.576446	0.0160026	542
RIPK1	-0.732084	0.0160531	543
AKAP8L	-0.703559	0.0160997	544
CHD4	-0.586889	0.0161099	545
NOP56	-0.569736	0.0161678	546
STMN3	0.880949	0.0163014	549
COX20	0.590672	0.0164651	550
ZSCAN30	-1.04834	0.0165606	551
VAT1	0.668578	0.0165638	552
FBXO33	-0.573428	0.0167191	553
RUNDC3A	0.71043	0.0167191	554
COX20P1	0.69713	0.0167592	555
NFIL3	0.671495	0.0167592	556
ACOT8	0.689141	0.0167592	557
LCE2C	1.18016	0.0168754	558
MAGED2	0.619686	0.0169718	559
BANF1	0.931987	0.0170069	560
FAM114A2	-0.762572	0.0170382	563
CX3CL1	1.62001	0.0170667	564
PGBD5	1.06155	0.0171544	565
WASHC4	-0.684142	0.0172342	567
VCP	0.502424	0.0173434	569
MAP3K9	0.625012	0.0173434	571
PTTG1	0.730425	0.0173434	572
LINC01612	3.35488	0.0173434	573
ZBTB11	-0.647405	0.0175084	574
MED11	0.652038	0.0177053	575
SCARNA5	2.73215	0.0178107	576
NFKBIZ	-0.762083	0.0179047	577
NLRP1	-0.758915	0.0179299	579
LRPPRC	-0.540893	0.0180333	580
CYFIP2	0.871402	0.0182364	582
VDAC1	-0.473161	0.018487	584
UBE2W	-0.825107	0.0188665	586
LCE2B	1.29325	0.0189577	588
CACFD1	0.895381	0.0190664	589
SOS2	-0.64772	0.0190685	590
SNAP29	0.638541	0.0190685	591
USP10	-0.535629	0.0190685	592
BCL11B	-0.516188	0.019133	593
GPANK1	0.698773	0.0191644	594
PLAGL2	-0.705268	0.0192392	595
LATS1	-0.863134	0.0192998	597
KCNQ1OT1	-0.710374	0.0192998	598
CLN8-AS1	0.736596	0.0192998	599
GLIS2	1.05303	0.0192998	601
CCL24	1.58914	0.0194836	602
BORCS6	0.718944	0.0194836	604
NIPAL1	-0.638072	0.0194836	605
ZNF836	0.967419	0.0194836	607
CYB561A3	0.613114	0.019489	608
STARD5	0.527617	0.01957	609
PHACTR3	-0.649012	0.019588	610
PSAPL1	0.905916	0.0198214	613
TP73	1.28823	0.0198735	614
SHB	0.639924	0.0199229	615
NOS1	1.30673	0.0200277	616
ATP13A4	0.529854	0.0202089	617
DUSP10	-1.53627	0.0202089	618
COL1A1	0.88658	0.0204092	621
UTP4	0.587645	0.0205308	623
EBLN3P	-0.715474	0.0205466	624
BRK1	0.599998	0.0205466	625
CCDC85C	0.514547	0.0207257	627
CASP14	0.52449	0.0208654	628
ASXL2	-0.525624	0.0208774	629
ATR	-0.863086	0.0209484	631
TET1	2.30506	0.0209484	632
ATP11B	-0.557799	0.0209536	633
DHDDS	0.60649	0.0210387	634
MAP2K3	0.637093	0.0210387	635
PARP9	-0.587126	0.0210767	636
MVK	0.567327	0.0210919	637
DHCR7	0.595979	0.0210919	638
SPNS2	0.900868	0.0211923	639
LAMTOR1	0.530238	0.0212887	641
MLF2	0.665347	0.0214276	642
RPP38	0.652164	0.0214426	643
BTBD9	0.741392	0.0214845	644
ATP6V1E1	0.481402	0.0216377	646
SPPL3	-0.535394	0.0217298	647
MTSS1	-0.541071	0.0217544	648
ZNRF2	-0.714924	0.0218868	650
EIF4G3	-0.524703	0.0218868	651
TCF4	0.571563	0.0219778	653
ANTXR2	-0.83467	0.0219778	654
PCK2	0.901343	0.0219778	655
SAMM50	0.593369	0.0220462	656
IARS1	-0.600127	0.0220462	657
POLR2J	0.613251	0.0220462	658
RBL2	-0.610084	0.0220462	659
RRM2B	-0.869711	0.0223456	661
CARD16	0.811745	0.0223767	662
SLC66A2	0.509963	0.0223767	663
ETS1	-0.677401	0.0223767	664
CFL1	0.527104	0.0223767	666
RBX1	0.491118	0.0224498	667
SLC35D1	-0.731749	0.0225114	668
ZFAND4	-1.86221	0.0227041	669
SNHG19	0.710663	0.0228204	671
ASF1B	1.41958	0.022948	672
HP1BP3	-0.497238	0.0232525	673
NDUFS4	0.540738	0.0234028	676
SDHD	-0.931895	0.0234268	677
ADPRS	0.493969	0.0234279	678
DRG1	0.595315	0.0234279	679
ARRB2	0.692424	0.0235238	682
SLC30A7	-0.77033	0.0235238	683
CPA4	0.650098	0.0240454	686
APOBEC3C	0.680194	0.0240454	688
ATP5MK	0.636888	0.0242028	690
PARM1	3.40979	0.0242186	691
BICDL1	-0.553732	0.0242186	692
NR1H2	0.837124	0.0242434	693
CDC37	0.609549	0.0242434	694
RASAL1	0.942421	0.0242434	695
RAB1A	0.525851	0.0242434	696
TAF4B	-1.16891	0.0243641	697
FBLN1	1.05683	0.024461	698
GPR108	0.6805	0.0245979	699
SERPINB3	0.666433	0.0246008	700
ANKLE2	-0.559948	0.0246897	703
EXD2	-1.27582	0.0246897	704
VIPR1	1.31512	0.0247847	705
SELENBP1	1.95814	0.0247847	706
LINC00504	1.28209	0.0248291	707
CHP1	0.530963	0.0248291	708
NDUFAF4	-0.631827	0.0248834	709
RAB11B-AS1	0.62013	0.0249447	710
GABARAPL1	0.686909	0.0249447	711
SS18L1	-0.928269	0.0250023	713
SNHG1	-0.887299	0.0250023	714
CDCA7L	1.14688	0.0250023	715
NINJ2-AS1	0.804856	0.0250071	717
HMBOX1	-0.531638	0.0250166	718
KRT80	0.635513	0.0251345	719
PIN4	0.549135	0.0252686	720
CRIM1	-0.730725	0.0253464	721
NFU1	0.575508	0.0253464	722
CENATAC	-0.879898	0.0253464	723
GAPDH	0.511531	0.0253972	725
PEX26	0.488645	0.0254208	727
ATP5MC2	0.509033	0.0254208	728
GPATCH2L	-0.47897	0.0254299	729
TPM1	0.579702	0.0254905	730
WBP1L	0.458018	0.0255899	732
CRY2	0.673518	0.0255899	733
CEBPA-DT	1.0481	0.0255899	734
PDPK1	-0.519082	0.0255907	735
ADRM1	0.440717	0.0261697	737
HINT1	0.516466	0.0263609	739
NCCRP1	0.586408	0.0266256	740
PRPS2	-0.695827	0.0268231	741
NDUFS6	0.475207	0.0268231	742
IMMP1L	0.620183	0.026895	743
YTHDF2	-0.481416	0.0270991	744
THAP11	0.521018	0.0270991	745
FAM200B	0.731063	0.0270991	746
AZGP1	0.668679	0.0271003	747
CWF19L2	0.448783	0.0271003	748
KYAT3	0.600494	0.0271003	749
LYPD5	0.689222	0.0272881	750
CASP4	0.471665	0.0272973	751
ERC2	1.83544	0.0273778	752
ZCCHC8	-0.674252	0.0273882	753
DMAC2L	0.569681	0.0273882	754
LINC00511	-0.671599	0.0273882	755
CPNE2	0.886674	0.0273882	756
COX5B	0.508295	0.0273882	757
NOLC1	-0.496937	0.0273882	758
NSUN2	-0.513766	0.0274568	760
PLEKHA1	-0.503855	0.0277	761
MED13	-0.458512	0.0277032	762
DDA1	0.55751	0.0277965	764
ZNF185	-0.49844	0.0277965	765
MOB1A	-0.522238	0.0278535	766
SEPHS2	-0.573928	0.0278535	767
TTC5	-0.857296	0.0278578	768
WNT10A	0.898122	0.0279196	769
OGT	-0.813468	0.0279196	770
PGD	0.525768	0.0280134	772
SNHG6	0.529202	0.0280172	773
TUBA1B	0.534972	0.0280941	774
SYVN1	-0.526735	0.0286719	778
TUBB2A	0.595376	0.0288171	780
CCDC18-AS1	-0.778113	0.0289446	781
FBXL6	-2.11725	0.0289946	782
LINC00662	-0.603854	0.0290503	783
ATP11A	-0.681227	0.0292084	784
FAR1	-0.635328	0.0292084	785
VEGFC	-1.10455	0.0293997	786
FTX	-0.618372	0.0293997	787
PMVK	0.506672	0.029406	788
SNRPD3	0.525718	0.0294268	789
AOX1	1.9367	0.0294268	790
XG	0.506607	0.029428	791
ERLIN1	-0.505986	0.0297035	792
DEGS2	0.630937	0.0297056	793
SH3BGRL2	0.700965	0.0297056	794
KIF1C	0.468733	0.0297782	795
ELK4	-0.818338	0.030213	797
ARF3	0.510648	0.0302758	798
LINC00964	-1.18295	0.0302944	799
ARCN1	-0.626424	0.0302944	800
SEM1	0.75066	0.030415	801
MYL6B	0.631913	0.0304167	802
TMBIM1	0.503628	0.0305758	803
SBF2	-0.790414	0.0305793	805
KRBOX1	1.38103	0.0305882	806
ABCD1	-4.36098	0.0311114	807
KLHL24	-0.672013	0.0311114	808
NSRP1	0.509581	0.0313147	809
ATG13	0.656086	0.0313208	810
NDUFS7	0.72752	0.0314119	812
MSRB1	0.532444	0.0315977	813
DPRXP4	-2.98011	0.031604	814
RUFY3	-0.55341	0.031604	815
TASOR2	-0.636406	0.0317855	816
NDUFA11	0.654345	0.0318718	817
MECOM-AS1	2.38479	0.0319433	819
PRCP	0.468775	0.0320951	820
EMB	0.587946	0.0321686	821
FAM219A	0.604887	0.0322542	822
COL18A1	0.653951	0.0323923	823
SNORA12	1.2566	0.0323923	824
ABTB2	0.603338	0.0324537	825
MAX	0.48459	0.0327717	829
PEPD	0.483457	0.0328461	831
CHAMP1	-0.875155	0.0328461	832
KCTD20	0.515456	0.0328461	833
H2AZ1	0.49773	0.032891	834
PCP4L1	1.50732	0.0330306	835
POLR2B	-0.491142	0.0332169	836
GDPD3	0.753483	0.0332395	837
EEF1A1	-0.865662	0.033276	840
ZMAT2	0.619418	0.033276	841
PRKRA	-0.523614	0.033276	842
GABBR1	-1.84368	0.0333699	843
ZNF672	0.704511	0.0333699	844
DRD5	2.69388	0.0333699	845
UBR4	-0.492827	0.0335874	847
AWAT1	2.40847	0.033875	848
RAB11A	0.474653	0.0339656	849
SMIM27	0.655864	0.0340042	850
PRRX1	1.97643	0.0340726	851
CDK2AP2	0.656606	0.0342468	852
ZSCAN16-AS1	0.87863	0.0343426	853
PI4KA	0.532115	0.0343426	854
ORC5	-0.705417	0.0343649	855
SLC25A36	-0.57646	0.0343649	856
COA3	0.469579	0.0343811	859
VASN	0.962215	0.0343995	860
MED18	0.528187	0.0343995	861
CD55	0.689591	0.0344333	862
TMX3	-0.594657	0.0346915	864
TMEM230	-0.570261	0.0346915	865
EIF1AX	-0.43685	0.0346915	866
STEAP1B	1.69872	0.0350509	869
ILRUN-AS1	0.655691	0.035232	870
NIBAN2	0.493641	0.035232	871
DPM3	0.449296	0.0353691	872
YTHDC2	-0.652263	0.0353923	873
RNASE7	0.955864	0.0353923	874
NPFFR1	1.2554	0.035416	875
NRIP3	1.18776	0.035416	876
AQP9	0.779546	0.0357547	879
UBB	0.463084	0.0357717	880
KRTAP5-2	2.11196	0.0357717	881
MCM2	0.63131	0.0358241	882
LCE1E	1.23822	0.0358241	883
DLK2	0.919521	0.0359497	885
AVPI1	0.64061	0.0359497	886
ZNF558	-1.28943	0.0359529	887
RNF130	-0.753235	0.0359859	888
CENPX	0.546092	0.0359859	889
CPE	0.843528	0.0359859	890
RAB3B	0.907093	0.0360345	891
PAN3	-0.588863	0.0365919	893
PIGS	0.533331	0.0367004	894
DYNLT2B	0.7769	0.0367004	895
MXD3	-1.9581	0.0368748	896
PCLAF	0.763813	0.0368786	897
PTPN23	0.563371	0.037017	898
ERP29	0.450775	0.0373447	900
EEF1A2	1.10554	0.0375521	901
NDUFAB1	0.447026	0.0378152	902
FSCN1	0.516711	0.0379652	906
MIR222HG	-1.10144	0.0379652	907
SKIL	-0.511023	0.0379652	908
DHCR24	0.466859	0.0380769	909
CYP4B1	0.535743	0.038171	910
PUM1	-0.449901	0.0382962	912
HSPE1	0.45256	0.0382962	913
SLC35B3	-0.830334	0.0382962	915
SYTL1	0.542798	0.0382962	917
POLR2E	0.617174	0.0382962	918
TST	0.565379	0.0384187	920
LINC00963	0.775519	0.0384955	921
AKR1B10	-0.493727	0.039485	924
TSEN34	0.611835	0.0396079	926
STOM	-0.586361	0.0397948	927
LMNB1	0.979356	0.0398645	928
PLEKHA4	0.589319	0.0400349	929
MXD1	0.622398	0.0400349	930
ZFHX3	-0.551939	0.0400349	931
IMPDH2	-0.461307	0.0401424	932
SYT8	0.851359	0.0401948	933
AZIN1	-0.435327	0.0401948	934
RNF14	-0.62503	0.0401948	936
TUBD1	0.670135	0.0401955	937
STXBP5	-0.652675	0.0403961	938
GSTA1	2.34075	0.0405314	939
MDM4	-0.563142	0.0405314	940
AKAP11	-0.523764	0.0406622	941
NXPH4	0.884911	0.0407429	942
CHMP5	0.525003	0.0407882	943
RGMA	1.72808	0.0410222	944
INO80D	-0.534477	0.0410222	945
SOX6	0.533571	0.0410222	946
N4BP2L2	-0.505897	0.0410222	947
BEX2	0.674647	0.0410222	948
ARSF	0.567797	0.0410391	949
MT1E	0.483158	0.0410391	950
ARL2BP	-0.525438	0.0412804	952
SMDT1	0.465645	0.041324	953
COPS6	0.472653	0.041324	954
TUT4	-0.677847	0.0413332	955
NUP43	0.578227	0.0414139	956
SEC31B	-2.46815	0.0415658	957
PUS7L	-0.650454	0.041829	958
ZFHX4	1.53418	0.0418594	959
COA6	0.575089	0.0420607	960
THAP9-AS1	-0.889509	0.0422324	962
GOLGA8A	-0.998613	0.0423395	963
TRMT10C	-0.550177	0.0423395	964
KRTDAP	0.488484	0.0423395	965
FAM83D	0.889816	0.042364	966
SIKE1	0.654195	0.0425372	967
ZC3H6	0.56014	0.042668	968
FERMT1	-0.489332	0.042668	969
OXSM	-0.78945	0.043205	970
HTATIP2	0.460426	0.043205	971
NCKAP1	-0.463261	0.0432083	972
JRK	-0.866613	0.0432083	973
PART1	0.889011	0.0432083	974
PHLDA2	0.488608	0.0437636	976
ZNHIT3	0.468225	0.0439917	978
OGA	-0.412786	0.0440281	979
SSBP1	0.538976	0.04405	980
PIGG	-0.533705	0.0440538	981
MTFR1	-0.608902	0.0442373	983
RALGAPA1	-0.64938	0.0443789	984
GPD1L	-0.670794	0.044589	985
ORMDL2	0.514328	0.044589	986
CLEC7A	0.659856	0.044589	987
ACTR3B	-1.487	0.044589	988
TPRN	0.656927	0.044589	989
COX6C	0.571229	0.0446688	990
NCOA4	0.447133	0.0447088	991
NCKIPSD	0.646819	0.0448074	992
NT5DC1	0.633933	0.0448074	993
SPHK1	0.810024	0.0449011	994
RELA-DT	1.26288	0.0449535	995
FAT1	-0.48344	0.0450675	996
GSTZ1	0.632153	0.0453101	997
DYM	-0.56331	0.0453728	998
PSMG2	-0.486305	0.0454512	999
ACTA2	1.13047	0.0454512	1000
PTK7	0.562094	0.0455405	1001
MARF1	-0.472744	0.0456412	1003
CCL26	1.32778	0.0456821	1004
BIRC5	0.663154	0.0458699	1005
LINC02595	-0.757938	0.0458699	1007
HAX1	0.45746	0.0458699	1008
SLBP	-0.513992	0.0458699	1009
NUP153	-0.580518	0.0459565	1010
ALDH3A1	0.847522	0.0460684	1012
ATP5MC1	0.505525	0.0461559	1013
FRYL	-0.49984	0.0461658	1014
PNPLA1	0.462563	0.0464726	1015
DDX42	-0.44085	0.0465766	1016
NLRP2	0.606426	0.0465782	1017
LIN7C	-0.511185	0.0466845	1018
NUDT4	0.586393	0.0467491	1020
HMGN5	0.536874	0.0467925	1021
SP110	-0.408284	0.0467925	1022
PITPNA-AS1	0.710347	0.0467925	1023
UQCRC2	0.426487	0.0469924	1024
SLC25A27	-2.21978	0.0470392	1025
AP1S1	0.788376	0.0470392	1026
RASSF7	0.561349	0.0471792	1027
ZNF91	0.558333	0.0471792	1028
IRF2BPL	0.481603	0.0471856	1029
ATL3	-0.497137	0.0472021	1030
WWC2	-0.648793	0.0476703	1031
ARHGEF12	-0.452751	0.0476703	1032
HCG18	-0.555344	0.0479179	1033
AKT2	0.609156	0.0479179	1034
NAA25	-0.553679	0.0483012	1036
LINC00592	1.21853	0.0483012	1037
HSPA5	0.429271	0.0483012	1038
ARHGEF7	-0.478326	0.0483012	1039
GNG5	-1.20539	0.0483012	1040
ZMYM6	-0.676445	0.0483012	1041
BCHE	1.33532	0.0483012	1042
ANKRD9	0.508008	0.0483942	1043
CDK6	-0.473759	0.0485528	1044
NBDY	0.490785	0.04859	1045
PTPN13	-0.573065	0.048851	1046
MEX3A	0.795689	0.048851	1048
SSNA1	0.485685	0.048887	1050
CDKN3	0.920884	0.048887	1051
C1R	0.82852	0.048887	1052
BABAM1	0.484998	0.048887	1053
SND1-IT1	-0.984199	0.0488995	1055
TMEM267	-1.04327	0.0490534	1056
STRAP	-0.406233	0.0490534	1057
SLC25A43	-0.682698	0.0491473	1058
MBNL1	-0.422641	0.0491731	1059
ZNF271P	0.444909	0.0491731	1061
SLC26A2	-0.686017	0.0491938	1062
SORT1	0.397245	0.0491938	1063
WWP2	0.520732	0.04936	1065
EDEM3	-0.55206	0.04936	1066
TPM2	0.642501	0.04936	1067
UNC50	-0.582802	0.0496783	1068
ENTR1	-0.595323	0.0496783	1069
COX8A	0.444187	0.0496783	1070
RETREG3	0.549281	0.0497822	1071
COG5	-0.630491	0.0497822	1072
RBM7	-0.656149	0.0497822	1073
CD2BP2	0.485659	0.0497822	1074
SCP2	0.477454	0.0498811	1075

## Sheet: UAB110-specific
Supplemental Table 2c.
UAB110-specific DEGs in dnRXRα-rafts.
dnRXRα-DMSO - vehicle-treated rafts transduced with dnRXRα-expressing construct, dnRXRα-UAB110 - UAB110-treated dnRXRα-transduced rafts.
739 total.
	Log2FC
	dnRXRα-UAB110
gene_id	vs dnRXRα-DMSO	q-value	Rank
CEACAM1	3.53035	1.13e-06	11
LRAT	3.22109	2.12e-06	18
AADAC	-3.236	2.41e-06	19
ELF3	2.84926	2.65e-06	21
KRT6C	-2.63825	2.65e-06	22
SERPINB1	2.19974	2.65e-06	23
ZNF107	2.58101	3e-06	25
PYGB	1.839	3.13e-06	26
KRT10-AS1	-2.10685	3.86e-06	27
CHP2	-2.2693	4.51e-06	31
KRT77	-2.44538	5.16e-06	32
P2RY2	2.43489	5.44e-06	35
SH3TC2	2.51356	5.45e-06	36
CLEC2A	-5.23144	8.05e-06	38
SLC16A10	-2.18879	8.84e-06	40
CLDN7	2.69365	9.45e-06	41
HSDL2	-1.74586	1.32e-05	49
CSGALNACT1	4.33261	1.32e-05	50
EPB41L4A	2.03559	1.63e-05	54
IL33	-2.16139	1.69e-05	55
GAN	-1.69242	1.7e-05	56
NCF2	2.50078	2.06e-05	58
CAMK2N1	2.223	2.06e-05	59
SYTL2	2.03087	2.12e-05	61
ALDH1A3	2.87548	2.15e-05	62
POF1B	-2.18641	2.17e-05	63
SLC7A11	-1.68407	2.27e-05	65
ANGPTL4	2.14267	2.4e-05	66
ANXA11	1.60657	2.41e-05	67
CCN2	2.73865	2.45e-05	68
ADAP2	-2.10903	2.64e-05	69
ATP9A	1.66297	2.74e-05	71
C10orf99	-1.87114	2.87e-05	72
SRPK1	-1.53752	2.95e-05	74
SCD	1.43628	3.26e-05	76
TNFSF9	2.08467	3.35e-05	79
RNF145	1.40604	3.35e-05	80
UPP1	2.59436	3.89e-05	84
SEC14L2	1.82225	4.67e-05	90
GPRIN2	-1.96106	5.25e-05	93
C14orf132	-1.96583	5.37e-05	94
ELOVL7	-1.25297	5.61e-05	95
MUC1	1.83055	7.69e-05	98
CACNB4	-1.99669	8.22e-05	100
LRRFIP1	1.25473	0.000107983	104
PSAT1	-1.56616	0.000118213	105
PHLDA1	1.44866	0.000118213	106
ELOVL4	-1.54637	0.00012097	107
DEGS1	-1.34398	0.00012097	108
LRATD2	1.54276	0.000121942	109
ETHE1	1.60303	0.000138365	112
BGN	-3.70194	0.000145361	115
TYRP1	-2.87713	0.000154254	119
CD24	1.15919	0.000157391	121
DHRS3	1.45425	0.000158094	122
CAPNS1	1.37826	0.000162609	123
TMEM116	-2.68025	0.000168048	124
TACC1	1.23415	0.000168048	125
C1orf74	1.50473	0.000170459	126
ALOX12	-2.34532	0.000179355	129
ACSL3	1.25938	0.00019251	131
PER2	1.96693	0.000192701	132
ADGRF1	2.71032	0.000193881	133
ALDH2	-1.45918	0.000203442	134
APCDD1	-1.51141	0.000203442	135
LPIN1	1.57926	0.000203997	136
BHLHE41	1.51956	0.000205184	137
POU3F1	-1.65552	0.000220485	139
CENPT	-1.31897	0.000222739	140
ANXA1	1.5459	0.000224723	141
RORA	-1.44047	0.000232407	142
PDZRN4	-5.41717	0.000238268	143
BMP4	-2.10968	0.000248451	146
FOXC2	6.75157	0.000248451	147
TOB2	-1.33765	0.000249006	148
SRI	1.1518	0.000249006	149
GABRP	3.90642	0.000253444	151
ORMDL1	-1.24164	0.000257336	152
CSNK2A2	-1.33793	0.000260542	153
KRT19	2.06383	0.000260542	154
MAOA	1.20928	0.000263863	155
TFPI2	2.27733	0.000271563	156
BHLHE40	1.61733	0.000271563	157
SLC4A11	1.93684	0.000303139	158
CRAT	1.60799	0.000330603	160
SAA1	1.33252	0.000351909	161
SHMT1	-1.56073	0.000356675	162
ALDH3A2	-1.09498	0.000361166	163
FIGN	-1.19947	0.000362443	164
PDE8B	-3.44422	0.000370993	165
ARHGDIB	1.69439	0.000370993	166
PDK4	3.57164	0.000370993	167
TDP2	-1.34008	0.000383446	168
IDH1	1.00631	0.000385244	169
MYCL	-1.35665	0.000409517	171
TP53I3	1.27402	0.000420264	172
PLPP1	-1.20412	0.000420264	173
GLUL	1.38338	0.000422291	175
IL36RN	-1.74962	0.000438976	176
ADAMTS15	2.14795	0.000454506	177
HAS3	2.19282	0.000458345	178
NAMPT	1.35066	0.000458345	179
PBX1	1.0993	0.000460449	180
TGM3	-5.88979	0.000470886	181
BID	1.10565	0.000470886	182
KRT16	-1.50647	0.000473016	183
LINC01094	-1.2278	0.000480192	184
ST3GAL1	2.8399	0.00049027	185
IGFL2-AS1	2.1714	0.0005193	187
KRT1	-1.48191	0.000527194	189
APOB	-2.71997	0.000528848	190
ANXA2	1.05129	0.000537825	191
FAM13C	-2.64375	0.000563155	192
SMAD5-AS1	-2.05868	0.000575275	193
NMNAT3	-1.85979	0.000579992	195
MMP28	1.21278	0.000606769	196
CHPT1	1.34641	0.000613111	197
ACOT11	1.34338	0.000626129	198
ARG1	-1.59383	0.000632664	199
MAP3K4	1.10176	0.000638189	200
NFE2L3	-1.23052	0.000639522	201
LOXL2	1.83852	0.000651333	203
NETO2	1.14922	0.000658774	205
GALNT12	2.26588	0.000700369	209
SLC19A3	-2.39514	0.000705357	210
RIPK4	1.20685	0.000729572	212
FILIP1L	-1.45753	0.000743175	213
IRAG2	-1.84898	0.000750843	214
GPCPD1	1.01902	0.000750843	215
RNF152	1.20199	0.00076167	216
EHD3	1.9824	0.000767084	217
TEX15	-5.72174	0.000769289	218
WIPI1	1.1848	0.000832826	220
NLRP10	-1.67614	0.000839516	221
B4GALT5	1.10127	0.000879111	223
GPNMB	-1.31531	0.000883146	224
TMPRSS4	1.89598	0.000911592	225
GLCCI1	-1.40028	0.000939003	226
ITGB8	1.22201	0.000959168	227
SLC1A5	1.02149	0.00096396	228
MTRR	-1.39503	0.00096396	229
ID4	-2.35638	0.000970232	230
SH3TC2-DT	2.53246	0.000975166	231
HS3ST1	3.02448	0.00098547	232
BTG3	-1.1619	0.00101081	233
RAC2	1.34209	0.00101081	234
TMEM51-AS1	1.8619	0.00101384	235
CCSAP	-1.16746	0.00103067	236
DSC1	-1.04953	0.0010416	238
FAXDC2	-1.70511	0.00105045	239
MECOM	2.65352	0.0010923	241
SPRR2G	-3.21536	0.00111859	242
RND3	1.37769	0.00111859	243
PRR15L	3.08765	0.00116376	244
KRT78	-1.92591	0.00116376	245
THSD4	1.16501	0.00118974	247
PLAT	1.64537	0.0012157	248
TYR	-3.14365	0.00122579	249
EPB41L1	1.59809	0.00125692	251
SPRR2B	-2.96117	0.00126489	252
DCN	-1.56062	0.00126595	253
ITGB6	1.05972	0.00131059	254
TSPAN5	-1.01428	0.00135974	257
SPTSSB	-1.00359	0.00135974	258
ABLIM3	1.8585	0.00135974	259
ELK3	1.19207	0.00135974	260
TTC39B	-0.885465	0.00139972	262
SDC4	0.951372	0.00140014	263
PMEL	-2.09908	0.00140441	264
SLC1A6	-1.76845	0.00140966	265
FAM241A	-1.22899	0.00140966	266
HEG1	1.24415	0.00140966	267
HSD17B2	-2.27045	0.00143665	268
TMEM51	0.986131	0.00147856	270
MTHFR	-0.956679	0.00150389	272
SC5D	0.908484	0.0015827	274
CPM	-1.46936	0.00160494	276
MLANA	-2.45059	0.00165551	277
MIA2	1.28314	0.00167766	278
RNF207	3.63693	0.00168812	279
STEAP4	1.26681	0.00169391	280
ARHGEF26	-1.13853	0.00175481	282
SOX21	-1.6979	0.00177058	283
TRIP10	1.0484	0.00177412	284
TLNRD1	1.21978	0.00189573	286
PSD3	1.34441	0.00189573	287
PLA2G2A	4.15737	0.00189573	288
TRPM1	-2.04045	0.00196956	289
HES2	0.807945	0.00201393	291
TRIOBP	1.05784	0.00201393	292
MCC	-1.06815	0.00201393	293
PMFBP1	1.9076	0.00202009	296
LTA4H	0.805479	0.00204448	299
MGAT3	3.87196	0.00204448	300
FOXRED2	-1.59901	0.00206069	301
ABRACL	0.887823	0.00207294	302
CRYBG2	0.960046	0.00208029	304
SLC43A2	1.31037	0.00212831	306
CSRNP1	1.18973	0.00214269	307
CEP70	1.50289	0.00217515	308
FAM89A	-0.855996	0.00217862	309
RBM47	0.84347	0.00217862	310
BLMH	-2.27957	0.00218369	311
IL36G	-1.68706	0.00232332	313
GATM	-1.63348	0.0023568	315
CRACDL	1.63386	0.00237815	316
CTSB	0.918107	0.00243623	317
SLC31A2	-1.1014	0.00243623	318
STK17A	1.20168	0.00243703	319
C21orf91	-1.31654	0.00243703	320
TMCC3	1.07975	0.00248992	321
NIBAN1	1.1239	0.00251206	323
ADIRF	1.11194	0.00251353	324
EXPH5	-0.979419	0.00261179	326
SPTSSA	-0.864155	0.00261463	330
ACER1	-1.98313	0.00261463	331
SCNN1B	1.20811	0.00261463	333
LTBP2	1.22919	0.00267276	334
MREG	-1.00206	0.00274078	335
MPZL2	1.04118	0.00276948	336
SUFU	-0.894503	0.00276948	337
DUSP4	1.12462	0.00283424	340
SLC35F5	-1.14248	0.00288281	341
PLAG1	-0.940734	0.0029506	344
ITGA4	2.55093	0.0029542	345
CREG1	-0.923612	0.00300204	346
LINC02303	4.79671	0.00306913	347
TNIK	1.81897	0.00314563	349
SULT1B1	3.02495	0.00314563	350
DLG2	-1.24771	0.00322957	353
ORAI3	1.50999	0.00325311	354
RHOBTB3	-1.09199	0.00325928	355
RRAS	1.09171	0.00326993	357
VILL	1.72158	0.00329348	358
TSHZ2	-0.91248	0.00329348	359
GNAI1	-0.95848	0.0032989	360
UNC5B	0.943368	0.00335401	361
CTNNBIP1	-1.10261	0.00337174	362
CYP4X1	3.48402	0.00337337	363
A4GALT	1.54404	0.00350824	364
FLG2	-1.59215	0.00350824	365
ERO1A	0.856134	0.00350824	366
ABCC1	-1.16659	0.00350824	367
BTC	-2.06005	0.00375597	370
CAVIN2	1.28205	0.00378036	371
VWA3A	-5.22948	0.00386273	372
MAF	-1.1484	0.00386335	373
TRIB1	1.05673	0.00391253	374
GPRC5A	1.59748	0.00391253	375
RFFL	1.09298	0.00395238	376
FMO5	-1.07738	0.00395355	377
KBTBD11	3.6168	0.0040054	378
CELSR2	0.900623	0.00413386	379
PTHLH	1.5896	0.00413386	380
SAMD9	1.0321	0.0041735	381
CAPN14	4.58082	0.0041735	382
KLF7	0.866309	0.00418744	383
MID2	-0.833748	0.00429269	385
POU2F3	-1.0488	0.00430182	387
APOL3	-1.99247	0.00430182	388
AMMECR1	-0.741238	0.00430182	389
EYA2	3.49359	0.00430182	390
SAT1	0.994885	0.00430182	391
LTO1	-1.00308	0.00441091	393
C5AR2	2.63054	0.00441091	395
MT2A	0.879718	0.00441091	396
ARL5B	-0.909777	0.00444193	397
SH3PXD2A-AS1	1.47579	0.00444193	398
CEMIP	-1.90896	0.0044779	400
SRGAP1	1.26528	0.00456334	401
RGS3	1.17372	0.00456334	402
CAPN2	0.875452	0.0046569	403
NEO1	-0.998998	0.00471327	404
SLC7A4	2.98806	0.00473035	406
CDHR1	-1.59661	0.00487047	407
PCTP	1.02936	0.00487467	408
BAALC-AS1	2.1983	0.00487467	409
IL18	-0.7969	0.0048979	410
CEBPB	-0.818736	0.0049659	411
PTPRS	1.49337	0.00515801	413
SH2D1B	4.63529	0.00515801	414
PFKP	0.95116	0.005186	415
CIB1	0.954264	0.005186	416
TNS4	0.920377	0.005186	417
B3GNT8	2.02554	0.005186	419
LRRN4CL	-2.42292	0.005186	420
LINC01213	4.12634	0.005186	421
CYP4F3	1.52954	0.00527197	423
CALB2	4.86864	0.00529004	424
H6PD	-0.934537	0.00548224	427
IL1RN	0.859923	0.00573598	429
KCNN4	4.06608	0.0057589	430
VWA2	-1.88792	0.00577303	431
NXN	0.861607	0.00602649	432
PEX3	-0.805197	0.00617952	433
FGF1	4.14318	0.00622914	434
ADAM19	1.77099	0.00626679	435
ADSS1	1.34258	0.0062825	436
CAT	-1.19535	0.00634783	437
CARD6	0.879669	0.00634783	438
NDFIP1	0.903697	0.00634783	439
VWF	2.29311	0.00634783	440
ZSWIM3	-1.88962	0.0063686	441
TBC1D8	1.164	0.00645217	442
NCK2	0.738947	0.00654529	443
SGK1	0.761326	0.00656302	445
B3GNT5	0.9619	0.00656302	446
ACSBG1	-1.43464	0.0065743	447
KREMEN2	-2.09448	0.0065743	448
SOX9	1.42541	0.0065743	449
AHNAK2	-0.736474	0.00663552	450
TMEM123	-0.883692	0.00664176	451
NCOR2	0.720979	0.00668404	452
AGPAT4	1.32869	0.00668404	453
CRLF3	-0.924803	0.00668404	454
ISL1	1.23238	0.00674431	455
APOBEC3A	3.58587	0.00676321	456
PLK2	0.911105	0.00676952	457
ATP7A	-0.820121	0.00703168	460
TBC1D12	-0.912124	0.00704342	462
TP53INP2	1.23595	0.00731627	464
KRT6B	-0.961469	0.00735973	466
STN1	1.00683	0.007369	467
MFAP5	-1.25831	0.00767493	469
ST3GAL6	-1.01046	0.00767511	470
PSCA	1.55144	0.00767663	471
NMU	-1.0322	0.00769484	472
GNG4	1.8785	0.00771927	473
PPP1R10	-0.799338	0.00771927	474
PNLIPRP3	0.771336	0.00771927	475
DUSP2	-1.23936	0.00772023	476
PAWR	-0.699494	0.00777801	477
ARHGEF19	0.976401	0.00779371	478
VAMP5	1.47479	0.00783662	479
UBLCP1	0.77237	0.00783662	480
ATP6V0D1	0.948896	0.0078609	481
MX2	0.902713	0.00788043	482
ECM1	1.25084	0.00807494	484
GJA1	-0.765494	0.00820441	487
TPRXL	1.24601	0.00821091	488
FZD10	1.658	0.008269	489
MPHOSPH6	-0.724857	0.00842846	491
GPAT3	2.54317	0.00842846	492
DCBLD2	1.14272	0.00862601	496
CERCAM	2.15875	0.00871186	497
CEACAM7	3.18369	0.00871186	498
LRCH1	-1.08348	0.00876305	499
NT5C2	0.744285	0.0092747	503
ITGA1	2.41193	0.0092747	504
BNIP3	-0.869238	0.00930363	505
SPTLC3	-0.692437	0.00946238	507
EDN1	1.25702	0.00963912	511
GSTA4	-0.947582	0.00980429	512
ABAT	1.39829	0.00989582	513
SLC7A6	-1.21842	0.00990608	514
BMP2K	-0.958422	0.00992951	515
RALBP1	-0.668491	0.00992951	516
SPRR2E	-1.99526	0.010045	517
BTG2	-0.753541	0.0100896	518
UBE2H	0.651956	0.0100896	519
KLF4	-0.896814	0.0100984	520
DNAJB1	0.778033	0.0101393	522
MEGF9	-1.02895	0.0101393	523
PLXDC2	-0.689734	0.0101738	524
CKB	-0.863624	0.0101738	526
AREG	0.830164	0.0101738	527
MICAL2	-0.875926	0.0101747	529
FOSL1	1.28379	0.010236	531
INPP4B	1.19261	0.0104199	532
CYB5A	0.779483	0.0104199	533
B2M	-0.671136	0.0104199	534
STX8	0.786194	0.0104345	535
LASP1	0.777372	0.0104345	536
IKZF2	0.892915	0.0104345	537
RBP7	1.31602	0.0104649	538
PLCE1	2.33373	0.0108253	540
FBXO28	-0.752888	0.0108415	541
TP53TG1	0.683635	0.010851	542
INKA2	0.976677	0.0110932	544
FAM53B	0.842899	0.0111822	545
EML1	-1.06592	0.0111822	546
EEF2K	-0.99161	0.0111822	547
NRIP1	1.07737	0.0112466	548
SCPEP1	-0.988683	0.0112862	549
EDNRB	-4.01267	0.0114252	550
TPCN1	0.919281	0.011474	551
ALOX12B	-1.7343	0.0115376	552
CASZ1	-0.741844	0.0115934	553
EFHD2	0.885085	0.0117362	556
PMEPA1	0.779477	0.0117362	558
TTC9	1.11746	0.0119404	560
LDLRAP1	0.755526	0.0122272	561
TMPRSS11E	0.903698	0.0122502	562
REPS1	0.734747	0.0123199	563
ATP1B3	0.671997	0.0123832	564
RAB31	0.919923	0.0123979	565
ACACA	0.6796	0.0124096	566
HS6ST1	0.798418	0.012472	567
BBC3	-0.828623	0.0125035	568
TPST1	0.930592	0.0125653	569
C3orf52	-1.10521	0.0126071	570
IRS1	-0.903462	0.0127728	575
FLOT1	1.20959	0.0128106	576
FOXN1	-1.2017	0.0128653	577
CXCL10	-2.719	0.0130468	578
TENM2	0.749776	0.0132854	580
TIMP3	0.711773	0.0133204	581
CPVL	-2.56591	0.0133755	582
SNHG18	1.1996	0.0134141	583
DLX3	-0.92849	0.0134197	584
SKP2	-0.89771	0.013601	586
EPHA1	0.970538	0.013601	587
KLHDC8B	0.683067	0.013808	591
CLCA3P	3.68796	0.0138087	592
FBXO30	-1.00236	0.0138881	593
LASTR	2.98298	0.0138881	594
DYRK2	0.739858	0.0138898	596
PTPN21	-0.840115	0.0140061	598
PILRB	-2.41885	0.0140178	599
TACSTD2	0.712244	0.0140571	600
ARSI	2.46864	0.0140571	601
GDNF	-3.06804	0.0145224	604
MGLL	-0.718111	0.0147426	606
EDN2	-1.98059	0.0150468	607
IPMK	1.12578	0.0151333	609
RMI1	-1.2494	0.015134	610
LHFPL2	1.06183	0.0152677	612
PID1	-1.18125	0.0154477	613
ACSM3	-2.27882	0.0157806	617
BICD1	1.07113	0.0157806	618
BCL3	1.12912	0.0157998	619
GCNT1	-1.54949	0.0157998	621
HECW2	-2.1207	0.0158413	623
RIMS2	1.72291	0.0162216	625
FYN	-0.858976	0.0166037	627
ZMIZ1	0.680566	0.0166037	629
CDR2L	0.988523	0.0166798	630
SMAD3	0.674175	0.0166873	631
TRAF4	0.847534	0.0169963	635
CD52	3.90993	0.0171996	637
SHROOM3	0.866179	0.0172576	638
AHCY	0.653531	0.0172628	639
MYO9B	0.751969	0.0172828	641
PRKAB2	-0.622878	0.0173191	642
KLF7-IT1	2.98854	0.0174431	643
DDAH1	-1.55265	0.0175066	644
MAML2	1.37822	0.0175722	645
CNTN1	-0.756158	0.0175792	646
NET1	0.691216	0.0176965	647
RIT1	0.890411	0.0176965	648
C11orf54	-1.11758	0.0177267	649
WNT3	-2.58049	0.01774	650
B3GNT2	1.0021	0.0177545	651
WNT9A	1.40211	0.0179566	654
WLS	-0.701455	0.0182821	657
ETV3	-0.953819	0.0184212	658
FOXE1	-1.41314	0.0185391	659
ZNF662	-1.08886	0.0187353	660
TRIM8	0.903288	0.018781	661
RAPGEF5	1.00042	0.0188164	662
GSN	0.70973	0.0188937	663
LCN2	1.55363	0.0191008	664
IL6R	-0.826647	0.0192248	665
RAP2B	0.611476	0.0192248	666
RBPMS	0.789083	0.019273	668
MIR4435-2HG	1.23845	0.019273	669
CLDN8	1.40011	0.019273	670
IL22RA1	-0.920417	0.0193211	671
ALOX5AP	5.4105	0.0195357	672
GPR155	-1.17008	0.0196304	673
FOSB	2.0434	0.0197882	675
RCC2	-0.987821	0.0198555	676
MRS2	-0.856962	0.019954	678
VDAC2	0.574126	0.019962	680
SLC39A8	1.58734	0.020152	681
MUC22	4.36963	0.0201849	682
DENND11	0.948573	0.0204868	683
L2HGDH	-1.04544	0.0204989	684
DDHD1	-0.801866	0.0204989	685
SRF	0.666308	0.0205851	686
PPA1	0.677288	0.0205851	687
PTK6	0.596168	0.0205851	688
IL4R	0.718874	0.0207237	689
DCBLD1	0.912023	0.0207237	690
SNX21	-0.889107	0.0210279	691
PLA2G7	-1.64914	0.021048	692
AMD1	-0.735981	0.0212425	693
F8A1	1.59956	0.0214398	696
TJP3	1.55037	0.0215947	697
HARS1	-0.724743	0.0217406	698
RTKN2	1.50181	0.0219074	699
LINC02635	1.00007	0.0223339	700
CNTNAP2	-1.18951	0.0223339	701
CPNE3	0.66412	0.022704	703
KRT5	-0.661586	0.022704	704
CPEB1	2.03737	0.0228065	705
EBLN2	-1.31613	0.0228809	706
ARL8A	0.654419	0.0228809	707
ANOS1	-1.98485	0.0230251	708
DYNLT1	0.596123	0.0236309	709
ZNF552	0.88318	0.0236309	710
KLK10	0.780324	0.0236309	711
GCHFR	1.95558	0.0236774	712
SYTL5	2.37189	0.0237018	713
CCDC80	1.24519	0.0238319	714
ANKRD35	-0.770232	0.0242496	716
THEM5	-1.23249	0.024321	717
GSR	0.669576	0.0243528	718
ANO9	-0.964338	0.0243528	719
COX7A1	4.41344	0.0243594	720
RBBP7	-0.566941	0.0243594	721
SOX10	-3.06164	0.0243879	722
CAMK4	1.93973	0.0244355	723
LACC1	-0.920068	0.024452	725
METTL7A	-0.573092	0.024452	726
NAV2	0.64413	0.0245587	727
SPIN4	1.36845	0.0247509	728
STX3	0.671756	0.024843	729
MMP1	-0.882431	0.0250488	730
GGH	-0.672032	0.0251566	732
ACADM	0.917077	0.0251856	733
GALNT5	1.37807	0.0252811	735
TUBB6	0.650094	0.025572	737
CD44	0.592382	0.0257322	739
MYADM	1.07379	0.0258147	740
UPF3AP3	-1.1139	0.0259561	741
HEXIM1	-0.627078	0.0262437	742
SLC5A1	-0.958327	0.0262953	744
CTNNA1	0.596381	0.0262953	747
CYTOR	1.10103	0.0262953	748
MSRB2	0.863843	0.0265709	749
IL1R1	-0.799676	0.0266344	751
SUCO	-0.588834	0.0267454	752
SMIM14	-0.633029	0.0267454	753
SPINT1	0.813514	0.026847	754
FAM180A	3.11176	0.0269779	755
TSC22D3	0.583273	0.0272358	756
BOC	1.07969	0.0272748	757
TMEM229B	-1.29209	0.0273588	758
KRT18	0.871131	0.027422	759
AKAP12	2.64417	0.0275315	760
STRA6	4.42578	0.0275548	761
CCNA1	2.4992	0.0277618	762
TRIM6	1.80646	0.0279517	763
PPP4R1	0.562487	0.0279572	765
LNX2	0.822755	0.0279572	766
HOPX	-0.855709	0.0279572	767
BTBD3	-0.861738	0.0280838	769
PHC2	0.720389	0.0285312	771
ATXN3	-0.596389	0.0285482	772
ASAP2	0.781149	0.0287696	773
GMPR	-2.35678	0.0287696	774
HYAL4	-1.42125	0.0289026	775
SLK	0.674078	0.0290807	776
MYO1B	0.663851	0.0291114	777
FBXO45	-0.954037	0.0291114	778
SERPINA12	-1.78505	0.0291978	779
LINC02021	3.06939	0.0291978	780
SEPTIN6	1.04949	0.0293108	781
NES	2.15562	0.029483	782
ARHGAP26	-0.834781	0.0302683	784
UBE2G1	0.701012	0.0303222	785
LINC01621	-1.67736	0.0304925	786
TNFRSF11A	-0.770308	0.0305352	787
ITPKB	-1.07261	0.030632	788
ASCL2	-1.34368	0.0309366	790
DHRS9	1.6425	0.0309366	791
BCAS1	1.07325	0.0309706	792
MFGE8	-0.772646	0.0310926	793
NTN4	2.4787	0.0311496	795
F11R	0.644661	0.0312882	796
TNFAIP2	1.40269	0.0313458	797
TMEM170B	-1.5203	0.0314427	798
MYLK	1.67101	0.031798	799
PTPN14	0.557205	0.0318406	801
ALDH7A1	0.599472	0.0318406	802
SLC45A2	-3.27946	0.0319086	803
UBIAD1	0.798387	0.0320409	804
HYMAI	-1.26514	0.0320409	807
C12orf29	-0.621253	0.0320409	808
BNIPL	-0.634583	0.0322574	809
TMCO4	1.26043	0.0322574	810
KRT8	1.2078	0.0325783	814
MAPK14	-0.56314	0.0326818	815
TBC1D23	-0.581998	0.0328387	816
DUOX2	1.27388	0.0328387	817
REL	0.632299	0.0330547	818
ARFGEF3	3.62722	0.0331562	819
TMEM132A	0.998724	0.0331569	820
NVL	-0.717427	0.0333349	821
ARSJ	0.857849	0.0333402	822
HCP5	-1.28342	0.0335113	824
ARL4D	0.713025	0.0335296	825
INSYN1-AS1	3.2873	0.0341317	827
MRC2	0.593859	0.0341317	828
GPAM	-0.821176	0.0342955	829
ARL11	1.91337	0.0345691	832
ACAP1	-1.43246	0.034577	833
ACSS1	-0.868736	0.034577	834
DLX5	-0.71487	0.034577	836
RND2	-1.63157	0.034577	837
DIO1	3.51658	0.034577	838
AQP5	2.95448	0.0345941	839
CREG2	2.33565	0.0345941	840
RNF146	-0.943592	0.0347486	842
CACHD1	1.1408	0.0350865	843
HEBP2	0.617305	0.0350865	844
FAM8A1	-0.621645	0.0353809	845
ALOXE3	-1.46112	0.0357839	847
TCEA3	-0.734058	0.0357839	848
BDH1	-0.584729	0.0357839	849
BCL2L11	0.864951	0.0358815	850
SIPA1L2	0.8629	0.0358815	851
TMTC2	0.741067	0.0358815	852
KCTD15	-0.940932	0.0359421	854
FANCE	-0.967596	0.0360293	855
ADGRE5	1.34769	0.0366252	858
MAPK10	1.15596	0.0366466	859
COPS3	0.57122	0.0367843	860
HOXA-AS2	3.11436	0.0367843	861
MAP2	-0.718071	0.0367926	863
SLC46A2	-1.26664	0.0371118	866
ASCC1	0.790292	0.0374789	868
BORCS5	0.890666	0.0377304	870
TMPRSS11GP	-1.29031	0.0378954	871
VNN3	-1.63583	0.0382595	872
HSPB8	-1.50374	0.038559	873
GPM6B	-1.46355	0.0386266	875
ECI1	0.749268	0.0386512	876
IL1B	1.61521	0.0391246	877
CYP2J2	-0.744853	0.0391246	878
PDLIM4	0.741284	0.039434	879
CLDND1	-0.734209	0.0395608	880
UACA	0.619412	0.0397324	881
ANKH	-0.825233	0.0397324	882
LIPN	-0.671815	0.0397324	883
CMYA5	-1.04572	0.0398271	885
GXYLT2	1.104	0.0402364	886
SLC16A7	-0.840923	0.0402555	887
HERC6	0.760702	0.0402555	889
ACTG1	0.702189	0.0402577	890
TPBG	-0.826858	0.0402577	892
BTBD11	0.82644	0.0402577	893
SPON2	-1.01493	0.0402577	894
PTS	-0.66881	0.040343	896
XDH	1.3995	0.0403586	897
TUBGCP4	0.778285	0.0403586	898
TBL1X	-0.725784	0.0403586	899
DNER	-1.20944	0.0406109	901
UQCRFS1	0.586628	0.0408163	902
MALT1	-0.638876	0.0409312	903
COL16A1	-0.939425	0.041047	904
BCAN	-3.666	0.0415622	905
PLEKHA6	1.1351	0.0417526	906
ARHGAP18	0.703208	0.0422956	908
ATP1A1	0.702236	0.0422956	909
CCL5	-2.78881	0.0422956	910
GK5	-0.589864	0.0423523	911
ACAD9	-0.72448	0.0424042	912
SH2D3A	0.74004	0.0425485	913
GADD45B	0.614385	0.0429292	915
PDZD8	0.681803	0.0429384	917
MINDY3	-0.717998	0.0429384	918
MFSD4B	-0.729614	0.0429782	919
GSAP	1.1107	0.043083	920
FAM171B	-1.39594	0.043083	922
EBPL	-0.598407	0.0432009	923
FRK	1.00743	0.0432064	924
OTUD6B-AS1	-0.522311	0.0435077	925
PRKG1	-1.59385	0.0435289	926
MAPK7	-1.26259	0.0436027	927
ARHGEF10L	-0.670674	0.0438647	928
RNF103	-0.649965	0.0438647	929
SLC35E3	0.616751	0.0438647	930
FABP5	0.758652	0.0438716	932
HAL	-0.991933	0.0438716	933
POLR3G	-0.84011	0.0438716	934
DSC2	0.600325	0.0441547	935
DTWD1	-0.800534	0.044329	936
UPK1B	2.49875	0.0446159	937
SHF	1.08576	0.0446159	938
CMTM3	0.725962	0.0446978	939
COMP	1.98984	0.0447178	940
MYL6	0.572447	0.044878	941
ABHD6	-0.64866	0.044918	943
AAMDC	0.75449	0.0449488	944
CES4A	-1.27385	0.0450849	945
ATP10B	-0.518917	0.0450849	946
MYEOV	4.52197	0.0450849	947
ARPC5	0.616417	0.0451838	948
PLIN5	-1.04501	0.0451838	949
MUC20	1.37397	0.0454456	951
CASP9	1.08184	0.0454456	952
TMEM91	1.08576	0.0454798	953
SAA2	1.46172	0.0455304	954
ZNF329	0.982394	0.0456865	955
DGKH	0.75207	0.045953	956
TMEM68	-0.833825	0.0460547	957
GJB2	0.547248	0.0462788	958
CNTNAP3	1.42574	0.0464585	959
SHC1	0.569747	0.0464585	960
STK17B	-0.939137	0.0465219	961
NEDD9	1.08616	0.0465833	963
PALM	1.37657	0.0465833	964
LARP6	1.19361	0.0467202	965
KRT10	-0.713835	0.0471244	967
PLIN4	-1.78769	0.0471829	968
FAM114A1	0.710439	0.047245	970
PPIP5K2	0.6752	0.047245	971
RBMS3	1.2595	0.0473119	972
SELENOI	-0.634989	0.047364	973
NAB2	-0.73672	0.0474171	974
SPHK2	-1.01787	0.0477226	975
FZD6	0.718489	0.047947	976
SLC8B1	0.703101	0.0482294	977
TCF7L2	0.66343	0.0482657	978
CD46	0.632305	0.0482657	979
OCA2	-2.6014	0.0485196	980
SEPTIN11	0.699358	0.0485196	981
CCDC12	0.550741	0.0486015	982
SRSF5	0.652271	0.0486158	983
HGSNAT	0.73074	0.0486158	984
ZFP36L2	-0.527902	0.0486158	985
APLP2	0.502771	0.0486557	986
MELTF	1.4621	0.0486839	987
JAM3	-2.75774	0.0486839	988
INPP5A	0.691091	0.0486839	990
FTH1	0.562426	0.0486839	991
TSC22D1	0.557709	0.0486839	992
PCSK5	0.617793	0.0486839	993
LDLR	0.536214	0.0486839	994
TRIM16L	1.22959	0.0486839	995
NIPAL4	-0.779649	0.0486839	996
NEFL	-0.78843	0.0489432	997
EPHB6	-0.816361	0.0490233	998
ADGRG1	0.539708	0.0493582	999
PGRMC2	-0.608054	0.0494317	1000
RUNX1	0.9323	0.0495984	1001
PURA	-0.529136	0.0495984	1002

## Sheet: UAb30 & UAB110 DEG overlap 
Supplemental Table 2d.
Genes differentially expressed in both UAB30 and UAB110-treated dnRXRα-rafts
dnRXRα-DMSO - vehicle-treated rafts transduced with dnRXR-expressing construct, dnRXRα-UAB30 and dnRXRα-UAB110 - UAB30- and UAB110-treated dnRXR-transduced rafts.
Total 263 genes.
	Log2FC	Log2FC
	dnRXRα-UAB30	dnRXRα-UAB110
gene_id	vs dnRXRα-DMSO	vs dnRXRα-DMSO
PPM1H	-2.56298	-2.8623
CUX2	-2.08803	-2.93721
FBN2	-1.50488	-0.942489
GRAMD4	-1.4526	-1.43497
RSKR	-1.39252	-1.52192
CTSK	-1.34337	-1.73076
COBL	-1.28017	-1.66456
PLLP	-1.27276	-1.43681
BIRC3	-1.26252	-0.909113
PCGF5	-1.21654	-2.01568
EPPK1	-1.20141	-1.52489
KLK1	-1.18422	-2.61221
TGFBR3	-1.17873	-5.09791
NEB	-1.14008	-1.00224
MOCOS	-0.959374	-1.17972
LYPD6B	-0.945142	-1.8136
TMEM164	-0.930459	-0.833032
RFX5	-0.903052	-1.01887
F3	-0.869862	-1.26527
SLC8A1	-0.868929	-3.46322
PCMTD2	-0.865411	-0.705721
PAK6	-0.861212	-1.15367
NUDT9	-0.855781	-0.791275
VANGL2	-0.849012	-1.41858
NUDCD1	-0.843002	-0.968166
PPP1R15B	-0.840173	-0.831253
KRT2	-0.836547	-8.05489
HSD17B12	-0.822708	-0.672505
RELL1	-0.717539	-1.10958
IRX2	-0.692055	-0.91952
MAFB	-0.687571	-1.34036
PLAGL1	-0.662346	-1.54886
PTGS1	-0.65819	-1.93695
OPN3	-0.639782	-0.805696
ASF1A	-0.637501	-0.955926
SGMS1	-0.635992	-0.839316
PPP2R3A	-0.634977	-0.786885
HSD11B2	-0.632829	-1.0921
DSG1	-0.597072	-1.77138
SERPINB5	-0.579928	-1.04942
FNIP2	-0.57654	-1.85084
PAG1	-0.567709	-1.67402
ROBO1	-0.559964	-1.51652
ARL5A	-0.558596	-0.91157
SESN1	-0.552907	-0.800152
GSE1	-0.536798	-0.656329
CLDN1	-0.522474	-1.16754
GATA3	-0.521977	-1.79364
SETD6	-0.516096	-0.950998
BCL11A	-0.509091	-1.14166
LYST	-0.482103	-0.787968
MYCBP2	-0.464943	-1.0636
SLC44A1	-0.461195	-0.686264
WNK1	-0.456175	-0.590111
SLC39A6	-0.446761	-0.834006
NUAK1	-0.422903	-0.805116
WNT4	0.422436	-1.29094
TPT1	0.424737	0.59972
GJB6	0.440828	0.724609
YWHAQ	0.441463	0.855128
PSAP	0.44692	0.684016
HBEGF	0.472803	1.78268
FAM83A	0.476301	1.93077
ZNF503	0.478069	0.645685
LIMK2	0.481814	0.76969
ETFB	0.482965	0.936345
DUSP16	0.484929	1.02228
CXCL14	0.490632	-1.70676
DDIT4	0.491957	0.783998
PDLIM1	0.496273	0.826105
GADD45A	0.501939	0.900368
TMSB4X	0.515443	0.77308
TSPAN6	0.529609	0.699026
VAMP8	0.538165	0.690461
EMP1	0.539823	1.78433
MLLT11	0.541069	-0.954558
S100A14	0.544234	0.677651
TPD52L1	0.547805	1.22995
SUN2	0.550679	0.929985
TFCP2L1	0.558518	2.05006
LGALS1	0.56059	0.710482
FLG	0.566056	-1.23817
SLC9A3R1	0.571176	0.941958
HDAC7	0.571262	0.816762
SMAGP	0.575287	0.988382
SLC39A11	0.578148	0.886488
SPATS2L	0.581454	0.863901
LYPD3	0.584358	0.724854
CDK5R1	0.588319	1.09569
ATP5MC3	0.58925	0.625148
TRIM2	0.591341	0.981702
TXNDC17	0.609258	0.792412
PTGR1	0.610127	0.646459
PTGER3	0.611159	-1.27578
TM4SF1	0.616283	1.72645
ID1	0.621473	2.22199
RASSF10	0.627046	0.979781
PSMB1	0.637522	0.603429
CORO2A	0.640501	0.701973
VSNL1	0.64464	0.666773
LCP1	0.648993	-3.45362
PRDX5	0.649752	0.76703
MANSC1	0.650762	1.2473
HMOX2	0.658067	0.976849
SERPINB13	0.671416	0.959966
PRICKLE1	0.67172	1.15566
SOWAHC	0.680781	0.891566
CDKN2D	0.684883	0.955853
INPPL1	0.685532	0.979738
VTI1B	0.688802	0.651679
SCD5	0.690188	0.890933
LIPH	0.697116	1.04843
AKR1C3	0.699805	1.84412
SH2D4A	0.700789	0.769174
ARHGAP10	0.715041	0.613682
SNRPN	0.735691	0.730686
SYNE1	0.737831	-1.62819
SERINC2	0.740949	0.855954
ARRDC3	0.748769	1.12976
QPCT	0.75774	-1.12564
RAET1E	0.761553	0.712514
PFKFB3	0.764419	0.961846
RBP1	0.767692	0.681722
CALML3	0.773535	-1.00595
IGFBP6	0.777316	1.43908
UBC	0.781947	0.794094
EGLN3	0.786801	-1.19928
USP53	0.789732	0.879754
RGS2	0.802558	0.861808
CRABP2	0.802703	1.21671
FAM43A	0.802982	0.893162
PIM1	0.824541	0.813956
FAM3D	0.836305	1.24167
PORCN	0.847801	0.944997
NDUFS5	0.849432	0.809921
CNNM4	0.865726	0.796916
SCNN1G	0.871404	1.24476
PIR	0.886089	1.16754
MORN2	0.904244	0.72039
ETV7	0.907369	-1.44808
PPP1R15A	0.90762	0.957867
IER2	0.916605	0.721065
NDUFA1	0.916674	0.863829
COX5A	0.925101	0.986736
SMIM22	0.931421	0.80109
PRSS27	0.941106	1.68916
IER3	0.949402	1.30607
TCN1	0.950677	1.5638
PGLYRP4	0.952324	1.22538
SCUBE2	0.960886	-3.19464
SLC35C1	0.962244	1.10834
FAM162A	0.977709	0.732956
CSTA	0.983215	0.815937
CLCA4	0.985848	2.86223
LINC01224	0.986363	1.25901
ATP5ME	0.988885	0.84899
TINAGL1	0.992253	1.22811
RHCG	0.994186	3.82662
SDCBP2	1.0058	1.08275
SPINK5	1.03107	0.903009
HSPB1	1.05792	1.052
DAPK2	1.06481	1.73097
CTSD	1.07368	1.22281
EGR2	1.07423	1.1129
FBXO32	1.08811	2.58128
DTX4	1.09135	1.55598
PRSS23	1.09252	1.53699
PTAFR	1.09384	1.73393
PITX1	1.09874	2.73176
LINC01405	1.11358	2.33067
STXBP5-AS1	1.1219	2.08359
RAET1G	1.12668	1.909
CEACAM6	1.12958	3.26458
IVL	1.14267	0.889347
FUT3	1.14429	2.40565
MAFF	1.15147	2.21432
PPDPF	1.15317	0.731256
CHCHD7	1.15345	-1.34214
SLC15A1	1.16386	1.28386
SLC13A4	1.17405	1.60006
CCDC69	1.17781	0.959504
SLC6A14	1.1936	1.24867
GBP6	1.20124	0.876277
TMPRSS11D	1.20462	1.39647
SLC25A25	1.20818	1.92802
SUSD4	1.20867	1.38844
UNC5B-AS1	1.22817	2.62326
SPRR1B	1.22855	1.68161
SEMA5A	1.26464	2.35244
MXRA5	1.26639	1.09638
PAPPA	1.29081	2.63889
AKR1C2	1.29407	2.12518
DEFB1	1.29827	2.33037
H2BC4	1.31215	1.2896
GPX3	1.31525	1.57146
GPX2	1.32122	3.12766
KAZALD1	1.33436	1.8598
LRRC4	1.33473	2.0329
SRRM3	1.3479	1.39559
S100A8	1.36603	1.76035
SWI5	1.37529	0.988516
LUCAT1	1.42144	2.07807
KLK13	1.42605	1.83169
SLPI	1.43187	1.57219
CA6	1.51834	-2.18721
KLK6	1.54474	1.82394
TMPRSS11A	1.59409	2.32987
ADGRV1	1.59567	2.12374
KRT15	1.60246	3.35667
CGNL1	1.63505	1.66925
CLDN17	1.64087	1.68433
SERPINB11	1.65141	2.26908
ST6GALNAC1	1.66113	3.52976
CT69	1.69458	1.83987
BCAT1	1.70383	3.07555
S100A7	1.73349	4.13304
NR4A2	1.77546	2.92834
SNORD13	1.80165	1.18421
CHRNA9	1.80297	3.06086
S100P	1.81826	2.66345
MAL	1.82042	3.5228
IGFBP2	1.83278	1.38921
CBR3	1.83834	1.66941
PADI1	1.88342	2.60813
S100A9	1.8931	2.39012
SPINK7	1.9009	2.26812
SPRR1A	1.9095	1.82227
FYB1	1.94895	1.12994
CEACAM5	1.99156	3.38128
MME	2.00369	3.30718
KRT24	2.00415	2.32
CRNN	2.02538	3.39163
LINC00867	2.06766	3.07264
KRT4	2.07085	3.7605
FZD10-AS1	2.09188	2.55532
SRPX2	2.16857	3.7868
SPAG17	2.17416	1.5411
C15orf48	2.18333	2.51814
SNCG	2.18336	1.59287
GCNT3	2.19105	3.71679
ARG2	2.26252	2.24108
S100A12	2.26462	3.69111
CASC15	2.31573	1.30186
TMPRSS11BNL	2.32132	4.96822
PI3	2.43242	1.8575
GFRA1	2.46847	2.30652
LINC01214	2.49236	2.19938
C4orf19	2.5636	3.56486
MSMB	2.57878	2.46361
MUC21	2.58152	4.36584
FAM222A	2.64115	3.25316
KLK12	2.67607	2.82491
SPRR3	2.69633	4.40977
SIGLEC15	2.75558	3.38659
KRT13	2.78737	4.3987
ZNF812P	2.8273	3.20428
LINC02428	2.94215	1.74313
KRT31	2.97146	2.51916
STC1	3.26337	2.71703
RPRML	3.4255	3.57446
TMPRSS11B	3.69003	4.93785
BIN2	3.70302	5.50855
CRISP3	3.99223	3.78189
