# Supplementary material for: The retinoid X receptor has a critical role in synthetic rexinoid-induced increase in cellular all-trans-retinoic acid
Source: PLoS One. 2024 Apr 1;19(4):e0301447. doi: 10.1371/journal.pone.0301447 (PMC10984533; doi:10.1371/journal.pone.0301447)
Supplement: S3 Table — (XLSX) [file pone.0301447.s006.xlsx]

## Sheet: Suppl Table 3
Supplemental Table 3.
313 DEGs in dnRXRα-DMSO vs EV-DMSO rafts.
dnRXRα-DMSO - vehicle-treated rafts transduced with dnRXRα; EV-DMSO - vehicle-treated rafts transduced with empty vector.
	Log2FC			Putative Endogenous
	dnRXRα-DMSO			ligand
gene_id	vs EV-DMSO	FDR	Rank	effect
LCAL1	-4.42436	0.00795325	148	activates
EEF1GP5	-4.36117	0.000132917	39	activates
LINC00867	-3.3711	4.23e-05	27	activates
RPL27AP3	-3.31273	0.0091853	153	activates
BEX1	-3.05059	0.0424484	283	activates
HADHAP1	-2.72177	0.00678856	137	activates
LINC01405	-2.58132	4.82e-07	12	activates
PKN3	-2.4281	0.0290013	237	activates
H2AC4	-2.40055	5.31e-05	29	activates
VWF	-2.34961	0.000166313	46	activates
GBA	-2.27241	0.000234111	52	activates
CHRNA9	-2.24924	0.000163767	44	activates
KRT79	-2.24397	0.0068064	138	activates
LONRF3	-2.23968	0.0314473	250	activates
SPRR1A	-2.23656	1.05e-10	4	activates
MME	-2.18844	0.00913404	151	activates
PNPLA5	-2.18553	0.00082226	70	activates
GAPDHP1	-2.14061	0.00475314	120	activates
AIFM2	-2.1252	0.0387001	271	activates
HMGCS2	-2.11502	0.0394766	274	activates
LINC02428	-2.11339	0.000380697	60	activates
TMPRSS11B	-2.10648	5.91e-05	31	activates
CASC15	-2.04235	2.22e-05	24	activates
RPS7P7	-2.01321	0.0430858	293	activates
ARG2	-1.99489	5.58e-08	8	activates
KLK13	-1.94634	2.07e-13	2	activates
C2CD4B	-1.90091	0.0303805	243	activates
LUCAT1	-1.87973	2.43e-09	7	activates
FCER1G	-1.86361	0.0316135	253	activates
DNASE1L2	-1.80042	0.000293145	57	activates
LCE1D	-1.79574	0.0146633	182	activates
RPSAP28	-1.786	0.00235683	96	activates
RPTN	-1.77741	0.000509911	62	activates
ANXA2P2	-1.7227	0.0279686	234	activates
RPL31P17	-1.70205	0.0326809	258	activates
C5orf46	-1.67893	0.000163767	45	activates
OLAH	-1.66453	0.0471091	299	activates
BCAT1	-1.66341	0.00649822	131	activates
S100A12	-1.65139	1.16e-06	15	activates
CT69	-1.64504	0.00276536	101	activates
RPL15P5	-1.63929	0.000803644	69	activates
FTH1P12	-1.62823	0.019692	199	activates
RPL37P23	-1.62194	0.0297093	240	activates
CCDC88B	-1.61499	0.00787271	147	activates
KLK6	-1.60703	2.22e-05	23	activates
PMFBP1	-1.5927	0.0103876	160	activates
IGFL3	-1.58803	0.0219882	207	activates
RPL27AP5	-1.58457	0.0102657	158	activates
EIF1P4	-1.58367	0.0102848	159	activates
PTPRC	-1.56959	0.00027372	56	activates
KRT16P6	-1.56927	0.000146729	42	activates
CALML5	-1.5642	3.87e-13	3	activates
SNORD104	-1.55529	0.0166669	190	activates
SERPINB9	-1.55101	0.0471375	301	activates
FTH1P2	-1.52516	0.00190667	89	activates
CST6	-1.52307	2.5e-05	25	activates
UNC5B-AS1	-1.51193	9.45e-05	36	activates
RASAL1	-1.49928	0.0035765	112	activates
RPS10P16	-1.49551	0.00822636	149	activates
RPS29P3	-1.46974	0.00763757	144	activates
FAM25A	-1.46762	0.0410253	278	activates
CDA	-1.46292	0.00960376	154	activates
IGFL2-AS1	-1.45809	0.0115882	167	activates
PRSS27	-1.45665	2.82e-07	9	activates
KLHDC7B-DT	-1.44082	0.0256759	223	activates
S100A4	-1.43937	4.23e-05	28	activates
PI3	-1.43172	6.01e-05	33	activates
CRIP1P4	-1.4216	0.00082226	71	activates
S100P	-1.42062	7.5e-07	13	activates
CBR3	-1.41555	0.019692	200	activates
FYB1	-1.41072	3.94e-05	26	activates
HSPA8P5	-1.37413	0.000343935	59	activates
MVD	-1.3688	0.000159278	43	activates
TMCO4	-1.36774	0.0472937	302	activates
KLK8	-1.36308	0.00211803	92	activates
RNF208	-1.34172	0.0337428	263	activates
C1R	-1.33947	0.0180034	196	activates
HSPA8P1	-1.33074	0.000550592	64	activates
APOB	-1.31977	0.0306493	246	activates
RPS28	-1.31771	4.54e-07	10	activates
S100A9	-1.309	0.000175589	48	activates
CRNN	-1.30734	0.00180324	88	activates
S100A8	-1.30435	1.47e-06	16	activates
ACTBP2	-1.3022	0.00242728	97	activates
CASP14	-1.28344	1.23e-09	5	activates
PAPPA	-1.24479	0.000978377	76	activates
TPT1P4	-1.23727	0.000250946	55	activates
APOE	-1.21967	9.45e-05	35	activates
WFDC12	-1.20305	0.0133369	172	activates
ANXA8	-1.19756	0.0367461	268	activates
FUNDC2	-1.19569	0.00978273	155	activates
DAPK2	-1.1926	0.00177432	87	activates
POLR1E	-1.17373	0.013938	174	activates
LINC02159	-1.17037	0.00296135	107	activates
ATP13A2	-1.1603	0.0173224	192	activates
RHCG	-1.15034	0.0337832	264	activates
ACOT7	-1.14449	0.0256759	222	activates
PLD3	-1.1424	1.13e-06	14	activates
GCOM1	-1.13983	0.00424532	116	activates
SPTY2D1OS	-1.13869	0.00285189	102	activates
NDUFB7	-1.13512	5.84e-05	30	activates
PYDC1	-1.12423	0.00575143	126	activates
CNFN	-1.12392	0.022512	209	activates
SULT2B1	-1.11765	0.000127843	38	activates
SWI5	-1.11585	0.0268142	225	activates
SLURP1	-1.11487	0.00126055	80	activates
RPL39P5	-1.10942	0.022512	211	activates
LINC02560	-1.10764	0.0117187	168	activates
TMEM86A	-1.10079	0.0473709	308	activates
SVIL-AS1	-1.09641	0.00148551	82	activates
MTATP6P1	-1.086	0.022512	212	activates
PGLS	-1.07949	6.17e-05	34	activates
TMEM222	-1.07781	0.0472937	303	activates
UBL5	-1.06939	0.0178411	195	activates
RPL23AP29	-1.06642	0.0297093	241	activates
SLPI	-1.06227	0.000226686	49	activates
SPRR1B	-1.06065	0.000146227	40	activates
DIO2	-1.06014	0.010149	157	activates
SERPINA12	-1.05518	0.0337832	265	activates
IQCE	-1.04466	0.0471091	298	activates
CDC20	-1.04413	0.0441673	295	activates
LGALS7	-1.04043	0.0115226	166	activates
AMDHD2	-1.04036	0.0429058	287	activates
TGM5	-1.03407	0.0231795	213	activates
SLC1A6	-1.03319	0.000234111	53	activates
IL34	-1.02908	0.0325514	255	activates
SGTA	-1.02496	0.00172351	84	activates
DEFB1	-1.01554	0.000839577	72	activates
RPS28P7	-1.00395	0.0276994	232	activates
LSM7	-1.00388	0.0389326	272	activates
REX1BD	-1.00185	0.00242728	99	activates
BEX2	-0.999039	0.00678719	135	activates
GBP6	-0.994745	0.000102589	37	activates
RBP1	-0.987082	0.00344015	111	activates
SH3PXD2A-AS1	-0.984256	0.027733	233	activates
SYTL1	-0.983865	0.00319471	108	activates
FBXO32	-0.976129	0.00671538	133	activates
NFATC2	-0.974756	0.0158869	186	activates
PSG4	-0.964592	0.0103876	161	activates
TMEM203	-0.960103	0.0112022	164	activates
MICOS13	-0.945009	0.00233112	94	activates
INF2	-0.928932	0.0473709	307	activates
PORCN	-0.91404	0.0402763	277	activates
USP5	-0.904088	0.0416921	280	activates
CTSH	-0.896138	0.0303805	245	activates
PSMB3	-0.891572	0.00202503	91	activates
ZNF667-AS1	-0.884211	0.0333835	261	activates
INPP1	-0.87745	0.0314473	249	activates
AKT1S1	-0.872941	0.0217383	204	activates
CLCA4	-0.869785	0.0180442	197	activates
PCCA-DT	-0.869652	0.0214577	201	activates
DRG1	-0.866271	0.0162875	188	activates
COX5A	-0.860862	0.014562	181	activates
SLC15A1	-0.860095	0.0166669	189	activates
TM7SF2	-0.857883	0.0219882	208	activates
OSER1	-0.833999	0.0129523	169	activates
PMPCA	-0.826945	0.0352183	267	activates
ATOX1	-0.82633	0.0108634	162	activates
COX7C	-0.817131	0.000548448	63	activates
S100A14	-0.813007	0.00112351	79	activates
RPS26	-0.796744	0.00148551	83	activates
NDUFA3	-0.796386	0.000942405	75	activates
SH3BGRL3	-0.794796	0.0141686	178	activates
IFI27L2	-0.792882	0.0068969	139	activates
ACSBG1	-0.792602	0.0303805	244	activates
COPS9	-0.786728	0.00177432	85	activates
COX7B	-0.781969	0.000229728	51	activates
BOK	-0.777259	0.0144081	180	activates
PSMB6	-0.775437	0.00528608	123	activates
AZGP1	-0.766228	0.0183162	198	activates
POLR2I	-0.765141	0.00108851	78	activates
ACTB	-0.761431	0.000777747	68	activates
FADD	-0.755419	0.0109411	163	activates
SSU72	-0.748072	0.022512	210	activates
DCTN3	-0.745849	0.0382624	269	activates
UQCR10	-0.742486	0.0274541	228	activates
NDUFB1	-0.742242	0.000643028	67	activates
NDUFS5	-0.739349	0.00580313	128	activates
NABP1	-0.739333	0.0316135	254	activates
RPLP2	-0.737116	0.0173224	191	activates
ZNF675	-0.723529	0.0416921	279	activates
ATP5ME	-0.721835	0.0158869	187	activates
HBEGF	-0.71776	0.0140495	175	activates
RPSA	-0.716193	0.00242728	100	activates
ATP5MJ	-0.706762	0.00322939	109	activates
RPS27	-0.70089	0.0217383	205	activates
S100A11	-0.700123	0.0314473	251	activates
UQCC2	-0.699582	0.0256759	224	activates
HRAS	-0.699401	0.0274649	230	activates
SCD	-0.694919	0.00845638	150	activates
CAPNS2	-0.680331	0.0425263	284	activates
ADPRS	-0.661787	0.0296788	239	activates
HK2	-0.652722	0.0488216	311	activates
RPS21	-0.652051	0.000594176	65	activates
WFDC5	-0.648293	0.0451346	297	activates
PRPF19	-0.618872	0.0314473	252	activates
TPD52L1	-0.610969	0.0146633	183	activates
SNAP29	-0.610192	0.0333799	260	activates
USP4	-0.610126	0.0430858	291	activates
KLK11	-0.608287	0.0344439	266	activates
PPP1CA	-0.605795	0.00993145	156	activates
PSMB1	-0.604144	0.0471375	300	activates
UQCRQ	-0.58744	0.0241775	214	activates
CPA4	-0.581256	0.0256759	221	activates
NDUFA1	-0.565056	0.0394964	275	activates
MCUR1	-0.562229	0.0473709	305	activates
ATP5IF1	-0.550269	0.00573391	125	activates
UQCRH	-0.547468	0.0418182	281	activates
PLA2G4D	-0.544999	0.049492	313	activates
CTSB	-0.530695	0.00751617	140	activates
PDAP1	-0.530666	0.0253301	218	activates
RAB1A	-0.522157	0.0337428	262	activates
RPL37A	-0.512324	0.0219882	206	activates
RPS13	0.409068	0.0473709	304	supresses
CTNNB1	0.496403	0.0268776	226	supresses
TMEM87A	0.512001	0.0491429	312	supresses
CAMSAP2	0.548182	0.030891	248	supresses
CDH1	0.566245	0.0428594	285	supresses
SLC44A1	0.570335	0.0274541	229	supresses
EIF1AX	0.580873	0.0332193	259	supresses
GATA3	0.595501	0.00235683	95	supresses
TRIM33	0.631997	0.00769309	145	supresses
CLDN1	0.63357	0.00675287	134	supresses
DEGS1	0.653111	0.0272337	227	supresses
GPR157	0.666187	0.00678719	136	supresses
KRT6C	0.690068	0.0473709	309	supresses
PLXNA2	0.703077	0.0287615	236	supresses
PLPP1	0.728845	0.0250503	215	supresses
NUAK1	0.730762	0.0385146	270	supresses
IL18	0.737514	0.0441673	294	supresses
RAP2C	0.756975	0.0473709	310	supresses
SLC16A10	0.757142	0.0065055	132	supresses
COMT	0.766556	0.0306493	247	supresses
AKT1	0.769076	0.0401282	276	supresses
CHD4	0.78598	0.00422413	114	supresses
SDF2	0.797754	0.0473709	306	supresses
ZBTB16	0.800657	0.00126055	81	supresses
MAFB	0.807937	2.21e-05	22	supresses
SELENOF	0.816168	0.00296135	105	supresses
IRX2	0.818434	0.000839577	73	supresses
ARL6IP6	0.82526	0.0326809	257	supresses
NSUN2	0.827956	0.014383	179	supresses
HMCES	0.840714	0.0253301	219	supresses
RFX5	0.85045	0.0303062	242	supresses
CXCL14	0.853005	3.23e-06	18	supresses
NDUFAF4	0.8665	0.0141326	177	supresses
FNIP2	0.873335	0.00296135	106	supresses
PLAU	0.874014	0.00195364	90	supresses
KLF10	0.879787	0.0421882	282	supresses
DSG1	0.883868	0.00375882	113	supresses
TRAF7	0.884666	0.00288069	104	supresses
FBXL17	0.888438	0.0174661	193	supresses
SAMD1	0.895691	0.0393789	273	supresses
KRT77	0.905755	0.00753626	142	supresses
MYCL	0.906167	0.00473115	119	supresses
SMIM30	0.906712	0.0430858	288	supresses
PPP2R2C	0.917929	0.00763757	143	supresses
ANKRD13C	0.957066	0.029422	238	supresses
PCGF5	0.962418	0.00441747	117	supresses
ADAM9	0.981519	0.0430858	290	supresses
HES1	0.989458	0.000146729	41	supresses
RPL23A	1.01098	0.0253301	216	supresses
ISCU	1.03311	0.000234111	54	supresses
COL1A1	1.03411	0.00769309	146	supresses
ATXN7	1.07175	0.000843003	74	supresses
PLLP	1.07182	0.00423156	115	supresses
CNN3	1.08682	0.00242728	98	supresses
RHOB	1.09286	0.00233112	93	supresses
BIRC3	1.10094	0.00511143	122	supresses
STXBP1	1.10602	0.0428594	286	supresses
BSDC1	1.11537	0.013778	173	supresses
CREB3L2	1.1169	0.00751617	141	supresses
PMEL	1.11915	0.00446637	118	supresses
DIPK2A	1.13871	0.0253301	217	supresses
SPRR2D	1.16166	0.00617904	129	supresses
EPPK1	1.16589	0.000433391	61	supresses
IGFL1	1.18387	0.0141326	176	supresses
SPRR2A	1.20898	0.00580313	127	supresses
NEFL	1.21735	0.00106727	77	supresses
F2RL1	1.22396	0.0441673	296	supresses
F3	1.23318	4.39e-06	19	supresses
ASPHD2	1.24522	0.0430858	292	supresses
RCC2	1.24762	0.000594671	66	supresses
LYPD6B	1.27935	0.000229728	50	supresses
PPTC7	1.28584	0.0256759	220	supresses
CRIM1	1.30948	0.0217383	203	supresses
TICAM1	1.31256	0.0114455	165	supresses
TAGLN	1.34872	0.0155963	185	supresses
EGR1	1.35131	4.54e-07	11	supresses
FOS	1.36598	1.79e-05	20	supresses
SPRR2B	1.40811	0.00333323	110	supresses
RAB38	1.47	5.91e-05	32	supresses
EDN1	1.54259	0.00913404	152	supresses
TGFBR3	1.57272	0.00504139	121	supresses
CNTNAP2	1.57373	0.0149375	184	supresses
RPL23AP42	1.59822	0.0325514	256	supresses
MRPL39	1.6306	0.00285189	103	supresses
TRPM1	1.646	0.00550789	124	supresses
CLEC2A	1.71531	0.0130342	171	supresses
SDHD	1.73071	0.00177432	86	supresses
WASF3	1.74856	0.0430858	289	supresses
MLANA	1.79587	0.000175589	47	supresses
ZFP36	1.85699	0.0129523	170	supresses
CCN1	1.87863	2.2e-09	6	supresses
TYRP1	1.88889	2.96e-06	17	supresses
PPM1H	2.0593	0.0174946	194	supresses
RP2	2.09697	0.0063923	130	supresses
RARA	2.13007	0.0215591	202	supresses
RAET1L	2.33146	0.0276994	231	supresses
CCL20	2.35429	0.0282808	235	supresses
VANGL2	2.58122	0.000299865	58	supresses
POSTN	2.66534	1.8e-05	21	supresses
KRT2	3.42636	2.37e-44	1	supresses
