# Supplementary material for: The retinoid X receptor has a critical role in synthetic rexinoid-induced increase in cellular all-trans-retinoic acid
Source: PLoS One. 2024 Apr 1;19(4):e0301447. doi: 10.1371/journal.pone.0301447 (PMC10984533; doi:10.1371/journal.pone.0301447)
Supplement: S4 Table — (XLSX) [file pone.0301447.s007.xlsx]

## Sheet: all UAB30 DEG in EV- & dnRXR
Supplemental Table 4a.
All DEGs in UAB30-treated EV- and dnRXRα-rafts.
EV-DMSO and dnRXRα-DMSO - vehicle-treated rafts transduced with empty vector or dnRXR-expressing construct, EV-UAB30 and dnRXRα-UAB30 - UAB30-treated empty vector and dnRXRα-transduced rafts.
Rows 10 - 1114: DEGs in EV-UAB30, 1105 total
Rows 1118 - 2192: DEGs in dnRXRα-UAB30, 1075 total.
	Log2FC
	EV-UAB30
gene_id	vs EV-DMSO	q-value	Rank
CEACAM5	5.2579	1.01e-40	1
MUC21	5.90193	1.49e-35	2
KRT15	3.49267	9.4e-33	3
PLAT	4.99152	1.01e-30	4
CRISP3	5.00153	1.01e-30	5
SPRR3	4.91079	4.1e-30	6
TMPRSS11B	4.61264	7.81e-30	7
LCN2	3.61585	1.61e-29	8
KRT7	5.473	2.78e-28	9
GPRC5A	4.39663	2.05e-27	10
GCNT3	4.08988	1.06e-26	11
CEACAM6	4.7326	1.06e-26	12
CRNN	2.85862	2.89e-25	13
SAT1	2.2333	3.19e-24	14
TNFAIP2	4.5174	2.2e-23	15
IER3	2.72338	1.18e-21	16
ELF3	4.658	2.52e-21	17
CEACAM1	4.72103	2.52e-21	18
TTC9	2.83892	2.53e-21	19
ID1	2.75766	3.09e-21	20
C15orf48	3.54927	8.06e-21	21
EMP1	2.14623	1.63e-20	22
KRT13	3.76169	1.81e-20	23
BLMH	-3.40864	1.81e-20	24
JUNB	2.57554	2.18e-19	25
KRT4	3.91157	8.88e-19	26
PITX1	2.87277	2.54e-18	27
KRT31	4.62182	9.86e-18	28
BCAT1	3.07629	1.19e-17	29
CLDN7	3.84074	5.33e-17	30
LGALS9	4.63909	5.81e-17	31
ALDH1A3	4.09914	6.18e-17	32
KRT2	-5.74589	1.01e-16	33
S100A12	2.59657	2.8e-16	34
S100A7	3.35471	2.92e-16	35
ECM1	3.01184	9.42e-16	36
FBXO32	2.12945	1.66e-15	37
SPINK7	3.07164	2.31e-15	38
CEACAM7	5.22531	4.14e-15	39
SERPINB1	2.7951	6.52e-15	40
TFCP2L1	2.16978	4.59e-14	41
ADGRF1	3.7105	5.18e-14	42
SRPK1	-1.96376	6.81e-14	43
S100P	1.95239	1.25e-13	44
PADI1	3.54439	1.6e-13	45
ANXA11	1.93942	2.87e-13	46
PRSS22	3.87216	3.32e-13	47
SLC6A14	2.18189	3.73e-13	48
EHD3	3.56893	9.17e-13	49
GABRP	4.95304	9.17e-13	50
SH3TC2	3.29478	9.41e-13	51
SPRR2G	-2.25133	1e-12	52
DUOX2	2.83824	1.01e-12	53
PLAAT3	4.85712	2.4e-12	54
IL36RN	-2.11733	2.59e-12	55
ALOXE3	-2.32032	4.85e-12	56
TMPRSS4	2.37111	5.11e-12	57
CXCL17	3.42468	6.26e-12	58
BCAS1	3.10519	7.59e-12	59
KRT19	5.55167	8.15e-12	60
ASS1	3.00733	1.52e-11	61
RARRES1	2.63033	2.84e-11	62
SAA2	3.63057	4.31e-11	63
TCHH	-2.93881	5.43e-11	64
KLK12	2.85786	5.76e-11	65
PAG1	-2.28318	7.16e-11	66
IRF1	2.236	8.47e-11	67
APOB	-3.35885	1.05e-10	68
PI3	1.87575	1.92e-10	69
SECTM1	4.25579	4.33e-10	70
TP53I3	2.30956	4.82e-10	71
PTGES	3.2545	6.1e-10	72
NCF2	2.22516	6.23e-10	73
CENPT	-2.51272	7.04e-10	74
PHLDA1	2.29268	1.01e-09	75
MUC1	3.34732	1.12e-09	76
CLCA4	1.97986	1.27e-09	77
CD14	3.88627	1.65e-09	78
PRR15L	5.04124	1.86e-09	79
AADAC	-3.02616	1.86e-09	80
FAM83A	1.57649	2.25e-09	81
POF1B	-1.67882	2.44e-09	82
RHCG	2.71031	3e-09	83
GLUL	2.01251	3.18e-09	84
DTX4	2.1332	3.37e-09	85
ADIRF	2.23112	3.56e-09	86
SLC16A10	-2.1103	4.33e-09	87
GAN	-1.91441	5e-09	88
PRSS27	1.575	6.04e-09	89
GATA3	-1.49124	6.18e-09	90
KRT10-AS1	-1.68727	6.37e-09	91
ZNF107	1.80174	7.71e-09	92
GALNT5	2.71951	9.87e-09	93
ANXA1	2.27099	1.12e-08	94
MSMB	2.78863	1.19e-08	95
XDH	3.3431	1.36e-08	96
STEAP4	2.31024	1.39e-08	97
CACNB4	-2.65862	2.01e-08	98
CCDC80	3.01768	2.17e-08	99
SLC46A2	-2.00367	2.36e-08	100
B4GALT5	2.1799	2.57e-08	101
KCNG1	3.22597	3e-08	102
PLAGL1	-1.8121	3.2e-08	103
TJP3	3.53136	3.45e-08	104
PLAAT2	6.19976	3.96e-08	105
PLAAT4	5.14229	6.95e-08	106
DSG1	-1.49878	7.05e-08	107
TMPRSS11BNL	4.71039	7.23e-08	108
ST6GALNAC1	2.73017	8.6e-08	109
TSPAN5	-1.8192	9.33e-08	110
CAPN5	3.80502	9.52e-08	111
TSPAN1	3.26643	9.76e-08	112
CDKN1C	2.46722	9.96e-08	113
MLPH	3.95454	1.03e-07	114
TRIP10	1.93469	1.18e-07	115
CRACDL	2.53624	1.54e-07	116
NAMPT	1.34368	1.64e-07	117
VSIG2	4.59788	1.71e-07	118
ARL8A	2.28937	1.71e-07	119
SDR16C5	-1.58032	1.82e-07	120
BLOC1S3	-1.72719	2.15e-07	121
GDF15	3.45326	2.46e-07	122
CBX6	2.01575	2.7e-07	123
SPRR2E	-1.78185	2.87e-07	124
FAM180A	4.58987	3.29e-07	125
FLG2	-2.36248	3.64e-07	126
MAL	5.03058	3.77e-07	127
MAFF	2.12615	4.85e-07	128
IDE	-1.53691	5.11e-07	129
FNIP2	-1.66148	5.15e-07	130
IGFL2	-1.27048	5.15e-07	131
EPB41L1	2.13281	5.16e-07	132
SLC37A1	2.60913	5.99e-07	133
KLK1	-2.2659	5.99e-07	134
FUT3	2.11359	5.99e-07	135
SULT2B1	-1.74676	6.35e-07	136
NAV3	-1.96464	6.42e-07	137
ZNF812P	2.71626	6.58e-07	138
PDE8B	-7.04346	6.71e-07	139
TM4SF1	1.78537	9.47e-07	140
UPK3B	3.8769	1.1e-06	141
ELOVL7	-1.66127	1.12e-06	142
MGAT3	6.41566	1.17e-06	143
HSDL2	-1.6118	1.34e-06	144
ARG1	-2.2393	1.36e-06	145
TNFSF9	2.39754	1.36e-06	146
HAL	-1.75805	1.39e-06	147
EGR1	1.65865	1.42e-06	148
ADTRP	-1.56776	1.52e-06	149
PTGS1	-2.08465	1.55e-06	150
WFDC2	4.76693	1.61e-06	151
FAM222A	4.17222	1.74e-06	152
LRAT	2.30352	1.88e-06	153
SLC13A4	2.64389	2.39e-06	154
ARHGDIB	1.95404	2.43e-06	155
FAAH2	1.8886	2.56e-06	156
LASP1	1.30044	2.62e-06	157
SLC25A25	1.65825	2.63e-06	158
TINAGL1	1.40269	3.07e-06	159
DCN	-1.76079	3.3e-06	160
CSNK2A2	-1.35953	3.45e-06	161
CHCHD7	-1.72204	3.46e-06	162
EYA2	4.55048	3.46e-06	163
SMAD5-AS1	-2.28255	3.72e-06	164
APOBEC3A	6.61615	3.72e-06	165
SLC15A2	3.74867	4.16e-06	166
LYST	-1.53954	4.27e-06	167
ZNF503	1.24502	4.44e-06	168
ETHE1	1.93649	4.62e-06	169
ACTN4	1.19312	4.96e-06	170
IL1F10	-2.26248	5.08e-06	171
CCN2	2.4511	6.03e-06	172
ELOVL4	-2.24792	7.09e-06	173
GMDS	2.02548	7.6e-06	174
CDK5R1	1.68501	7.61e-06	175
SH2D1B	6.14167	7.61e-06	176
IL22RA1	-1.59525	8.45e-06	177
GCOM1	-1.47876	8.74e-06	178
RAPGEF4	-2.83805	8.76e-06	179
OTUB2	-1.76648	9.04e-06	180
AKR1C2	1.37877	9.41e-06	181
TSC22D3	1.54427	9.44e-06	182
RAC2	2.38416	1.03e-05	183
RNF145	1.19559	1.05e-05	184
GALNT12	3.09975	1.07e-05	185
HDAC7	1.60638	1.07e-05	186
BPIFC	-1.29022	1.12e-05	187
C11orf96	3.90552	1.35e-05	188
SPNS2	1.55232	1.36e-05	189
HOXA-AS2	3.97292	1.36e-05	190
TRAF4	2.0877	1.36e-05	191
ABTB2	1.82945	1.48e-05	192
CLDN1	-1.13223	1.52e-05	193
RORA	-2.22605	1.56e-05	194
DHRS9	1.78136	1.59e-05	195
ACSBG1	-2.09753	1.63e-05	196
SEPTIN9	1.58657	1.64e-05	197
KRT1	-1.29997	1.64e-05	198
SHB	1.96657	1.68e-05	199
TMBIM1	1.35701	1.79e-05	200
TGFBR3	-4.43252	1.83e-05	201
SRF	1.43704	1.88e-05	202
PIM3	1.48376	1.88e-05	203
SLPI	1.30606	1.97e-05	204
ATP9A	1.56384	2e-05	205
TMPRSS11D	1.44033	2.07e-05	206
UCA1	3.96584	2.14e-05	207
LGALS9C	2.94996	2.18e-05	208
RRAGD	2.32835	2.2e-05	209
GJA1	-1.15879	2.2e-05	210
LYN	2.27482	2.26e-05	211
BID	1.45148	2.3e-05	212
SRPX2	3.43177	2.5e-05	213
FAXDC2	-2.0471	2.58e-05	214
CDKN2D	1.4231	2.61e-05	215
P2RY2	1.79018	2.71e-05	216
ABCA13	-1.97763	2.86e-05	217
CPM	-1.71066	3.22e-05	218
TMTC2	1.92995	3.23e-05	219
RAB3B	-2.29687	3.23e-05	220
ABLIM3	2.55501	3.23e-05	221
DUSP16	1.29076	3.29e-05	222
IRF2BPL	1.37361	3.31e-05	223
MUC4	5.08524	3.36e-05	224
TRIOBP	1.26136	3.59e-05	225
ELF3-AS1	5.68671	3.67e-05	226
LINC02303	6.13138	3.82e-05	227
FBXO45	-1.22757	3.88e-05	228
PDLIM1	1.54137	4.45e-05	229
DUSP4	1.39516	5.28e-05	230
CD63	1.12813	5.29e-05	231
SPRR2B	-2.0904	5.74e-05	232
C4orf19	2.65245	5.77e-05	233
FOXC1	1.41727	5.86e-05	234
GDA	-2.04035	6.08e-05	235
NIBAN2	1.69247	6.57e-05	236
HS3ST1	2.89226	6.57e-05	237
CDR2L	1.84454	6.57e-05	238
ROBO1	-1.1631	6.75e-05	239
ST3GAL1	2.55635	6.8e-05	240
SLC1A6	-2.09343	7.43e-05	241
SNRPN	1.78423	7.46e-05	242
MAP2	-1.28264	7.53e-05	243
TMPRSS11A	1.56318	7.66e-05	244
PBX1	1.33221	7.95e-05	245
ADAP2	-2.20625	8.1e-05	246
DEPP1	4.46279	8.33e-05	247
SEMA4G	-2.95357	8.46e-05	248
BIN2	2.51687	8.7e-05	249
AQP9	-1.60386	8.94e-05	250
GCNT1	-1.71319	9.08e-05	251
L2HGDH	-1.52136	0.0001	252
H1-2	1.13939	0.000105376	253
SQSTM1	1.21453	0.000114953	254
ABRACL	1.39519	0.000115711	255
MT2A	0.994232	0.000122825	256
CYP2C18	-1.49376	0.00012427	257
KRT18	1.47402	0.00013096	258
PHLDA2	1.40341	0.00013481	259
B3GALT5	5.66741	0.000136194	260
PSAPL1	-1.58741	0.000138152	261
PGAP6	1.46287	0.000142636	262
CAT	-1.36618	0.000143298	263
ANKRD65	1.88699	0.000143298	264
MDK	2.76933	0.000143298	265
IER2	1.36469	0.000143298	266
LINC00847	2.18485	0.000144734	267
MAX	1.06853	0.000146886	268
PDZD2	-2.00688	0.000148291	269
FOS	1.3516	0.000149096	270
DDIT4	0.981497	0.000149945	271
CHKA	2.78726	0.000153575	272
MMP1	-1.96401	0.000155501	273
XKRX	-1.56431	0.000155501	274
KLK8	-1.55227	0.000160905	275
RHOB	1.77571	0.000160905	276
CASP14	-1.51321	0.000161799	277
PIK3IP1	1.28794	0.000164906	278
AKR1C3	1.53351	0.000165217	279
A4GALT	2.35507	0.000165217	280
KCTD5	2.04594	0.000168302	281
CAMK2G	1.90552	0.000176296	282
CCDC113	-2.01625	0.00017911	283
NFE2L3	-1.82438	0.000185023	284
CPLX1	3.9168	0.000185234	285
GALM	3.44101	0.000187236	286
NEFH	-1.75848	0.00018784	287
SLC20A1	1.72367	0.000192624	288
LDLRAP1	1.28124	0.000195427	289
NIPAL4	-0.945838	0.000201802	290
TMEM109	1.64596	0.000206063	291
CEMIP	-1.8982	0.000212515	292
RGMA	2.47149	0.000214016	293
MPZL2	1.27967	0.000214292	294
PXN	1.7573	0.000215565	295
GADD45B	1.42704	0.000215976	296
SCNN1G	2.06589	0.000217609	297
SPRR5	-1.15677	0.000229158	298
PSCA	5.00377	0.000230861	299
TACC1	1.16041	0.000236945	300
SLC39A6	-1.0901	0.000236945	301
SERPINA12	-2.1737	0.000236945	302
RNF227	-1.71406	0.000240282	303
IPMK	1.67458	0.000241875	304
FUCA1	1.82901	0.000244442	305
BGN	-3.39331	0.000248512	306
ARHGAP24	-2.04366	0.00026495	307
ABHD11	2.1833	0.000292861	308
SLC19A3	-1.98779	0.000294515	309
EDN1	2.08701	0.000303662	310
LRIF1	-1.28409	0.000312781	311
LIPN	-1.19707	0.000316942	312
PCBD1	1.52519	0.000318428	313
SLC8A1	-3.19754	0.000322904	314
SDHC	0.997044	0.000323057	315
TACC3	1.74782	0.000326118	316
SORBS2	2.86362	0.000327036	317
CCNG2	1.50639	0.000327622	318
CSNK1G2	1.57097	0.000338517	319
PTGER3	-1.39292	0.000342786	320
SNORA33	-3.35068	0.000347941	321
DSC1	-1.51677	0.00035106	322
TBILA	-2.50651	0.000356638	323
FSCN1	1.58293	0.000373925	324
FOSB	3.25613	0.000379552	325
DDHD1	-1.62206	0.00038237	326
TMC5	3.52148	0.000382804	327
CYP4B1	1.02997	0.00038546	328
SEC14L2	1.25758	0.000405702	329
COMT	1.39369	0.000411096	330
EPB41L4A	1.48645	0.000412985	331
NEIL1	2.14002	0.00041413	332
CCDC115	1.21287	0.000415515	333
MXD1	1.09022	0.000427075	334
AHDC1	1.59545	0.000439448	335
HDAC2	-1.23686	0.000446826	336
EGLN3	-1.70274	0.000446826	337
PAPPA	1.36833	0.000454613	338
MYCBP2	-1.43765	0.000462187	339
OR4D9	-4.96794	0.000462187	340
LRG1	2.69386	0.000475418	341
ATP7A	-1.2512	0.00048034	342
CYP4F22	-1.732	0.000482993	343
TMEM123	-1.34432	0.000505569	344
SPRR1B	1.32898	0.000507276	345
LCE6A	-1.48589	0.00053468	346
FALEC	3.53613	0.000571907	347
CAPNS1	1.51747	0.000574975	348
ELMOD1	-2.01455	0.000587614	349
TRIM8	2.24608	0.000597871	350
ARPC3	1.3321	0.000597871	351
MUC20	2.20521	0.000606352	352
STK39	1.61166	0.000614076	353
SDCBP2	1.10451	0.000614076	354
PFKFB3	1.83036	0.000614076	355
ATP5MG	1.30369	0.00063296	356
NR1D1	3.31772	0.000651665	357
KRT6C	-1.27127	0.000667379	358
IDH1	1.50548	0.000677159	359
ACKR3	3.49914	0.000683715	360
HARS1	-1.22745	0.000694632	361
CDSN	-1.29121	0.000705957	362
SH3TC2-DT	2.39561	0.00071633	363
GNE	2.59459	0.00074368	364
PYCR2	1.38282	0.00075235	365
TUBA1B	1.20656	0.000784537	366
SLC5A1	-1.0911	0.000784537	367
FIGN	-1.34765	0.000785629	368
PYDC1	-1.9355	0.000787933	369
GCHFR	3.05788	0.000792783	370
CYSTM1	2.0265	0.00079516	371
PLIN2	-1.50322	0.000817825	372
LRRN4CL	-3.06326	0.000817825	373
CUX2	-5.78834	0.000826334	374
MIRLET7A1HG	1.51544	0.000848244	375
FRMD8	1.37421	0.000855715	376
GPCPD1	1.29191	0.000857998	377
ACTG1	1.33078	0.000896549	378
BOC	1.96465	0.000905681	379
CALM3	1.08187	0.000906697	380
DHX58	1.713	0.000918446	381
TRIM11	1.26883	0.000922231	382
C5orf46	-1.26112	0.00093206	383
PRKAB2	-1.12018	0.000940263	384
PWWP2B	1.5606	0.000958933	385
LINC00598	-3.62555	0.000980301	386
ITGB8	1.10881	0.000980301	387
FAM3B	5.2254	0.000980301	388
RBPMS	1.60019	0.000980301	389
CAPN14	3.23633	0.00098181	390
TSTD1	0.996603	0.00100603	391
C14orf132	-1.91002	0.001023	392
FLG	-1.73783	0.00103485	393
ASCC2	1.25125	0.00109826	394
LRCH1	-1.15795	0.00112859	395
SAA1	1.73152	0.00115281	396
UNC5B-AS1	1.21104	0.00116248	397
ARL5B	-1.11099	0.0012065	398
ARHGAP26	-1.44893	0.00122707	399
SPAG17	3.96082	0.00124667	400
SAMHD1	1.35393	0.00126173	401
BRI3	0.909629	0.0012625	402
QPRT	3.77534	0.0012658	403
CHMP5	1.0043	0.00126936	404
ARHGEF9	1.80498	0.00127707	405
LCE1B	-1.27483	0.00130733	406
KBTBD11	3.43118	0.00131513	407
POU3F1	-1.44348	0.00132378	408
MLLT6	1.09146	0.00132541	409
TIMP2	0.884447	0.00133019	410
ERO1A	1.1333	0.00137089	411
IL1RN	0.893533	0.00137089	412
MYD88	1.73934	0.00137089	413
ADAMTSL4	2.52372	0.00137089	414
NIPAL3	1.12484	0.00137589	415
SMAGP	1.10347	0.00138273	416
TTC39B	-1.25375	0.00138273	417
SNX1	1.01291	0.00140303	418
SMIM3	1.68065	0.00140303	419
CCN1	1.38123	0.00140514	420
LINC01550	-1.2679	0.00143385	421
ACP7	-1.59814	0.00145035	422
BCL3	1.27858	0.00145936	423
FAM3D	1.11969	0.00147057	424
AKR1B1	1.5866	0.00151448	425
VSIR	2.01039	0.00151448	426
NR4A2	2.43264	0.00156733	427
CXCL6	5.06689	0.00157389	428
AIF1L	1.31808	0.0015936	429
LMNTD2-AS1	4.22209	0.0015936	430
CMTM6	-0.979151	0.00164955	431
WFS1	1.75974	0.00170352	432
PPP1R15A	1.07076	0.00173336	433
KRT77	-1.29406	0.00178936	434
BCL2L11	1.42624	0.00178936	435
MFAP3L	-1.29473	0.00180303	436
DNAJB1	0.924828	0.00182252	437
RAP1GAP2	1.94031	0.00183043	438
SNCG	2.2444	0.001851	439
LRRFIP1	0.886011	0.001851	440
BHLHE40	1.27361	0.001851	441
ALOX12B	-1.00066	0.00187234	442
TPM1	-0.979256	0.00189149	443
FCHSD1	-1.37173	0.00189891	444
RNF182	5.60684	0.00193919	445
LYPLA1	-1.40006	0.00201857	446
MGAT4B	1.43624	0.00203082	447
RBM47	1.07962	0.00204887	448
DAGLB	-1.38554	0.00207127	449
CHORDC1	-1.69279	0.00207127	450
PMEL	-1.29401	0.00210947	451
ZNF362	1.57378	0.00215623	452
CSNK1A1	-1.00892	0.0021688	453
BEX4	1.0004	0.00219285	454
MEGF9	-1.57625	0.00219285	455
NGDN	1.17595	0.0022775	456
ZNF662	-1.37096	0.0022775	457
LCE1C	-1.24662	0.0025604	458
IGFBP3	3.09056	0.00256261	459
SOX15	1.1141	0.00257149	460
NET1	1.17298	0.00257149	461
TMEM51-AS1	1.99663	0.00260007	462
RPTN	-1.50158	0.00261898	463
ATP1A1	0.98582	0.00264269	464
XCR1	-2.3923	0.00264269	465
TPM4	1.22764	0.00265162	466
BACE2	1.29309	0.00265162	467
OAS1	1.40711	0.00269149	468
ESYT3	-1.61146	0.0027245	469
TMEM30A	1.00503	0.00275891	470
CALML5	-1.51866	0.00279275	471
ABHD12B	-1.4575	0.00280612	472
PAWR	-1.19055	0.00287124	473
BTC	-1.98834	0.00291417	474
SGK2	-2.76888	0.00292902	475
LCE1A	-1.10268	0.00298522	476
B3GNT3	1.45792	0.00303456	477
MRC2	1.06071	0.00306814	478
UBE2H	0.916459	0.00308964	479
PSAT1	-0.940527	0.00309621	480
PLXDC2	-0.960015	0.00309621	481
CAMK2N1	1.21923	0.00311033	482
QPCT	-1.47653	0.00316442	483
MUC16	5.30346	0.00318967	484
RIPOR1	1.51889	0.00323438	485
LINP1	4.53695	0.00324487	486
SLC17A5	1.33652	0.00324487	487
PNPLA8	-1.21071	0.00333115	488
MNT	1.10144	0.00333115	489
IFRD1	-1.21028	0.00340039	490
LPIN1	1.10994	0.00340949	491
LCE3D	-1.20047	0.0034838	492
PLD3	-1.3793	0.00356088	493
TMEM116	-2.38214	0.00360228	494
KRT8	1.72703	0.00361328	495
IL33	-1.34453	0.00362158	496
LYRM1	-1.20315	0.00362158	497
NDFIP1	1.171	0.00371419	498
B3GALT6	1.3045	0.00371419	499
SLC31A2	-1.10741	0.00373983	500
ARHGAP29	-1.83965	0.0037918	501
SLC39A11	1.3834	0.00380141	502
PLA2G4E	-1.09928	0.00381488	503
VTCN1	5.00156	0.00383457	504
AMOTL2	1.29975	0.00384706	505
CCSAP	-1.31928	0.00387795	506
CHCHD10	1.15928	0.00388083	507
DDX60	-1.37783	0.00390871	508
SOCS3	3.12575	0.00395559	509
DLK2	1.8053	0.00395559	510
TMEM51	1.14701	0.003956	511
CXCL14	-1.37551	0.00397906	512
WAKMAR2	-1.47992	0.00397906	513
MFSD6	-0.918065	0.00397906	514
ELK3	1.11471	0.00397906	515
TSPAN6	1.03075	0.00418955	516
ME1	-1.07862	0.00418955	517
XPO6	1.2715	0.00421059	518
HS6ST1	1.49326	0.00425446	519
TYRO3	-1.13851	0.00433565	520
TBC1D9	1.7248	0.00438836	521
NUMB	1.66306	0.00447647	522
CCDC12	0.976396	0.00447647	523
CAPZB	0.787226	0.00447647	524
KRT78	-0.887085	0.00455759	525
SNHG18	1.41469	0.00458606	526
TSC22D4	1.2573	0.00463266	527
NEDD4L	1.14087	0.00463266	528
IFITM2	2.02406	0.0047057	529
MAPK10	1.50403	0.00474994	530
TBC1D2	1.23107	0.00491277	531
CASC18	-3.051	0.00495646	532
ATP2C2	-1.6543	0.00501747	533
EIF2S1	-0.977056	0.00507523	534
TTC3	-0.878561	0.00510179	535
VGLL4	0.940316	0.00511787	536
PPWD1	-1.54822	0.00512559	537
SLC35E4	-1.48436	0.00513962	538
CALB2	4.79295	0.00527938	539
ECE1	1.10037	0.00527938	540
STN1	1.22478	0.00537156	541
UPP1	1.70193	0.00540221	542
CFTR	2.53471	0.00543279	543
FAM3C	1.1335	0.00543279	544
GGCT	-0.959453	0.00544657	545
TDP2	-1.39245	0.00544657	546
MELTF	2.29148	0.00557367	547
TLL2	-2.84641	0.00565343	548
NEB	-1.73747	0.00571392	549
DUSP1	1.08496	0.00587598	550
NR4A1	3.44267	0.00597236	551
TRIM23	-1.21302	0.00597236	552
USP54	1.23049	0.00612233	553
LINC02341	-2.21042	0.00612645	554
SDC4	1.32212	0.00612645	555
BCL11A	-1.13359	0.00612645	556
SWAP70	-1.43639	0.00612645	557
STK25	1.17987	0.00617585	558
LINC01094	-1.35363	0.00619642	559
IL37	-1.3343	0.00652218	560
DECR1	1.04534	0.00657541	561
ANKRD37	1.46351	0.00669065	562
DAP	1.37936	0.00673153	563
CX3CL1	2.91752	0.00679195	564
CDCP1	0.894103	0.00679195	565
SGPP2	-0.856134	0.00679195	566
DNAL4	1.63631	0.00692229	567
SLC7A11	-1.33313	0.00692648	568
TTC22	1.02387	0.00692648	569
RGS20	-1.20094	0.00692819	570
EIF3F	-0.789736	0.00697882	571
SNTB1	-1.75507	0.00702441	572
GPR157	-0.926862	0.0070351	573
H2BC4	1.73548	0.0070838	574
SLC30A2	-3.54536	0.00709736	575
ZC3H12A	1.37633	0.0071035	576
LRRC8A	1.11379	0.00710807	577
LAMA5	1.16153	0.0071795	578
CORO2A	1.0647	0.00732833	579
IRF5	2.26111	0.00738849	580
SPTLC3	-0.913838	0.00742684	581
GMEB2	1.18854	0.00752363	582
CDKN2A	1.3978	0.00756408	583
PRKG1	-2.90801	0.0076518	584
EPB41L4A-DT	4.71937	0.00765452	585
FUT2	1.40011	0.00782761	586
ID3	1.14204	0.00784757	587
LAT2	-3.25875	0.00786015	588
CMTM4	1.30797	0.00807053	589
WAPL	-0.828085	0.00807053	590
RHPN2	2.56668	0.00807053	591
CASTOR1	1.64576	0.00815198	592
SUSD6	0.92843	0.00817177	593
MARCHF3	-1.22216	0.00829696	594
LYPD5	-1.04332	0.00845918	595
RDH10	1.50633	0.00851992	596
CXCL8	3.45352	0.00851992	597
GPD2	1.24727	0.00856793	598
SMPD4	1.48765	0.0085886	599
CDC42EP4	1.08719	0.0085886	600
CXADR	-1.12587	0.00863675	601
CD63-AS1	2.41196	0.00866762	602
PRRC1	-1.08017	0.00883218	603
ZFP36L1	0.75504	0.00883752	604
LGALS9B	2.42111	0.00883752	605
LHFPL2	1.45275	0.00892979	606
MAB21L4	0.856696	0.00896475	607
SLC19A2	-2.63975	0.00896475	608
RPS29	0.675257	0.00896475	609
KCTD4	-1.55093	0.00902257	610
YWHAE	0.990047	0.00902257	611
FAM102A	0.994438	0.00907617	612
FILIP1L	-1.20258	0.00907617	613
ARL5A	-0.993306	0.00907631	614
ARHGAP27P1-BPTFP1-KPNA2P3	2.039	0.00911559	615
CNGA1	1.20795	0.00911559	616
KRT16	-1.27979	0.00911804	617
WLS	-1.15204	0.00921468	618
SEL1L	-0.8316	0.00931335	619
GALNT14	2.95972	0.00931335	620
SORCS2	3.09009	0.00936686	621
TSC22D2	1.0482	0.00939924	622
CLDN8	2.52476	0.00949865	623
TYRP1	-1.86016	0.00949865	624
PLEKHA1	-1.14672	0.00971559	625
IL1R2	-1.43282	0.00982257	626
BNIP3	-0.949414	0.00985219	627
LIPM	-1.19828	0.00997344	628
HES4	2.11852	0.0100728	629
ETV7	-1.52414	0.0100746	630
IDH2	1.07471	0.0101075	631
MAPKAPK2	0.853938	0.0102877	632
ARHGEF40	1.87512	0.0103028	633
NTN4	2.77958	0.0103028	634
TMEM9	1.51425	0.0103094	635
RBM22	-1.0183	0.0103639	636
CYP4F3	1.39236	0.0103814	637
TPBG	-0.973854	0.0103814	638
RNF207	2.10264	0.0104427	639
KIF3B	1.03524	0.0105674	640
SMOC1	2.42973	0.0105857	641
ERCC5	-3.38902	0.0106027	642
ARSI	3.00639	0.0106433	643
TRIM17	4.73975	0.0107568	644
FMO5	-1.4119	0.0107701	645
SPIRE1	-1.05605	0.0107701	646
PSMA5	-1.0522	0.0107772	647
BICD2	-1.01071	0.010812	648
SNHG16	1.22227	0.0108297	649
PLK2	1.24973	0.0109054	650
TACSTD2	0.976002	0.0109054	651
ENO2	4.85012	0.0109646	652
RSAD2	1.59598	0.0109986	653
NRDC	-0.99893	0.01104	654
TNS1	1.80184	0.01104	655
RAB11FIP5	0.976048	0.01104	656
CDIPT	1.20817	0.0110659	657
CRCP	1.08011	0.0112586	658
ABR	1.16448	0.0113067	659
TCF7L1	1.02506	0.0114111	660
SLC25A20	-1.39864	0.0117308	661
NLRP10	-2.66035	0.0119142	662
DDX28	1.16547	0.0119191	663
EEF1B2	-0.80942	0.0119643	664
VPS13A	-1.0796	0.0120093	665
GRPEL2	1.22531	0.0121177	666
FBP1	4.30712	0.0121254	667
GARS1	-0.809222	0.0121254	668
CMTM7	2.31774	0.0123155	669
PPM1K	0.978522	0.0123605	670
CRYZL2P	3.43318	0.0123757	671
ZBTB43	-1.05942	0.0123976	672
RPRML	3.4052	0.0124113	673
ZDHHC7	0.987951	0.0124359	674
ANKH	-0.974025	0.0125519	675
UNC5B	0.790759	0.0126383	676
VDR	0.94567	0.0126383	677
CASP9	1.81756	0.0128335	678
NR1D2	1.66373	0.0129677	679
RPL15P18	-2.30034	0.0130146	680
SLIT3	4.73556	0.0131252	681
PITPNC1	1.2022	0.0132635	682
PGLYRP4	1.20467	0.0133182	683
USB1	1.08199	0.0133398	684
AKT1	1.33123	0.0133585	685
INPPL1	1.13191	0.0133736	686
GLB1L2	-2.80581	0.0135383	687
LIPH	1.20266	0.0135959	688
RAB11B	1.06748	0.0135959	689
CLEC2A	-2.79338	0.0136165	690
CD244	4.609	0.0136296	691
WASHC4	-1.166	0.0136462	692
CRABP2	1.05201	0.0136462	693
LINC01214	1.42096	0.0136462	694
TST	0.996647	0.013651	695
ADRB2	1.0904	0.0136661	696
VWA2	-2.20323	0.0136949	697
CYB5R3	1.06546	0.0137463	698
MACF1	-0.925877	0.0137729	699
STS	1.99671	0.0138495	700
CNP	0.978007	0.0140156	701
FN3KRP	1.33544	0.0143224	702
UPK2	4.97153	0.0144262	703
ARF1	0.74357	0.0144354	704
PLA2G2A	4.591	0.0146267	705
MBOAT1	2.02401	0.0146618	706
BBS10	-2.48633	0.0149554	707
MME	1.57743	0.015149	708
RUNX1	1.15534	0.015149	709
GNG4	2.13199	0.015149	710
CALCOCO1	-0.897481	0.015149	711
VPS36	-1.01029	0.0152634	712
GK5	-1.07371	0.0152634	713
IMP3	0.984204	0.0153166	714
BCL2L12	1.31582	0.0154196	715
MTRR	-1.11283	0.0156551	716
CARHSP1	1.20479	0.0157387	717
IGFL1	1.1411	0.0157738	718
MIA2	0.883534	0.0157738	719
PRPSAP1	1.16347	0.01583	720
TMEM86A	-0.88162	0.0159627	721
MYLK	1.76076	0.016043	722
PLEKHG3	1.0504	0.0164038	723
STX16	1.02601	0.0164038	724
RPS27A	0.66161	0.0164527	725
DDR1	1.02219	0.0164527	726
AREG	1.01882	0.0166459	727
PNPLA2	1.16765	0.0167607	728
RAPGEF2	-1.17989	0.0167607	729
ZSWIM4	1.78682	0.0170551	730
RPS26	-0.820122	0.0171206	731
LY6D	0.810071	0.0171976	732
CEMIP2	1.18212	0.0171976	733
PPFIBP1	0.706908	0.0172655	734
ZNF567	-1.74814	0.0173269	735
DDOST	1.38733	0.0174115	736
YIPF5	-0.876218	0.0174115	737
PSMD11	-0.841883	0.0174632	738
CDCA2	-1.84402	0.0174957	739
EEF1GP5	-2.73961	0.0175808	740
SPSB1	1.22853	0.0176114	741
ZSCAN29	1.06962	0.0180854	742
AZGP1	-1.11812	0.0183248	743
FGFBP1	0.781579	0.0184892	744
TMPRSS11E	1.04816	0.0184975	745
HIPK1	-0.838969	0.0185502	746
ABHD6	-0.979337	0.018559	747
SURF4	0.799044	0.0189231	748
EMC6	0.911845	0.0189595	749
CCSER2	-1.04638	0.0189671	750
LRRC4	1.77674	0.0189671	751
GABARAPL1	0.884642	0.0189671	752
NFE2L1	0.857483	0.0189671	753
PALM	3.80309	0.0189671	754
SPAG7	1.06499	0.0192147	755
HES2	0.978034	0.0192826	756
SDAD1P1	-1.54455	0.0193311	757
HRH1	1.22673	0.0193311	758
NFIX	1.03171	0.0194243	759
CDHR1	-1.32324	0.0194465	760
MFSD4B	-0.990506	0.0194563	761
ALDH3B1	2.20851	0.0194588	762
DKK1	2.38876	0.0197653	763
RFFL	1.17226	0.0197787	764
AGR2	2.76532	0.0197901	765
STC1	3.74646	0.0199059	766
SMAP2	-1.01584	0.0199061	767
HAGH	1.09824	0.0199133	768
ARF5	-2.19172	0.0199624	769
EFNA5	-0.885557	0.0201993	770
LRATD2	1.19842	0.0202879	771
IGFBP2	1.50129	0.0204343	772
WNT3	-2.34642	0.0205155	773
SSBP3	0.83858	0.0206068	774
ZNF589	-1.49282	0.0206396	775
MSRB2	1.03886	0.0206808	776
RPS15AP10	-1.53836	0.0206808	777
CILK1	-1.0258	0.0206877	778
ANXA2	1.01667	0.0207767	779
RN7SL138P	-2.72219	0.0207767	780
S100A7A	2.56979	0.0209149	781
SLC26A2	-1.15496	0.0209287	782
DNAJA2	-0.855803	0.0209363	783
SLC27A4	-1.48479	0.0209624	784
DCBLD1	1.2118	0.0209624	785
EDEM3	-1.3239	0.0209624	786
STON2	-0.948887	0.0209624	787
AFMID	1.21408	0.0209624	788
NAA15	-0.837991	0.0209624	789
OTUD1	-1.49258	0.0210699	790
TPRXL	1.47374	0.0211153	791
HELZ2	1.17329	0.0211181	792
PRKCD	1.18886	0.0212965	793
NPHP4	1.52619	0.0213273	794
NT5C2	0.975892	0.0215151	795
ZNF654	-1.0605	0.021596	796
AZGP1P1	-1.31286	0.0217895	797
DGKA	1.08168	0.0218802	798
GNPTG	0.928682	0.0218959	799
SBSN	-1.04674	0.0218997	800
SPINK4	4.65628	0.0218997	801
DCT	-2.21706	0.0218997	802
RPL29	-1.04956	0.0220996	803
LGALS7B	-2.27382	0.0222573	804
ARAP2	-1.18212	0.0222573	805
CD24	0.996032	0.0222823	806
DHRS3	1.1545	0.0222952	807
IRX4	0.848894	0.022328	808
CCDC92	1.4736	0.0224353	809
LOXL2	1.43934	0.0224623	810
USP15	-1.11401	0.0225394	811
HCFC1	0.892577	0.0226983	812
FABP4	4.93101	0.0226983	813
TMEM203	-1.0596	0.0228242	814
MTSS2	1.49018	0.0230524	815
YTHDF3	0.905447	0.0231352	816
ASAP2	1.03598	0.023145	817
EPHA2	2.74516	0.0232539	818
CLCA3P	4.1027	0.0232539	819
ANKRD36	-2.13816	0.0233195	820
TMEM37	3.65061	0.0234599	821
FASN	1.11807	0.0235734	822
SH3BP1	0.854323	0.0237734	823
STK4	-0.920807	0.0239584	824
LZTS3	2.53078	0.0239584	825
CCNDBP1	1.03971	0.0240468	826
TLNRD1	1.19053	0.0240468	827
TMC4	3.03313	0.0240468	828
EXPH5	-0.951366	0.024063	829
RMI1	-1.40217	0.024063	830
ANGPTL4	1.6507	0.0241518	831
VOPP1	1.60844	0.0241529	832
NDUFB7	-1.21374	0.024237	833
MECOM	1.88786	0.0242415	834
TMEM62	2.41435	0.0243529	835
RILPL2	1.49675	0.0244743	836
HIP1R	-1.11848	0.0244743	837
FAR1	1.0827	0.0244743	838
STAM	-0.988088	0.0246015	839
SUN2	0.908174	0.0246015	840
ID4	-1.6076	0.0246015	841
EPHB6	-1.36252	0.0246015	842
RPS14	-1.05572	0.0246015	843
NOTCH1	0.998656	0.0246015	844
SH3D21	0.929552	0.0246053	845
CYP2J2	-1.21077	0.024686	846
TAOK1	-0.9376	0.0247102	847
LTN1	-1.36227	0.0249953	848
TPST1	1.37523	0.0252342	849
REC8	1.58316	0.0253231	850
HSD11B2	-0.831177	0.0253408	851
ATP5IF1	0.608408	0.0253432	852
MTMR3	0.911369	0.0255722	853
KLHL18	-1.04411	0.0258623	854
CYP4X1	3.47767	0.0258989	855
KRT10	-0.981972	0.0259172	856
PATL1	1.07651	0.0259172	857
KIF1B	-0.889607	0.0259172	858
C10orf99	-0.92147	0.0259854	859
TNS4	0.96557	0.0260111	860
USP22	0.916175	0.026046	861
RNF126	1.11018	0.0260692	862
CCDC74A	2.54131	0.0260692	863
CMPK2	1.7349	0.0260692	864
BZW2	-0.892557	0.0260692	865
ADGRE5	1.2325	0.0260692	866
KRT24	2.08773	0.0261037	867
GLIS2	1.2928	0.0262278	868
PTPN13	-1.1645	0.0264735	869
DECR2	1.72407	0.0269889	870
DSP	-0.81759	0.0270054	871
MUC22	3.68326	0.0272603	872
CHMP4B	0.823458	0.0272675	873
LINC02159	-1.24598	0.0273781	874
HES1	0.868445	0.0273781	875
SORL1	1.04477	0.0273781	876
TNIK	1.27792	0.027474	877
COL1A1	1.04846	0.0275092	878
BCL7B	1.21461	0.0275941	879
RPS29P16	1.59886	0.027616	880
RAI1	1.14778	0.0277207	881
HPCAL1	1.05826	0.0277515	882
TRMT112	0.795667	0.0278372	883
HOXC10	1.23296	0.0278665	884
MYO5C	3.66964	0.0279278	885
AADACL2	-0.850637	0.0279278	886
PCSK7	1.01742	0.027955	887
PSTPIP2	1.07406	0.0280387	888
PFKP	0.88036	0.0282974	889
CDH3	1.21645	0.0282974	890
TSPYL4	-1.04758	0.0283201	891
CARD18	-1.16562	0.0283558	892
SSH3	1.04288	0.0283558	893
SAMD12	1.36284	0.0285835	894
MSL3	-0.910349	0.0285835	895
ST3GAL6	-0.995473	0.0288195	896
MLLT11	-0.987483	0.0291105	897
FTO	1.22213	0.0292711	898
MARVELD3	0.872764	0.0293556	899
MTCL1	-1.24986	0.029534	900
PEX3	-0.828173	0.029534	901
SRFBP1	-1.34985	0.029562	902
TNFAIP3	-1.17153	0.029562	903
MFSD5	-0.848485	0.029562	904
GFPT1	0.986153	0.0296394	905
IRS1	-0.916473	0.0296394	906
CMIP	0.788772	0.0296967	907
RDH16	-2.08636	0.0296967	908
SUGP2	0.999383	0.0296967	909
LARP6	1.20834	0.0300957	910
TMEM219	1.10294	0.0300957	911
BAALC-AS1	2.15268	0.0300957	912
MAP3K8	-1.10042	0.0301681	913
CTBP1-DT	1.77188	0.0301681	914
GAPDHP1	-2.01818	0.0301681	915
MSRB3	-1.21454	0.0302869	916
POTEE	-3.33998	0.0303669	917
TSEN34	0.808728	0.030491	918
MDM2	0.882062	0.030491	919
CAMKK2	0.929396	0.0307512	920
SLURP1	-1.1199	0.0311642	921
P2RX7	-2.18348	0.0312391	922
CCL28	-3.44363	0.0313655	923
AKT2	1.03027	0.0314449	924
CST6	-1.26794	0.03186	925
GOLPH3-DT	2.11468	0.0318625	926
LDLR	0.740365	0.0319427	927
NXN	0.825195	0.0319761	928
BTRC	0.931778	0.032075	929
DTYMK	1.14629	0.0322627	930
LINC01621	-1.58798	0.0322627	931
ITPK1	1.11853	0.0324326	932
IL18	-0.858382	0.0324326	933
MAOA	0.945959	0.0328473	934
UNC93B1	1.09066	0.0329897	935
CTDSP2	1.08574	0.0332808	936
IGFBP4	1.82351	0.0333227	937
HOPX	-1.06181	0.0336728	938
MORC4	-0.7892	0.0336728	939
ATG9B	0.746953	0.0336918	940
MYPOP	1.18866	0.0336918	941
ZMYM3	0.948021	0.0336918	942
TBCB	0.757083	0.0338356	943
TPCN1	1.01238	0.0338716	944
MECR	1.19022	0.0338716	945
ZDHHC9	-0.703365	0.0341961	946
RO60	-0.991774	0.0341961	947
SLC16A7	-1.13719	0.0343475	948
IGFL2-AS1	1.18496	0.0343815	949
LTBP2	1.21531	0.0343815	950
FAM98A	-0.892149	0.03444	951
ATP6V1A	-0.768158	0.03444	952
CFL1	0.900363	0.0346978	953
ATAT1	1.51808	0.0347932	954
ARHGEF26	-1.11372	0.0347932	955
CD46	0.701709	0.0349907	956
ITGB5	0.84575	0.0350855	957
RPS11	-0.754604	0.0351546	958
RAP2B	0.959116	0.0351546	959
ITGB6	1.04231	0.0351612	960
SHROOM1	3.66735	0.0353145	961
TOB1	-1.18212	0.0353242	962
ELOVL3	-1.26295	0.0355391	963
ELOVL5	-0.840817	0.0356274	964
IGF2BP3	-1.23608	0.0356274	965
TCF3	0.816592	0.0356274	966
CD164L2	-1.63077	0.0356274	967
SNX7	1.60124	0.0356373	968
FOXN1	-1.10313	0.0356856	969
C1orf116	0.668367	0.0359434	970
HGSNAT	1.1765	0.0362372	971
SPAG1	-1.09735	0.0362372	972
PLBD1	0.82829	0.0364175	973
NATD1	1.00238	0.0366424	974
YJEFN3	-2.09232	0.0366424	975
TAF1D	-1.0542	0.0367329	976
YOD1	-0.842255	0.0367966	977
SELENBP1	2.58497	0.037233	978
ALDH7A1	0.747764	0.0372366	979
PRKCZ	1.12246	0.037253	980
F11R	0.87901	0.037253	981
CPNE2	1.17735	0.0373173	982
MB21D2	0.858921	0.0375184	983
TAPBPL	1.58199	0.0377199	984
ACAP2	-1.03959	0.0377199	985
PLAUR	1.51998	0.0377199	986
UBL7	-0.912827	0.0378065	987
KIFAP3	-0.78888	0.0378734	988
TRIM4	-0.746808	0.0378734	989
STC2	4.07185	0.0380902	990
CREB3L1	2.16551	0.0380902	991
CHST15	1.46363	0.0382161	992
MTDHP1	4.70646	0.0382491	993
ADM	0.94991	0.0382491	994
CES2	0.8589	0.0382491	995
TTC14	-1.0906	0.0382491	996
FOXQ1	0.997847	0.0382665	997
WDR36	-1.10003	0.0385292	998
KDELR1	0.792444	0.0385292	999
N4BP2	-1.25744	0.0385292	1000
FBLN2	2.65058	0.0386074	1001
ZFAS1	0.631976	0.0387058	1002
ACADM	1.07636	0.0387172	1003
SPTSSB	-0.972165	0.0388104	1004
SBDSP1	-1.46967	0.0388543	1005
SPTBN1	-0.818733	0.0389465	1006
FOXK1	1.0589	0.0392378	1007
LRP10	0.598571	0.0392378	1008
CHEK2	1.47429	0.0393775	1009
HIF1A	-0.780778	0.0394584	1010
EEF1A1	-1.34641	0.0396424	1011
TAGLN	1.31419	0.0397954	1012
MBOAT2	-0.679676	0.0399118	1013
MYEOV	4.3755	0.0399272	1014
SNX16	-1.33499	0.0401158	1015
PLD2	1.06656	0.0401158	1016
ENTPD3	1.96759	0.0402033	1017
LIPE	2.31035	0.0403535	1018
CEP76	-1.49516	0.0404145	1019
KRT223P	3.77415	0.0404145	1020
FSTL1	1.39307	0.0409334	1021
ADD1	1.07738	0.0409866	1022
NPDC1	1.89936	0.0411532	1023
GOLGA3	0.706588	0.0412312	1024
ARHGAP27	0.851637	0.0412407	1025
GLO1	-0.796398	0.0412601	1026
ABHD4	1.02342	0.0412601	1027
PPP1R8	1.21443	0.0416742	1028
S100A10	1.14437	0.0416969	1029
C11orf54	-1.18657	0.0416993	1030
SCD	0.746927	0.0417896	1031
NDRG4	0.993902	0.0419311	1032
LINC01088	3.44047	0.0421704	1033
PRUNE1	1.23495	0.0425448	1034
OCIAD1	0.674472	0.0425564	1035
CPEB4	-0.808002	0.0425564	1036
SUOX	1.33422	0.0426013	1037
PSPH	1.31633	0.0429083	1038
PMEPA1	0.925651	0.0429836	1039
ZFAND3	1.16903	0.0429836	1040
STRA6	3.63795	0.0433125	1041
SEMA5A	1.25749	0.0437647	1042
SLC2A1	0.851642	0.0438952	1043
RAB5C	0.905686	0.0438952	1044
TCOF1	0.932112	0.0439344	1045
SRPK2	-0.715459	0.0439344	1046
TET2	-1.15644	0.0442593	1047
SPTLC2	0.734373	0.0442735	1048
PDPK1	-0.945904	0.0442782	1049
RBM7	-1.26338	0.0444933	1050
PPP3R1	1.14838	0.0447535	1051
RNF114	0.766998	0.0447541	1052
ARHGEF19	1.0339	0.0448859	1053
CUL2	-1.15674	0.0448859	1054
PRSS23	0.861252	0.0451699	1055
LASTR	2.81704	0.0452992	1056
UBALD2	0.849529	0.0453099	1057
TNFAIP8L1	1.07824	0.0453099	1058
MFSD4A	3.174	0.0453958	1059
GALE	1.06293	0.0453958	1060
TUBBP5	1.01137	0.0454217	1061
DAPK1	3.17654	0.0454217	1062
DLX3	-1.09867	0.0454441	1063
MTPN	0.798033	0.045504	1064
SLC8B1	1.08298	0.0456206	1065
FGGY	0.998445	0.0458338	1066
FRAT2	0.88992	0.0458345	1067
MOCOS	-1.04998	0.045972	1068
SLC35F5	-0.763893	0.0465414	1069
TMEM167A	-0.712861	0.0465696	1070
TMEM40	-0.657589	0.0466239	1071
CCDC9B	-1.1484	0.0466239	1072
TLR3	1.69321	0.0467834	1073
SLC30A1	-0.754633	0.0470567	1074
MYZAP	1.14853	0.0470964	1075
BICDL2	0.791169	0.0470964	1076
PXMP4	-0.792844	0.0470964	1077
AKT1S1	-1.16348	0.0470964	1078
ATP2B4	-0.70971	0.047178	1079
MUCL3	3.41334	0.0471834	1080
ACTR8	1.03021	0.0471856	1081
BICRA	1.43026	0.047255	1082
MAPK14	-0.746084	0.0472851	1083
RAB11FIP2	-1.26064	0.0472851	1084
N4BP2L2	-0.947472	0.0472851	1085
RRN3	1.17114	0.0475197	1086
TMEM8B	1.32461	0.0479427	1087
C6orf15	-0.947692	0.0479573	1088
PTPRG	-1.45801	0.048002	1089
ICAM1	4.52041	0.0480026	1090
NUP58	-0.99835	0.0483402	1091
TEAD2	1.32104	0.0483402	1092
BTBD11	1.19429	0.0484199	1093
TMEM80	1.01736	0.0484269	1094
PTPRF	0.592382	0.0486011	1095
SH3PXD2A-AS1	0.850823	0.0490232	1096
BCAR3	1.22067	0.0492588	1097
COL9A3	1.09396	0.0492769	1098
CIZ1	1.06242	0.0493042	1099
HOXA7	1.04494	0.0493487	1100
GNAL	0.901731	0.0494109	1101
MTA2	1.08533	0.0495786	1102
SMPD4BP	1.50603	0.0496031	1103
GAS7	-0.830643	0.0496031	1104
TBC1D23	-0.883276	0.049827	1105
	Log2FC
	dnRXRα-UAB30
gene_id	vs dnRXRα-DMSO	q-value	Rank
KRT13	2.78737	2.32e-08	1
CRISP3	3.99223	2.74e-08	2
KRT4	2.07085	7.87e-08	3
SPRR3	2.69633	1.74e-07	4
CLU	2.42162	4.65e-07	5
PI3	2.43242	6.47e-07	6
TMPRSS11B	3.69003	8.11e-07	7
TCHH	2.6924	4.16e-06	8
LINC02428	2.94215	4.52e-06	9
SLPI	1.43187	4.61e-06	10
DNASE1L2	2.48236	5.57e-06	11
KRT15	1.60246	5.57e-06	12
IGFBP2	1.83278	1.02e-05	13
FYB1	1.94895	1.38e-05	14
S100A12	2.26462	2.12e-05	15
PPIF	1.45234	2.32e-05	16
CASC15	2.31573	2.41e-05	17
TM7SF2	1.34078	3.46e-05	18
ANKRD22	1.12549	4.51e-05	19
HRNR	2.59406	4.51e-05	20
CRNN	2.02538	4.51e-05	21
CD36	1.19552	4.51e-05	22
C15orf48	2.18333	4.51e-05	23
KRT31	2.97146	5.31e-05	24
AKR1C2	1.29407	5.31e-05	25
SPRR1A	1.9095	5.31e-05	26
MIR4458HG	1.25235	5.31e-05	27
GBP6	1.20124	5.31e-05	28
ARG2	2.26252	5.31e-05	29
ZBTB16	-1.31402	6.13e-05	30
SPRR1B	1.22855	6.69e-05	31
S100P	1.81826	7.67e-05	32
BIN2	3.70302	8.28e-05	33
CIDEA	1.82527	9.12e-05	34
MSMB	2.57878	9.12e-05	35
ZNF812P	2.8273	9.59e-05	36
DEFB1	1.29827	9.59e-05	37
C5orf46	2.35528	0.000102014	38
IL34	1.61239	0.000102532	39
ANXA9	1.54648	0.000141182	40
KLK12	2.67607	0.000149294	41
AADACL2	0.966469	0.000151285	42
PLLP	-1.27276	0.000158978	43
NDRG2	1.35431	0.000171937	44
SDCBP2	1.0058	0.000174972	45
RNF222	1.43717	0.00017501	46
CSTA	0.983215	0.000178753	47
S100A9	1.8931	0.000188961	48
SLURP1	1.36509	0.000210403	49
S100A8	1.36603	0.00021789	50
KLK13	1.42605	0.00022272	51
PGLYRP4	0.952324	0.000247022	52
RHCG	0.994186	0.000247022	53
TMPRSS11D	1.20462	0.000247022	54
PCGF5	-1.21654	0.000253045	55
SWI5	1.37529	0.000316519	56
PRSS23	1.09252	0.000318957	57
TEX264	1.14348	0.000318957	58
PPDPF	1.15317	0.000320681	59
TMPRSS11A	1.59409	0.000325051	60
CTSH	1.1408	0.000327636	61
CRYAB	1.04797	0.000327686	62
TINAGL1	0.992253	0.00033559	63
RNF39	1.35744	0.00040479	64
CAPNS2	0.931116	0.00040479	65
GPX3	1.31525	0.000413167	66
RARRES1	2.40906	0.00041977	67
COPS9	0.954747	0.000450605	68
GBP2	0.879874	0.000463743	69
SCNN1A	0.900904	0.000486379	70
RNASEH2C	1.09245	0.000507906	71
LORICRIN	1.65393	0.000534796	72
ASS1	1.47216	0.00054975	73
RAB13	1.00484	0.00054975	74
HSD17B12	-0.822708	0.000553499	75
AGR2	3.2425	0.000553499	76
FAM162A	0.977709	0.000553499	77
TP53AIP1	1.10458	0.000553499	78
ATP5MG	1.00483	0.00056168	79
EPPK1	-1.20141	0.000567913	80
DAPK2	1.06481	0.000567913	81
VSIG8	2.34547	0.000570065	82
PHGDH	1.01242	0.000583062	83
FBN2	-1.50488	0.00061013	84
PLA2G4D	0.808865	0.000615404	85
MAL	1.82042	0.000615404	86
PAPPA	1.29081	0.000633428	87
DPYSL3	2.02259	0.000635475	88
SLC25A25	1.20818	0.000635475	89
ARL4C	0.953636	0.00063882	90
SMPD1	1.11369	0.00063882	91
HSPB1	1.05792	0.000653426	92
ALDOC	1.11176	0.000663079	93
ATP5ME	0.988885	0.000673931	94
KLK6	1.54474	0.00068083	95
C15orf62	1.53697	0.00068083	96
LCE1D	2.79737	0.000681824	97
BCAT1	1.70383	0.000684731	98
RAET1E	0.761553	0.000702052	99
CBR3	1.83834	0.000740847	100
MXRA5	1.26639	0.000821149	101
FCGR3B	1.71289	0.000845256	102
FOXC1	0.851753	0.000938834	103
CALML5	1.03672	0.000938834	104
EPN3	0.911674	0.000944261	105
IER2	0.916605	0.000977374	106
SPINK5	1.03107	0.000990315	107
IER3	0.949402	0.00101352	108
SLC37A2	0.98511	0.00102849	109
PSMB6	0.818357	0.00103702	110
PLXNA2	-0.958342	0.00106984	111
NDUFV3	0.899867	0.00107502	112
SERPINE1	-0.765181	0.00107502	113
ATG2A	1.4218	0.00114222	114
ATP5IF1	0.821839	0.00114222	115
TINCR	0.933952	0.00114222	116
SLC23A1	3.47068	0.00114222	117
ELOVL3	1.52921	0.00114222	118
IGFL3	1.86339	0.00118897	119
PCMTD2	-0.865411	0.00118897	120
FBXO32	1.08811	0.00118897	121
CSNK2B	0.971436	0.00124317	122
FGGY	1.16253	0.00124317	123
NDUFB1	0.936053	0.00128176	124
NDUFA3	0.821752	0.00131622	125
UQCRQ	0.863813	0.00131857	126
HILPDA	1.01694	0.00131857	127
DTX4	1.09135	0.00135541	128
F3	-0.869862	0.00135541	129
KLK1	-1.18422	0.00136684	130
PCDH1	1.07705	0.00136684	131
LAMA3	-1.01644	0.00136725	132
NDUFA1	0.916674	0.0014591	133
ACAT2	0.778137	0.0014591	134
PPM1H	-2.56298	0.0014591	135
RBP1	0.767692	0.0014591	136
NEB	-1.14008	0.0014591	137
COX7B	0.786994	0.00146728	138
CT69	1.69458	0.00148308	139
CLCA4	0.985848	0.00154129	140
CYSRT1	0.905561	0.00154129	141
SLC6A14	1.1936	0.00154129	142
CNFN	1.50463	0.00155023	143
CTSD	1.07368	0.00156996	144
MUC21	2.58152	0.00157351	145
WFDC12	1.61923	0.00165538	146
STK26	-1.26989	0.00165538	147
BEX3	0.792982	0.00165707	148
MAFF	1.15147	0.00169938	149
SNCG	2.18336	0.00171635	150
CHRNA9	1.80297	0.00171635	151
IVL	1.14267	0.00173074	152
RNF181	0.725385	0.00173297	153
ROMO1	0.839379	0.00180824	154
NUDT9	-0.855781	0.00182233	155
PGK1	0.686476	0.00182233	156
TAF1D	-0.754669	0.00183037	157
WFDC5	0.866463	0.00183037	158
KIF9	1.11847	0.00183338	159
CRABP2	0.802703	0.00183338	160
GFRA1	2.46847	0.00183338	161
COX7C	0.908451	0.00188852	162
MAPK3	0.949727	0.00190087	163
DUSP23	0.786748	0.00190257	164
KCNK10	2.15058	0.00191689	165
NEAT1	-0.828283	0.00191689	166
TRIM16	0.905717	0.00191689	167
COX5A	0.925101	0.00192099	168
UQCC2	0.782947	0.00192668	169
RNU6-522P	-1.34456	0.00193124	170
SLC15A1	1.16386	0.00195969	171
SERPINB4	1.01745	0.00197544	172
CCDC69	1.17781	0.00198011	173
JUNB	0.907157	0.00198011	174
ARRDC3	0.748769	0.00200511	175
CRCT1	1.62171	0.00200937	176
SH3BGRL3	0.723421	0.00202399	177
LUCAT1	1.42144	0.00204652	178
PADI1	1.88342	0.00204652	179
MFSD3	0.991754	0.00212262	180
HMGCS2	2.54646	0.00212262	181
NCAM1	2.75734	0.00212262	182
WRNIP1	-0.914896	0.002141	183
DMKN	0.838796	0.002141	184
RSRP1	-0.998	0.00216349	185
LINC01214	2.49236	0.00222756	186
SPARC	0.858659	0.00224566	187
S100A7	1.73349	0.00225007	188
RDH12	0.838275	0.00225026	189
SLC35C1	0.962244	0.00236103	190
RHBG	1.02689	0.00236103	191
NDRG4	0.768044	0.00240064	192
FRMD8	0.75222	0.0024012	193
UNC5B-AS1	1.22817	0.00240349	194
TOP2A	0.83238	0.00240349	195
HIPK1	-0.730018	0.00241742	196
LSP1	2.30781	0.00245172	197
SERINC2	0.740949	0.00246573	198
LCE5A	1.97336	0.00248007	199
FAM32A	0.693446	0.00249424	200
RPTN	1.74027	0.00249424	201
CA6	1.51834	0.00252967	202
CHAC1	1.46113	0.00259383	203
EPHX3	0.890308	0.00260379	204
LINC02031	2.40009	0.00265607	205
FCRLB	1.41699	0.00266641	206
BSDC1	-0.864493	0.00268028	207
MINPP1	1.2367	0.00268028	208
PGLYRP3	0.79844	0.00268491	209
F2RL1	-1.19754	0.00273654	210
LRP10	0.718623	0.00274204	211
SDHC	0.847629	0.00277943	212
BIRC3	-1.26252	0.0027948	213
IMPA2	0.702369	0.0027948	214
SMG1	-0.738844	0.00280836	215
VTI1B	0.688802	0.00284738	216
SPRR4	1.24862	0.00284738	217
PPP1R15B	-0.840173	0.00290995	218
AGO2	-0.761289	0.0029704	219
TIMM10	0.912676	0.0029704	220
C6orf141	-1.16433	0.00298766	221
LINC02560	1.09843	0.00298766	222
ABCA13	1.59942	0.00303588	223
SMPD3	1.10214	0.00303588	224
SPAG17	2.17416	0.00306032	225
PCCA-DT	0.861965	0.00308489	226
SH2D4A	0.700789	0.00312067	227
TNNC1	2.39027	0.00312067	228
SLC39A2	0.826823	0.0031207	229
PRSS27	0.941106	0.00313301	230
RFX5	-0.903052	0.00313852	231
AK1	0.942666	0.00313852	232
LCE3C	2.51142	0.00325594	233
FUT3	1.14429	0.00325594	234
ATP5F1E	0.814937	0.00328226	235
TMEM164	-0.930459	0.00332697	236
TSTD1	0.855739	0.00332697	237
KRT14	0.694302	0.00345678	238
NDUFS5	0.849432	0.0034659	239
H2AJ	0.803777	0.00348722	240
AKR7A2	0.951591	0.00360852	241
ACAD8	0.859042	0.00360852	242
SCARA3	1.01347	0.00360852	243
COL1A2	1.95641	0.00362937	244
INSR	-0.816742	0.00362937	245
HMGA1	0.772762	0.00362937	246
MEA1	0.845129	0.00362937	247
CHCHD7	1.15345	0.00363021	248
CDA	1.36465	0.00379628	249
TMEM43	-0.819725	0.00382175	250
ATOX1	0.798825	0.00388273	251
POLR2I	0.629689	0.00389392	252
IFI27L2	0.793797	0.00392319	253
PLD3	0.861021	0.00392319	254
GCNT3	2.19105	0.0039653	255
SOX12	1.07168	0.0039653	256
ATP5MJ	0.799942	0.0039653	257
PHF8	-1.01232	0.0039653	258
MAFB	-0.687571	0.0039653	259
TMED3	0.592487	0.00398637	260
UBC	0.781947	0.00406903	261
LY6D	0.793299	0.00406903	262
TIMM8B	0.806996	0.00410993	263
UBL5	1.08724	0.00415133	264
KLK5	0.923954	0.00419412	265
PLBD1	0.745126	0.00421531	266
NUDT16L1	0.728797	0.00421531	267
PPP1R14B-AS1	0.66487	0.00421531	268
NDUFA4L2	1.14233	0.00432697	269
FIBIN	1.52845	0.00432697	270
ARL6IP6	-0.89609	0.00432697	271
CELF1	-0.666751	0.00432697	272
SLC16A6	1.27244	0.00432697	273
PPP1R15A	0.90762	0.00432697	274
IGF2R	-0.745025	0.00438926	275
MORN2	0.904244	0.00440324	276
HPSE	0.94563	0.00446088	277
CUX2	-2.08803	0.00451341	278
ATP5PO	0.735448	0.00462604	279
FAM3D	0.836305	0.00469545	280
TMEM45A	0.731549	0.00472414	281
CEACAM5	1.99156	0.00474105	282
CDC34	0.809507	0.00483106	283
FETUB	0.997271	0.00483106	284
MOCOS	-0.959374	0.00484681	285
BMP7	3.14676	0.00488985	286
ZNF652	-0.792752	0.00490494	287
LYPD6B	-0.945142	0.00503351	288
SNAPC3	-0.761766	0.00503351	289
IL36B	1.07854	0.00518451	290
UQCRB	0.758168	0.00531891	291
MCUR1	0.679266	0.00535048	292
SEC24C	0.72111	0.00539229	293
NPM3	0.725222	0.00549596	294
TOMM7	0.664893	0.00549596	295
ATXN7	-0.82315	0.00549596	296
TMEM181	-0.825199	0.00549596	297
SP2-DT	0.974433	0.00549596	298
IRX2	-0.692055	0.00549596	299
GLRX	1.0259	0.00549596	300
STC1	3.26337	0.00549596	301
INTS11	0.654531	0.0055205	302
MTCH1	0.632076	0.00555626	303
NSF	0.617848	0.0056311	304
ABCA12	0.684587	0.00597665	305
UFC1	0.709136	0.00597665	306
PTAFR	1.09384	0.00597887	307
NACA	0.584594	0.00597887	308
TGFBR3	-1.17873	0.00597887	309
OSER1	0.757677	0.00605066	310
TMCO3	-1.15979	0.00605844	311
NDUFB2	0.692449	0.00608904	312
SERPINB12	1.10436	0.00619869	313
FOXQ1	0.71005	0.00622891	314
SMIM22	0.931421	0.00622891	315
H2BC4	1.31215	0.00622891	316
PSMB1	0.637522	0.00626624	317
EMC3	0.659244	0.00633907	318
SLC31A1	0.837136	0.00633907	319
ABCE1	-0.666541	0.00636074	320
CST6	1.08613	0.00639712	321
MANSC1	0.650762	0.00650003	322
FAM120A	-0.551848	0.00653061	323
SUPT20H	-0.737211	0.00662587	324
PRPF18	0.872072	0.00692988	325
SPINK7	1.9009	0.00696559	326
EFHC2	2.09881	0.00696559	327
UCHL3	0.716008	0.00696559	328
SEMA6D	-0.819955	0.00701078	329
RC3H1	-0.693217	0.00704169	330
ACP3	0.750254	0.00716003	331
PSPH	0.830007	0.00718259	332
ACP7	1.16412	0.00725056	333
TMEM258	0.631257	0.0073293	334
C2CD2	0.673674	0.0073293	335
CLDN17	1.64087	0.00747348	336
SOWAHC	0.680781	0.00747348	337
PRDM4	-0.864684	0.00757067	338
SPTY2D1OS	0.981355	0.00760079	339
UPK1A	0.93795	0.00761464	340
CPB2-AS1	1.55157	0.00775365	341
WFDC21P	0.883602	0.00784381	342
HS3ST6	0.75723	0.00784381	343
TRMT112	0.625185	0.0078741	344
LAPTM4A	0.669659	0.00798211	345
SNHG25	0.727734	0.00798211	346
LINC02159	0.882389	0.00798211	347
PAK6	-0.861212	0.00802622	348
TGM5	1.02317	0.00816946	349
COL3A1	2.18969	0.00819364	350
USP53	0.789732	0.00822027	351
ADGRL3	2.14847	0.00822112	352
COX14	0.661666	0.00825	353
MTX3	-1.01957	0.00825	354
SCUBE2	0.960886	0.00845947	355
KDM7A	-0.770657	0.00850754	356
FAAH2	0.929697	0.00856024	357
CASTOR2	0.755293	0.00856024	358
DCAF11	0.595271	0.00861021	359
SPG11	-0.782017	0.00861021	360
SMIM5	0.702951	0.00864544	361
DBI	0.666767	0.00864544	362
CREBZF	-0.852682	0.00864544	363
TMEM141	0.740384	0.00864992	364
KRT79	2.03419	0.00867139	365
PTGR1	0.610127	0.00867139	366
SSR3	0.569203	0.00879174	367
ELOVL5	-0.899814	0.00879174	368
IFNGR1	-0.941615	0.00879174	369
IGFBP5	1.3741	0.00879174	370
CGNL1	1.63505	0.00884629	371
HK2	0.701059	0.00884629	372
ATP12A	0.971401	0.00884629	373
TMEM86A	1.32047	0.00884629	374
EIF1	0.599768	0.00884629	375
TREX2	1.22954	0.00886875	376
POMP	0.613286	0.00900897	377
SNORD13	1.80165	0.0090322	378
EPHB3	0.78376	0.00906198	379
MCRIP1	0.971999	0.00911408	380
INTS13	-0.769632	0.00911805	381
SRRM3	1.3479	0.00927291	382
SUSD4	1.20867	0.00927291	383
ZBED4	-0.751488	0.00927291	384
DMAC1	0.61888	0.00931218	385
SLAMF7	0.668887	0.00957454	386
COX6A1	0.566422	0.00957454	387
GPAA1	0.692466	0.00957454	388
TOM1	0.716016	0.00960714	389
COL4A5	-0.759154	0.00961401	390
IQANK1	-0.69553	0.0099021	391
NOX5	2.29932	0.0099021	392
DSG1	-0.597072	0.00991082	393
CITED2	0.912134	0.010001	394
ZNF26	-0.949963	0.010001	395
TCN1	0.950677	0.0101114	396
UQCR11	0.648699	0.0101818	397
SH3GL1	0.705054	0.0103356	398
TPD52L1	0.547805	0.0104069	399
ACOT13	0.591673	0.0104189	400
PYDC1	0.907236	0.0105106	401
TSEN2	-1.17429	0.0106715	402
LINC01224	0.986363	0.0106715	403
PABPN1	-1.58675	0.0107155	404
CALML3	0.773535	0.0108057	405
C6orf62	-0.584656	0.0108639	406
IGF2BP2	-0.576166	0.0108677	407
GGCT	0.720409	0.0109177	408
QPCT	0.75774	0.0109647	409
PRDX2	0.781307	0.0110995	410
CSF2RB	1.78279	0.0111434	411
ABCA4	3.11845	0.0111434	412
MUCL1	1.22832	0.0111434	413
MACF1	-0.546578	0.0111434	414
C2CD4B	1.90135	0.0112083	415
GABPB1-AS1	-0.786615	0.0112083	416
VSNL1	0.64464	0.0112881	417
SERPINB13	0.671416	0.0112911	418
GRN	0.569054	0.0112911	419
PET100	0.858043	0.0112911	420
PLCD1	0.694795	0.0112911	421
P3H4	0.705305	0.0114178	422
ADCY9	-1.6167	0.0114178	423
EIF4A2	-0.577311	0.0114178	424
COX17	0.732717	0.0114683	425
PITX1	1.09874	0.0114931	426
RABGGTB	-1.25347	0.0115955	427
CUX1	-0.543394	0.0116879	428
NKRF	-0.798856	0.011691	429
UQCR10	0.6357	0.0117343	430
AIF1L	1.03439	0.0117703	431
SNTB1	1.16846	0.0118114	432
EFNA5	-0.57011	0.0119252	433
RMND5B	0.744597	0.0119527	434
PAX8-AS1	-0.624137	0.0119527	435
EMP1	0.539823	0.0119527	436
ATP6V1F	0.600563	0.0119593	437
PDZK1IP1	0.698196	0.0119593	438
COX6B1	0.695426	0.0122489	439
HMOX2	0.658067	0.0122489	440
PLIN2	0.700042	0.0123005	441
SHKBP1	0.601761	0.0123061	442
KHDC4	-0.820313	0.0123212	443
TMEM54	0.57736	0.0123568	444
NDUFB8	0.607175	0.0123641	445
LYPD3	0.584358	0.0123796	446
HLF	2.12419	0.0123891	447
DGCR2	0.570041	0.0123919	448
OCRL	-0.814144	0.0125191	449
HSD11B2	-0.632829	0.0125191	450
PPP2R3A	-0.634977	0.0125307	451
SLC9A3R1	0.571176	0.0126117	452
RAB11B	0.660836	0.0126135	453
ISL1-DT	2.55355	0.0126135	454
STAT3	0.528464	0.0126135	455
SPAG1	0.973361	0.0126135	456
TALDO1	0.58871	0.0126135	457
VCL	-0.592746	0.0126135	458
TMED9	0.616154	0.0126135	459
QTRT2	-0.861145	0.0126135	460
KLF8	-0.823379	0.0126135	461
ATP5MC3	0.58925	0.0127494	462
EIF2S1	-0.55281	0.0128156	463
GPX2	1.32122	0.0130103	464
NAA38	0.597196	0.0131243	465
HERC2	-0.644909	0.0131243	466
MALAT1	-0.574527	0.0131243	467
NDUFS2	0.681038	0.0131443	468
RNF4	-1.04478	0.0131443	469
RBM4	-0.699702	0.0131443	470
TMPRSS13	0.797974	0.0131443	471
ID1	0.621473	0.0131966	472
DSC3	-0.543618	0.0132266	473
TRIM62	0.846287	0.0133213	474
RMC1	-0.892772	0.0133213	475
MIR22HG	-0.756855	0.0133213	476
RREB1	-0.674469	0.0133213	477
RRP1B	-0.610357	0.0133479	478
GRAMD4	-1.4526	0.0133568	479
STRA8	1.35197	0.0133874	480
LY6G6C	0.815633	0.0134696	481
XPOT	-0.712419	0.0135226	482
TFCP2L1	0.558518	0.0135905	483
THRB-IT1	-0.952055	0.0136137	484
ST6GALNAC1	1.66113	0.0136947	485
SLC38A1	-0.606938	0.0137436	486
TPRG1	0.738636	0.0137436	487
STK16	0.769398	0.0138071	488
CHIC2	0.99171	0.0138092	489
DAPL1	0.583919	0.0138092	490
UBR2	-0.601153	0.0139716	491
CARD18	0.788299	0.0139716	492
SERPINB5	-0.579928	0.0141725	493
EHD1	0.756899	0.0141725	494
IFI27L1	0.92343	0.0141757	495
SKA2	0.675792	0.0141903	496
LY6E	0.611054	0.0142503	497
ENTPD3-AS1	0.968153	0.014304	498
FNIP2	-0.57654	0.0143167	499
SPATA5	0.952556	0.0143167	500
SNX3	-0.575968	0.0143167	501
KLK11	0.521077	0.0144554	502
DSG3	-0.689637	0.0144913	503
NDUFA6	0.59742	0.0144913	504
POLR2K	0.702619	0.0144976	505
PGM2	-0.555203	0.0145141	506
CNNM4	0.865726	0.0147334	507
CHMP2A	0.54948	0.0147745	508
ACAA1	0.537097	0.0147745	509
KANSL2	-0.902122	0.0147841	510
UQCRH	0.588481	0.0148058	511
STXBP5-AS1	1.1219	0.0148318	512
KRTCAP3	0.797695	0.0148508	513
SLIRP	0.627205	0.0148508	514
MINDY1	0.701305	0.0149264	515
ZC3HAV1	-0.54615	0.0149264	516
C4orf3	0.749489	0.0150975	517
ERMP1	0.555268	0.0151021	518
IFITM3	0.668369	0.015152	519
LINC01405	1.11358	0.0152082	520
SMIM4	0.633354	0.0152082	521
JDP2	1.02309	0.0152082	522
H1-2	0.670271	0.0152082	523
CTSL	-0.769815	0.0152472	524
CFTR	2.5482	0.0152472	525
RAPGEF1	0.745743	0.0152472	526
EGLN3	0.786801	0.0152472	527
TGDS	-1.66248	0.0152472	528
EGR2	1.07423	0.0153771	529
C22orf39	0.658388	0.0153771	530
THUMPD1	-0.540011	0.0153888	531
PSMB2	0.522685	0.0153888	532
CLTB	0.554359	0.0155324	533
NR2F2	0.662397	0.0156197	534
TRAPPC6B	-0.748758	0.0156474	535
DIO2	1.01439	0.0156475	536
CDC42EP4	0.640912	0.0156592	537
ANAPC11	0.547211	0.0156592	538
EPHB2	0.967159	0.0157015	539
MAB21L4	0.690169	0.0160026	540
DNPH1	0.509288	0.0160026	541
NANOS1	0.576446	0.0160026	542
RIPK1	-0.732084	0.0160531	543
AKAP8L	-0.703559	0.0160997	544
CHD4	-0.586889	0.0161099	545
NOP56	-0.569736	0.0161678	546
HDAC7	0.571262	0.0162166	547
S100A14	0.544234	0.0162166	548
STMN3	0.880949	0.0163014	549
COX20	0.590672	0.0164651	550
ZSCAN30	-1.04834	0.0165606	551
VAT1	0.668578	0.0165638	552
FBXO33	-0.573428	0.0167191	553
RUNDC3A	0.71043	0.0167191	554
COX20P1	0.69713	0.0167592	555
NFIL3	0.671495	0.0167592	556
ACOT8	0.689141	0.0167592	557
LCE2C	1.18016	0.0168754	558
MAGED2	0.619686	0.0169718	559
BANF1	0.931987	0.0170069	560
GATA3	-0.521977	0.0170069	561
GSE1	-0.536798	0.0170069	562
FAM114A2	-0.762572	0.0170382	563
CX3CL1	1.62001	0.0170667	564
PGBD5	1.06155	0.0171544	565
FAM222A	2.64115	0.0171566	566
WASHC4	-0.684142	0.0172342	567
PORCN	0.847801	0.0172768	568
VCP	0.502424	0.0173434	569
CLDN1	-0.522474	0.0173434	570
MAP3K9	0.625012	0.0173434	571
PTTG1	0.730425	0.0173434	572
LINC01612	3.35488	0.0173434	573
ZBTB11	-0.647405	0.0175084	574
MED11	0.652038	0.0177053	575
SCARNA5	2.73215	0.0178107	576
NFKBIZ	-0.762083	0.0179047	577
INPPL1	0.685532	0.0179132	578
NLRP1	-0.758915	0.0179299	579
LRPPRC	-0.540893	0.0180333	580
LRRC4	1.33473	0.0181389	581
CYFIP2	0.871402	0.0182364	582
KRT2	-0.836547	0.0184825	583
VDAC1	-0.473161	0.018487	584
IGFBP6	0.777316	0.0185169	585
UBE2W	-0.825107	0.0188665	586
NUDCD1	-0.843002	0.0189078	587
LCE2B	1.29325	0.0189577	588
CACFD1	0.895381	0.0190664	589
SOS2	-0.64772	0.0190685	590
SNAP29	0.638541	0.0190685	591
USP10	-0.535629	0.0190685	592
BCL11B	-0.516188	0.019133	593
GPANK1	0.698773	0.0191644	594
PLAGL2	-0.705268	0.0192392	595
TM4SF1	0.616283	0.0192846	596
LATS1	-0.863134	0.0192998	597
KCNQ1OT1	-0.710374	0.0192998	598
CLN8-AS1	0.736596	0.0192998	599
ADGRV1	1.59567	0.0192998	600
GLIS2	1.05303	0.0192998	601
CCL24	1.58914	0.0194836	602
RGS2	0.802558	0.0194836	603
BORCS6	0.718944	0.0194836	604
NIPAL1	-0.638072	0.0194836	605
MME	2.00369	0.0194836	606
ZNF836	0.967419	0.0194836	607
CYB561A3	0.613114	0.019489	608
STARD5	0.527617	0.01957	609
PHACTR3	-0.649012	0.019588	610
FAM43A	0.802982	0.0196443	611
TMSB4X	0.515443	0.0196526	612
PSAPL1	0.905916	0.0198214	613
TP73	1.28823	0.0198735	614
SHB	0.639924	0.0199229	615
NOS1	1.30673	0.0200277	616
ATP13A4	0.529854	0.0202089	617
DUSP10	-1.53627	0.0202089	618
SERPINB11	1.65141	0.0202089	619
SUN2	0.550679	0.0202514	620
COL1A1	0.88658	0.0204092	621
FAM83A	0.476301	0.0205216	622
UTP4	0.587645	0.0205308	623
EBLN3P	-0.715474	0.0205466	624
BRK1	0.599998	0.0205466	625
PTGER3	0.611159	0.0206446	626
CCDC85C	0.514547	0.0207257	627
CASP14	0.52449	0.0208654	628
ASXL2	-0.525624	0.0208774	629
ETFB	0.482965	0.0209417	630
ATR	-0.863086	0.0209484	631
TET1	2.30506	0.0209484	632
ATP11B	-0.557799	0.0209536	633
DHDDS	0.60649	0.0210387	634
MAP2K3	0.637093	0.0210387	635
PARP9	-0.587126	0.0210767	636
MVK	0.567327	0.0210919	637
DHCR7	0.595979	0.0210919	638
SPNS2	0.900868	0.0211923	639
CXCL14	0.490632	0.0212819	640
LAMTOR1	0.530238	0.0212887	641
MLF2	0.665347	0.0214276	642
RPP38	0.652164	0.0214426	643
BTBD9	0.741392	0.0214845	644
PIM1	0.824541	0.0215382	645
ATP6V1E1	0.481402	0.0216377	646
SPPL3	-0.535394	0.0217298	647
MTSS1	-0.541071	0.0217544	648
SEMA5A	1.26464	0.0217671	649
ZNRF2	-0.714924	0.0218868	650
EIF4G3	-0.524703	0.0218868	651
SMAGP	0.575287	0.0219069	652
TCF4	0.571563	0.0219778	653
ANTXR2	-0.83467	0.0219778	654
PCK2	0.901343	0.0219778	655
SAMM50	0.593369	0.0220462	656
IARS1	-0.600127	0.0220462	657
POLR2J	0.613251	0.0220462	658
RBL2	-0.610084	0.0220462	659
KRT24	2.00415	0.0222473	660
RRM2B	-0.869711	0.0223456	661
CARD16	0.811745	0.0223767	662
SLC66A2	0.509963	0.0223767	663
ETS1	-0.677401	0.0223767	664
CORO2A	0.640501	0.0223767	665
CFL1	0.527104	0.0223767	666
RBX1	0.491118	0.0224498	667
SLC35D1	-0.731749	0.0225114	668
ZFAND4	-1.86221	0.0227041	669
PLAGL1	-0.662346	0.0228204	670
SNHG19	0.710663	0.0228204	671
ASF1B	1.41958	0.022948	672
HP1BP3	-0.497238	0.0232525	673
TRIM2	0.591341	0.0232525	674
AKR1C3	0.699805	0.0232525	675
NDUFS4	0.540738	0.0234028	676
SDHD	-0.931895	0.0234268	677
ADPRS	0.493969	0.0234279	678
DRG1	0.595315	0.0234279	679
ARL5A	-0.558596	0.0234279	680
SPATS2L	0.581454	0.0234874	681
ARRB2	0.692424	0.0235238	682
SLC30A7	-0.77033	0.0235238	683
PFKFB3	0.764419	0.0238759	684
SNRPN	0.735691	0.0240454	685
CPA4	0.650098	0.0240454	686
OPN3	-0.639782	0.0240454	687
APOBEC3C	0.680194	0.0240454	688
YWHAQ	0.441463	0.0240454	689
ATP5MK	0.636888	0.0242028	690
PARM1	3.40979	0.0242186	691
BICDL1	-0.553732	0.0242186	692
NR1H2	0.837124	0.0242434	693
CDC37	0.609549	0.0242434	694
RASAL1	0.942421	0.0242434	695
RAB1A	0.525851	0.0242434	696
TAF4B	-1.16891	0.0243641	697
FBLN1	1.05683	0.024461	698
GPR108	0.6805	0.0245979	699
SERPINB3	0.666433	0.0246008	700
PRDX5	0.649752	0.0246008	701
PRICKLE1	0.67172	0.0246666	702
ANKLE2	-0.559948	0.0246897	703
EXD2	-1.27582	0.0246897	704
VIPR1	1.31512	0.0247847	705
SELENBP1	1.95814	0.0247847	706
LINC00504	1.28209	0.0248291	707
CHP1	0.530963	0.0248291	708
NDUFAF4	-0.631827	0.0248834	709
RAB11B-AS1	0.62013	0.0249447	710
GABARAPL1	0.686909	0.0249447	711
SGMS1	-0.635992	0.0250023	712
SS18L1	-0.928269	0.0250023	713
SNHG1	-0.887299	0.0250023	714
CDCA7L	1.14688	0.0250023	715
PIR	0.886089	0.0250023	716
NINJ2-AS1	0.804856	0.0250071	717
HMBOX1	-0.531638	0.0250166	718
KRT80	0.635513	0.0251345	719
PIN4	0.549135	0.0252686	720
CRIM1	-0.730725	0.0253464	721
NFU1	0.575508	0.0253464	722
CENATAC	-0.879898	0.0253464	723
SCD5	0.690188	0.0253966	724
GAPDH	0.511531	0.0253972	725
COBL	-1.28017	0.0253972	726
PEX26	0.488645	0.0254208	727
ATP5MC2	0.509033	0.0254208	728
GPATCH2L	-0.47897	0.0254299	729
TPM1	0.579702	0.0254905	730
FLG	0.566056	0.0255899	731
WBP1L	0.458018	0.0255899	732
CRY2	0.673518	0.0255899	733
CEBPA-DT	1.0481	0.0255899	734
PDPK1	-0.519082	0.0255907	735
SIGLEC15	2.75558	0.0257824	736
ADRM1	0.440717	0.0261697	737
C4orf19	2.5636	0.0262258	738
HINT1	0.516466	0.0263609	739
NCCRP1	0.586408	0.0266256	740
PRPS2	-0.695827	0.0268231	741
NDUFS6	0.475207	0.0268231	742
IMMP1L	0.620183	0.026895	743
YTHDF2	-0.481416	0.0270991	744
THAP11	0.521018	0.0270991	745
FAM200B	0.731063	0.0270991	746
AZGP1	0.668679	0.0271003	747
CWF19L2	0.448783	0.0271003	748
KYAT3	0.600494	0.0271003	749
LYPD5	0.689222	0.0272881	750
CASP4	0.471665	0.0272973	751
ERC2	1.83544	0.0273778	752
ZCCHC8	-0.674252	0.0273882	753
DMAC2L	0.569681	0.0273882	754
LINC00511	-0.671599	0.0273882	755
CPNE2	0.886674	0.0273882	756
COX5B	0.508295	0.0273882	757
NOLC1	-0.496937	0.0273882	758
RAET1G	1.12668	0.0273882	759
NSUN2	-0.513766	0.0274568	760
PLEKHA1	-0.503855	0.0277	761
MED13	-0.458512	0.0277032	762
RELL1	-0.717539	0.0277056	763
DDA1	0.55751	0.0277965	764
ZNF185	-0.49844	0.0277965	765
MOB1A	-0.522238	0.0278535	766
SEPHS2	-0.573928	0.0278535	767
TTC5	-0.857296	0.0278578	768
WNT10A	0.898122	0.0279196	769
OGT	-0.813468	0.0279196	770
RSKR	-1.39252	0.027996	771
PGD	0.525768	0.0280134	772
SNHG6	0.529202	0.0280172	773
TUBA1B	0.534972	0.0280941	774
LIMK2	0.481814	0.0281546	775
DDIT4	0.491957	0.0284946	776
VAMP8	0.538165	0.0285211	777
SYVN1	-0.526735	0.0286719	778
CEACAM6	1.12958	0.028775	779
TUBB2A	0.595376	0.0288171	780
CCDC18-AS1	-0.778113	0.0289446	781
FBXL6	-2.11725	0.0289946	782
LINC00662	-0.603854	0.0290503	783
ATP11A	-0.681227	0.0292084	784
FAR1	-0.635328	0.0292084	785
VEGFC	-1.10455	0.0293997	786
FTX	-0.618372	0.0293997	787
PMVK	0.506672	0.029406	788
SNRPD3	0.525718	0.0294268	789
AOX1	1.9367	0.0294268	790
XG	0.506607	0.029428	791
ERLIN1	-0.505986	0.0297035	792
DEGS2	0.630937	0.0297056	793
SH3BGRL2	0.700965	0.0297056	794
KIF1C	0.468733	0.0297782	795
SLC44A1	-0.461195	0.0300769	796
ELK4	-0.818338	0.030213	797
ARF3	0.510648	0.0302758	798
LINC00964	-1.18295	0.0302944	799
ARCN1	-0.626424	0.0302944	800
SEM1	0.75066	0.030415	801
MYL6B	0.631913	0.0304167	802
TMBIM1	0.503628	0.0305758	803
LGALS1	0.56059	0.0305793	804
SBF2	-0.790414	0.0305793	805
KRBOX1	1.38103	0.0305882	806
ABCD1	-4.36098	0.0311114	807
KLHL24	-0.672013	0.0311114	808
NSRP1	0.509581	0.0313147	809
ATG13	0.656086	0.0313208	810
RPRML	3.4255	0.0313208	811
NDUFS7	0.72752	0.0314119	812
MSRB1	0.532444	0.0315977	813
DPRXP4	-2.98011	0.031604	814
RUFY3	-0.55341	0.031604	815
TASOR2	-0.636406	0.0317855	816
NDUFA11	0.654345	0.0318718	817
SLC13A4	1.17405	0.0319433	818
MECOM-AS1	2.38479	0.0319433	819
PRCP	0.468775	0.0320951	820
EMB	0.587946	0.0321686	821
FAM219A	0.604887	0.0322542	822
COL18A1	0.653951	0.0323923	823
SNORA12	1.2566	0.0323923	824
ABTB2	0.603338	0.0324537	825
MLLT11	0.541069	0.0326352	826
WNK1	-0.456175	0.0327147	827
KAZALD1	1.33436	0.0327147	828
MAX	0.48459	0.0327717	829
SCNN1G	0.871404	0.0328461	830
PEPD	0.483457	0.0328461	831
CHAMP1	-0.875155	0.0328461	832
KCTD20	0.515456	0.0328461	833
H2AZ1	0.49773	0.032891	834
PCP4L1	1.50732	0.0330306	835
POLR2B	-0.491142	0.0332169	836
GDPD3	0.753483	0.0332395	837
NR4A2	1.77546	0.0332395	838
SLC39A6	-0.446761	0.0332395	839
EEF1A1	-0.865662	0.033276	840
ZMAT2	0.619418	0.033276	841
PRKRA	-0.523614	0.033276	842
GABBR1	-1.84368	0.0333699	843
ZNF672	0.704511	0.0333699	844
DRD5	2.69388	0.0333699	845
CDK5R1	0.588319	0.0335581	846
UBR4	-0.492827	0.0335874	847
AWAT1	2.40847	0.033875	848
RAB11A	0.474653	0.0339656	849
SMIM27	0.655864	0.0340042	850
PRRX1	1.97643	0.0340726	851
CDK2AP2	0.656606	0.0342468	852
ZSCAN16-AS1	0.87863	0.0343426	853
PI4KA	0.532115	0.0343426	854
ORC5	-0.705417	0.0343649	855
SLC25A36	-0.57646	0.0343649	856
GADD45A	0.501939	0.0343763	857
TPT1	0.424737	0.0343811	858
COA3	0.469579	0.0343811	859
VASN	0.962215	0.0343995	860
MED18	0.528187	0.0343995	861
CD55	0.689591	0.0344333	862
PAG1	-0.567709	0.0344333	863
TMX3	-0.594657	0.0346915	864
TMEM230	-0.570261	0.0346915	865
EIF1AX	-0.43685	0.0346915	866
TSPAN6	0.529609	0.0346915	867
SLC8A1	-0.868929	0.034791	868
STEAP1B	1.69872	0.0350509	869
ILRUN-AS1	0.655691	0.035232	870
NIBAN2	0.493641	0.035232	871
DPM3	0.449296	0.0353691	872
YTHDC2	-0.652263	0.0353923	873
RNASE7	0.955864	0.0353923	874
NPFFR1	1.2554	0.035416	875
NRIP3	1.18776	0.035416	876
SESN1	-0.552907	0.0355569	877
CDKN2D	0.684883	0.0355569	878
AQP9	0.779546	0.0357547	879
UBB	0.463084	0.0357717	880
KRTAP5-2	2.11196	0.0357717	881
MCM2	0.63131	0.0358241	882
LCE1E	1.23822	0.0358241	883
MYCBP2	-0.464943	0.0359497	884
[truncated: 191 more rows]

## Sheet: Unique UAB30 DEGs in EV-rafts
Supplemental Table 4b.
Genes differentially expressed only in UAB30-treated EV-rafts.
EV-DMSO - vehicle-treated rafts transduced with empty vector, EV-UAB30 - UAB30-treated empty vector-transduced rafts.
Total 892 genes
	Log2FC
	EV-UAB30
gene_id	vs EV-DMSO	q-value	Rank
PLAT	4.99152	1.01e-30	4
LCN2	3.61585	1.61e-29	8
KRT7	5.473	2.78e-28	9
GPRC5A	4.39663	2.05e-27	10
SAT1	2.2333	3.19e-24	14
TNFAIP2	4.5174	2.2e-23	15
ELF3	4.658	2.52e-21	17
CEACAM1	4.72103	2.52e-21	18
TTC9	2.83892	2.53e-21	19
BLMH	-3.40864	1.81e-20	24
CLDN7	3.84074	5.33e-17	30
LGALS9	4.63909	5.81e-17	31
ALDH1A3	4.09914	6.18e-17	32
ECM1	3.01184	9.42e-16	36
CEACAM7	5.22531	4.14e-15	39
SERPINB1	2.7951	6.52e-15	40
ADGRF1	3.7105	5.18e-14	42
SRPK1	-1.96376	6.81e-14	43
ANXA11	1.93942	2.87e-13	46
PRSS22	3.87216	3.32e-13	47
EHD3	3.56893	9.17e-13	49
GABRP	4.95304	9.17e-13	50
SH3TC2	3.29478	9.41e-13	51
SPRR2G	-2.25133	1e-12	52
DUOX2	2.83824	1.01e-12	53
PLAAT3	4.85712	2.4e-12	54
IL36RN	-2.11733	2.59e-12	55
ALOXE3	-2.32032	4.85e-12	56
TMPRSS4	2.37111	5.11e-12	57
CXCL17	3.42468	6.26e-12	58
BCAS1	3.10519	7.59e-12	59
KRT19	5.55167	8.15e-12	60
SAA2	3.63057	4.31e-11	63
IRF1	2.236	8.47e-11	67
APOB	-3.35885	1.05e-10	68
SECTM1	4.25579	4.33e-10	70
TP53I3	2.30956	4.82e-10	71
PTGES	3.2545	6.1e-10	72
NCF2	2.22516	6.23e-10	73
CENPT	-2.51272	7.04e-10	74
PHLDA1	2.29268	1.01e-09	75
MUC1	3.34732	1.12e-09	76
CD14	3.88627	1.65e-09	78
PRR15L	5.04124	1.86e-09	79
AADAC	-3.02616	1.86e-09	80
POF1B	-1.67882	2.44e-09	82
GLUL	2.01251	3.18e-09	84
ADIRF	2.23112	3.56e-09	86
SLC16A10	-2.1103	4.33e-09	87
GAN	-1.91441	5e-09	88
KRT10-AS1	-1.68727	6.37e-09	91
ZNF107	1.80174	7.71e-09	92
GALNT5	2.71951	9.87e-09	93
ANXA1	2.27099	1.12e-08	94
XDH	3.3431	1.36e-08	96
STEAP4	2.31024	1.39e-08	97
CACNB4	-2.65862	2.01e-08	98
CCDC80	3.01768	2.17e-08	99
SLC46A2	-2.00367	2.36e-08	100
B4GALT5	2.1799	2.57e-08	101
KCNG1	3.22597	3e-08	102
TJP3	3.53136	3.45e-08	104
PLAAT2	6.19976	3.96e-08	105
PLAAT4	5.14229	6.95e-08	106
TSPAN5	-1.8192	9.33e-08	110
CAPN5	3.80502	9.52e-08	111
TSPAN1	3.26643	9.76e-08	112
CDKN1C	2.46722	9.96e-08	113
MLPH	3.95454	1.03e-07	114
TRIP10	1.93469	1.18e-07	115
CRACDL	2.53624	1.54e-07	116
NAMPT	1.34368	1.64e-07	117
VSIG2	4.59788	1.71e-07	118
ARL8A	2.28937	1.71e-07	119
SDR16C5	-1.58032	1.82e-07	120
BLOC1S3	-1.72719	2.15e-07	121
GDF15	3.45326	2.46e-07	122
CBX6	2.01575	2.7e-07	123
SPRR2E	-1.78185	2.87e-07	124
FAM180A	4.58987	3.29e-07	125
FLG2	-2.36248	3.64e-07	126
IDE	-1.53691	5.11e-07	129
IGFL2	-1.27048	5.15e-07	131
EPB41L1	2.13281	5.16e-07	132
SLC37A1	2.60913	5.99e-07	133
SULT2B1	-1.74676	6.35e-07	136
NAV3	-1.96464	6.42e-07	137
PDE8B	-7.04346	6.71e-07	139
UPK3B	3.8769	1.1e-06	141
ELOVL7	-1.66127	1.12e-06	142
MGAT3	6.41566	1.17e-06	143
HSDL2	-1.6118	1.34e-06	144
ARG1	-2.2393	1.36e-06	145
TNFSF9	2.39754	1.36e-06	146
HAL	-1.75805	1.39e-06	147
EGR1	1.65865	1.42e-06	148
ADTRP	-1.56776	1.52e-06	149
WFDC2	4.76693	1.61e-06	151
LRAT	2.30352	1.88e-06	153
ARHGDIB	1.95404	2.43e-06	155
LASP1	1.30044	2.62e-06	157
DCN	-1.76079	3.3e-06	160
CSNK2A2	-1.35953	3.45e-06	161
EYA2	4.55048	3.46e-06	163
SMAD5-AS1	-2.28255	3.72e-06	164
APOBEC3A	6.61615	3.72e-06	165
SLC15A2	3.74867	4.16e-06	166
ETHE1	1.93649	4.62e-06	169
ACTN4	1.19312	4.96e-06	170
IL1F10	-2.26248	5.08e-06	171
CCN2	2.4511	6.03e-06	172
ELOVL4	-2.24792	7.09e-06	173
GMDS	2.02548	7.6e-06	174
SH2D1B	6.14167	7.61e-06	176
IL22RA1	-1.59525	8.45e-06	177
GCOM1	-1.47876	8.74e-06	178
RAPGEF4	-2.83805	8.76e-06	179
OTUB2	-1.76648	9.04e-06	180
TSC22D3	1.54427	9.44e-06	182
RAC2	2.38416	1.03e-05	183
RNF145	1.19559	1.05e-05	184
GALNT12	3.09975	1.07e-05	185
BPIFC	-1.29022	1.12e-05	187
C11orf96	3.90552	1.35e-05	188
HOXA-AS2	3.97292	1.36e-05	190
TRAF4	2.0877	1.36e-05	191
RORA	-2.22605	1.56e-05	194
DHRS9	1.78136	1.59e-05	195
ACSBG1	-2.09753	1.63e-05	196
SEPTIN9	1.58657	1.64e-05	197
KRT1	-1.29997	1.64e-05	198
SRF	1.43704	1.88e-05	202
PIM3	1.48376	1.88e-05	203
ATP9A	1.56384	2e-05	205
UCA1	3.96584	2.14e-05	207
LGALS9C	2.94996	2.18e-05	208
RRAGD	2.32835	2.2e-05	209
GJA1	-1.15879	2.2e-05	210
LYN	2.27482	2.26e-05	211
BID	1.45148	2.3e-05	212
FAXDC2	-2.0471	2.58e-05	214
P2RY2	1.79018	2.71e-05	216
CPM	-1.71066	3.22e-05	218
TMTC2	1.92995	3.23e-05	219
ABLIM3	2.55501	3.23e-05	221
MUC4	5.08524	3.36e-05	224
TRIOBP	1.26136	3.59e-05	225
ELF3-AS1	5.68671	3.67e-05	226
LINC02303	6.13138	3.82e-05	227
FBXO45	-1.22757	3.88e-05	228
DUSP4	1.39516	5.28e-05	230
CD63	1.12813	5.29e-05	231
SPRR2B	-2.0904	5.74e-05	232
GDA	-2.04035	6.08e-05	235
HS3ST1	2.89226	6.57e-05	237
CDR2L	1.84454	6.57e-05	238
ST3GAL1	2.55635	6.8e-05	240
SLC1A6	-2.09343	7.43e-05	241
MAP2	-1.28264	7.53e-05	243
PBX1	1.33221	7.95e-05	245
ADAP2	-2.20625	8.1e-05	246
DEPP1	4.46279	8.33e-05	247
SEMA4G	-2.95357	8.46e-05	248
GCNT1	-1.71319	9.08e-05	251
L2HGDH	-1.52136	0.0001	252
SQSTM1	1.21453	0.000114953	254
ABRACL	1.39519	0.000115711	255
MT2A	0.994232	0.000122825	256
CYP2C18	-1.49376	0.00012427	257
KRT18	1.47402	0.00013096	258
B3GALT5	5.66741	0.000136194	260
PGAP6	1.46287	0.000142636	262
CAT	-1.36618	0.000143298	263
ANKRD65	1.88699	0.000143298	264
MDK	2.76933	0.000143298	265
LINC00847	2.18485	0.000144734	267
PDZD2	-2.00688	0.000148291	269
FOS	1.3516	0.000149096	270
CHKA	2.78726	0.000153575	272
MMP1	-1.96401	0.000155501	273
XKRX	-1.56431	0.000155501	274
KLK8	-1.55227	0.000160905	275
RHOB	1.77571	0.000160905	276
PIK3IP1	1.28794	0.000164906	278
A4GALT	2.35507	0.000165217	280
KCTD5	2.04594	0.000168302	281
CAMK2G	1.90552	0.000176296	282
CCDC113	-2.01625	0.00017911	283
NFE2L3	-1.82438	0.000185023	284
CPLX1	3.9168	0.000185234	285
GALM	3.44101	0.000187236	286
NEFH	-1.75848	0.00018784	287
SLC20A1	1.72367	0.000192624	288
LDLRAP1	1.28124	0.000195427	289
NIPAL4	-0.945838	0.000201802	290
TMEM109	1.64596	0.000206063	291
CEMIP	-1.8982	0.000212515	292
MPZL2	1.27967	0.000214292	294
PXN	1.7573	0.000215565	295
GADD45B	1.42704	0.000215976	296
SPRR5	-1.15677	0.000229158	298
PSCA	5.00377	0.000230861	299
TACC1	1.16041	0.000236945	300
SERPINA12	-2.1737	0.000236945	302
RNF227	-1.71406	0.000240282	303
IPMK	1.67458	0.000241875	304
FUCA1	1.82901	0.000244442	305
BGN	-3.39331	0.000248512	306
ARHGAP24	-2.04366	0.00026495	307
ABHD11	2.1833	0.000292861	308
SLC19A3	-1.98779	0.000294515	309
EDN1	2.08701	0.000303662	310
LRIF1	-1.28409	0.000312781	311
LIPN	-1.19707	0.000316942	312
PCBD1	1.52519	0.000318428	313
TACC3	1.74782	0.000326118	316
SORBS2	2.86362	0.000327036	317
CCNG2	1.50639	0.000327622	318
CSNK1G2	1.57097	0.000338517	319
SNORA33	-3.35068	0.000347941	321
DSC1	-1.51677	0.00035106	322
TBILA	-2.50651	0.000356638	323
FOSB	3.25613	0.000379552	325
DDHD1	-1.62206	0.00038237	326
TMC5	3.52148	0.000382804	327
SEC14L2	1.25758	0.000405702	329
COMT	1.39369	0.000411096	330
EPB41L4A	1.48645	0.000412985	331
NEIL1	2.14002	0.00041413	332
CCDC115	1.21287	0.000415515	333
AHDC1	1.59545	0.000439448	335
HDAC2	-1.23686	0.000446826	336
OR4D9	-4.96794	0.000462187	340
LRG1	2.69386	0.000475418	341
ATP7A	-1.2512	0.00048034	342
CYP4F22	-1.732	0.000482993	343
TMEM123	-1.34432	0.000505569	344
LCE6A	-1.48589	0.00053468	346
FALEC	3.53613	0.000571907	347
CAPNS1	1.51747	0.000574975	348
ELMOD1	-2.01455	0.000587614	349
TRIM8	2.24608	0.000597871	350
ARPC3	1.3321	0.000597871	351
MUC20	2.20521	0.000606352	352
STK39	1.61166	0.000614076	353
NR1D1	3.31772	0.000651665	357
KRT6C	-1.27127	0.000667379	358
IDH1	1.50548	0.000677159	359
ACKR3	3.49914	0.000683715	360
HARS1	-1.22745	0.000694632	361
CDSN	-1.29121	0.000705957	362
SH3TC2-DT	2.39561	0.00071633	363
GNE	2.59459	0.00074368	364
PYCR2	1.38282	0.00075235	365
SLC5A1	-1.0911	0.000784537	367
FIGN	-1.34765	0.000785629	368
GCHFR	3.05788	0.000792783	370
CYSTM1	2.0265	0.00079516	371
LRRN4CL	-3.06326	0.000817825	373
MIRLET7A1HG	1.51544	0.000848244	375
GPCPD1	1.29191	0.000857998	377
ACTG1	1.33078	0.000896549	378
BOC	1.96465	0.000905681	379
CALM3	1.08187	0.000906697	380
DHX58	1.713	0.000918446	381
TRIM11	1.26883	0.000922231	382
PRKAB2	-1.12018	0.000940263	384
PWWP2B	1.5606	0.000958933	385
LINC00598	-3.62555	0.000980301	386
ITGB8	1.10881	0.000980301	387
FAM3B	5.2254	0.000980301	388
RBPMS	1.60019	0.000980301	389
CAPN14	3.23633	0.00098181	390
C14orf132	-1.91002	0.001023	392
ASCC2	1.25125	0.00109826	394
LRCH1	-1.15795	0.00112859	395
SAA1	1.73152	0.00115281	396
ARL5B	-1.11099	0.0012065	398
ARHGAP26	-1.44893	0.00122707	399
SAMHD1	1.35393	0.00126173	401
BRI3	0.909629	0.0012625	402
QPRT	3.77534	0.0012658	403
ARHGEF9	1.80498	0.00127707	405
LCE1B	-1.27483	0.00130733	406
KBTBD11	3.43118	0.00131513	407
POU3F1	-1.44348	0.00132378	408
MLLT6	1.09146	0.00132541	409
TIMP2	0.884447	0.00133019	410
ERO1A	1.1333	0.00137089	411
IL1RN	0.893533	0.00137089	412
MYD88	1.73934	0.00137089	413
ADAMTSL4	2.52372	0.00137089	414
NIPAL3	1.12484	0.00137589	415
TTC39B	-1.25375	0.00138273	417
SNX1	1.01291	0.00140303	418
SMIM3	1.68065	0.00140303	419
CCN1	1.38123	0.00140514	420
LINC01550	-1.2679	0.00143385	421
BCL3	1.27858	0.00145936	423
AKR1B1	1.5866	0.00151448	425
VSIR	2.01039	0.00151448	426
CXCL6	5.06689	0.00157389	428
LMNTD2-AS1	4.22209	0.0015936	430
CMTM6	-0.979151	0.00164955	431
WFS1	1.75974	0.00170352	432
KRT77	-1.29406	0.00178936	434
BCL2L11	1.42624	0.00178936	435
MFAP3L	-1.29473	0.00180303	436
DNAJB1	0.924828	0.00182252	437
RAP1GAP2	1.94031	0.00183043	438
LRRFIP1	0.886011	0.001851	440
BHLHE40	1.27361	0.001851	441
ALOX12B	-1.00066	0.00187234	442
FCHSD1	-1.37173	0.00189891	444
RNF182	5.60684	0.00193919	445
LYPLA1	-1.40006	0.00201857	446
MGAT4B	1.43624	0.00203082	447
RBM47	1.07962	0.00204887	448
DAGLB	-1.38554	0.00207127	449
CHORDC1	-1.69279	0.00207127	450
PMEL	-1.29401	0.00210947	451
ZNF362	1.57378	0.00215623	452
CSNK1A1	-1.00892	0.0021688	453
BEX4	1.0004	0.00219285	454
MEGF9	-1.57625	0.00219285	455
NGDN	1.17595	0.0022775	456
ZNF662	-1.37096	0.0022775	457
LCE1C	-1.24662	0.0025604	458
IGFBP3	3.09056	0.00256261	459
SOX15	1.1141	0.00257149	460
NET1	1.17298	0.00257149	461
TMEM51-AS1	1.99663	0.00260007	462
ATP1A1	0.98582	0.00264269	464
XCR1	-2.3923	0.00264269	465
TPM4	1.22764	0.00265162	466
BACE2	1.29309	0.00265162	467
OAS1	1.40711	0.00269149	468
ESYT3	-1.61146	0.0027245	469
TMEM30A	1.00503	0.00275891	470
ABHD12B	-1.4575	0.00280612	472
PAWR	-1.19055	0.00287124	473
BTC	-1.98834	0.00291417	474
SGK2	-2.76888	0.00292902	475
LCE1A	-1.10268	0.00298522	476
B3GNT3	1.45792	0.00303456	477
MRC2	1.06071	0.00306814	478
UBE2H	0.916459	0.00308964	479
PSAT1	-0.940527	0.00309621	480
PLXDC2	-0.960015	0.00309621	481
CAMK2N1	1.21923	0.00311033	482
MUC16	5.30346	0.00318967	484
RIPOR1	1.51889	0.00323438	485
LINP1	4.53695	0.00324487	486
SLC17A5	1.33652	0.00324487	487
PNPLA8	-1.21071	0.00333115	488
MNT	1.10144	0.00333115	489
IFRD1	-1.21028	0.00340039	490
LPIN1	1.10994	0.00340949	491
LCE3D	-1.20047	0.0034838	492
TMEM116	-2.38214	0.00360228	494
KRT8	1.72703	0.00361328	495
IL33	-1.34453	0.00362158	496
LYRM1	-1.20315	0.00362158	497
NDFIP1	1.171	0.00371419	498
B3GALT6	1.3045	0.00371419	499
SLC31A2	-1.10741	0.00373983	500
ARHGAP29	-1.83965	0.0037918	501
PLA2G4E	-1.09928	0.00381488	503
VTCN1	5.00156	0.00383457	504
AMOTL2	1.29975	0.00384706	505
CCSAP	-1.31928	0.00387795	506
CHCHD10	1.15928	0.00388083	507
DDX60	-1.37783	0.00390871	508
SOCS3	3.12575	0.00395559	509
TMEM51	1.14701	0.003956	511
WAKMAR2	-1.47992	0.00397906	513
MFSD6	-0.918065	0.00397906	514
ELK3	1.11471	0.00397906	515
ME1	-1.07862	0.00418955	517
XPO6	1.2715	0.00421059	518
HS6ST1	1.49326	0.00425446	519
TYRO3	-1.13851	0.00433565	520
TBC1D9	1.7248	0.00438836	521
NUMB	1.66306	0.00447647	522
CCDC12	0.976396	0.00447647	523
CAPZB	0.787226	0.00447647	524
KRT78	-0.887085	0.00455759	525
SNHG18	1.41469	0.00458606	526
TSC22D4	1.2573	0.00463266	527
NEDD4L	1.14087	0.00463266	528
IFITM2	2.02406	0.0047057	529
MAPK10	1.50403	0.00474994	530
TBC1D2	1.23107	0.00491277	531
CASC18	-3.051	0.00495646	532
ATP2C2	-1.6543	0.00501747	533
TTC3	-0.878561	0.00510179	535
VGLL4	0.940316	0.00511787	536
PPWD1	-1.54822	0.00512559	537
SLC35E4	-1.48436	0.00513962	538
CALB2	4.79295	0.00527938	539
ECE1	1.10037	0.00527938	540
STN1	1.22478	0.00537156	541
UPP1	1.70193	0.00540221	542
FAM3C	1.1335	0.00543279	544
TDP2	-1.39245	0.00544657	546
MELTF	2.29148	0.00557367	547
TLL2	-2.84641	0.00565343	548
DUSP1	1.08496	0.00587598	550
NR4A1	3.44267	0.00597236	551
TRIM23	-1.21302	0.00597236	552
USP54	1.23049	0.00612233	553
LINC02341	-2.21042	0.00612645	554
SDC4	1.32212	0.00612645	555
SWAP70	-1.43639	0.00612645	557
STK25	1.17987	0.00617585	558
LINC01094	-1.35363	0.00619642	559
IL37	-1.3343	0.00652218	560
DECR1	1.04534	0.00657541	561
ANKRD37	1.46351	0.00669065	562
DAP	1.37936	0.00673153	563
CDCP1	0.894103	0.00679195	565
SGPP2	-0.856134	0.00679195	566
DNAL4	1.63631	0.00692229	567
SLC7A11	-1.33313	0.00692648	568
TTC22	1.02387	0.00692648	569
RGS20	-1.20094	0.00692819	570
EIF3F	-0.789736	0.00697882	571
GPR157	-0.926862	0.0070351	573
SLC30A2	-3.54536	0.00709736	575
ZC3H12A	1.37633	0.0071035	576
LRRC8A	1.11379	0.00710807	577
LAMA5	1.16153	0.0071795	578
IRF5	2.26111	0.00738849	580
SPTLC3	-0.913838	0.00742684	581
GMEB2	1.18854	0.00752363	582
CDKN2A	1.3978	0.00756408	583
PRKG1	-2.90801	0.0076518	584
EPB41L4A-DT	4.71937	0.00765452	585
FUT2	1.40011	0.00782761	586
ID3	1.14204	0.00784757	587
LAT2	-3.25875	0.00786015	588
CMTM4	1.30797	0.00807053	589
WAPL	-0.828085	0.00807053	590
RHPN2	2.56668	0.00807053	591
CASTOR1	1.64576	0.00815198	592
SUSD6	0.92843	0.00817177	593
MARCHF3	-1.22216	0.00829696	594
RDH10	1.50633	0.00851992	596
CXCL8	3.45352	0.00851992	597
GPD2	1.24727	0.00856793	598
SMPD4	1.48765	0.0085886	599
CXADR	-1.12587	0.00863675	601
CD63-AS1	2.41196	0.00866762	602
PRRC1	-1.08017	0.00883218	603
ZFP36L1	0.75504	0.00883752	604
LGALS9B	2.42111	0.00883752	605
LHFPL2	1.45275	0.00892979	606
SLC19A2	-2.63975	0.00896475	608
RPS29	0.675257	0.00896475	609
KCTD4	-1.55093	0.00902257	610
YWHAE	0.990047	0.00902257	611
FAM102A	0.994438	0.00907617	612
FILIP1L	-1.20258	0.00907617	613
ARHGAP27P1-BPTFP1-KPNA2P3	2.039	0.00911559	615
CNGA1	1.20795	0.00911559	616
KRT16	-1.27979	0.00911804	617
WLS	-1.15204	0.00921468	618
SEL1L	-0.8316	0.00931335	619
GALNT14	2.95972	0.00931335	620
SORCS2	3.09009	0.00936686	621
TSC22D2	1.0482	0.00939924	622
CLDN8	2.52476	0.00949865	623
TYRP1	-1.86016	0.00949865	624
IL1R2	-1.43282	0.00982257	626
BNIP3	-0.949414	0.00985219	627
LIPM	-1.19828	0.00997344	628
HES4	2.11852	0.0100728	629
IDH2	1.07471	0.0101075	631
MAPKAPK2	0.853938	0.0102877	632
ARHGEF40	1.87512	0.0103028	633
NTN4	2.77958	0.0103028	634
TMEM9	1.51425	0.0103094	635
RBM22	-1.0183	0.0103639	636
CYP4F3	1.39236	0.0103814	637
TPBG	-0.973854	0.0103814	638
RNF207	2.10264	0.0104427	639
KIF3B	1.03524	0.0105674	640
SMOC1	2.42973	0.0105857	641
ERCC5	-3.38902	0.0106027	642
ARSI	3.00639	0.0106433	643
TRIM17	4.73975	0.0107568	644
FMO5	-1.4119	0.0107701	645
SPIRE1	-1.05605	0.0107701	646
PSMA5	-1.0522	0.0107772	647
BICD2	-1.01071	0.010812	648
SNHG16	1.22227	0.0108297	649
PLK2	1.24973	0.0109054	650
TACSTD2	0.976002	0.0109054	651
ENO2	4.85012	0.0109646	652
RSAD2	1.59598	0.0109986	653
NRDC	-0.99893	0.01104	654
TNS1	1.80184	0.01104	655
RAB11FIP5	0.976048	0.01104	656
CDIPT	1.20817	0.0110659	657
CRCP	1.08011	0.0112586	658
ABR	1.16448	0.0113067	659
TCF7L1	1.02506	0.0114111	660
SLC25A20	-1.39864	0.0117308	661
NLRP10	-2.66035	0.0119142	662
DDX28	1.16547	0.0119191	663
EEF1B2	-0.80942	0.0119643	664
VPS13A	-1.0796	0.0120093	665
GRPEL2	1.22531	0.0121177	666
FBP1	4.30712	0.0121254	667
GARS1	-0.809222	0.0121254	668
CMTM7	2.31774	0.0123155	669
PPM1K	0.978522	0.0123605	670
CRYZL2P	3.43318	0.0123757	671
ZBTB43	-1.05942	0.0123976	672
ZDHHC7	0.987951	0.0124359	674
ANKH	-0.974025	0.0125519	675
UNC5B	0.790759	0.0126383	676
VDR	0.94567	0.0126383	677
CASP9	1.81756	0.0128335	678
NR1D2	1.66373	0.0129677	679
RPL15P18	-2.30034	0.0130146	680
SLIT3	4.73556	0.0131252	681
PITPNC1	1.2022	0.0132635	682
USB1	1.08199	0.0133398	684
AKT1	1.33123	0.0133585	685
GLB1L2	-2.80581	0.0135383	687
CLEC2A	-2.79338	0.0136165	690
CD244	4.609	0.0136296	691
ADRB2	1.0904	0.0136661	696
VWA2	-2.20323	0.0136949	697
CYB5R3	1.06546	0.0137463	698
STS	1.99671	0.0138495	700
CNP	0.978007	0.0140156	701
FN3KRP	1.33544	0.0143224	702
UPK2	4.97153	0.0144262	703
ARF1	0.74357	0.0144354	704
PLA2G2A	4.591	0.0146267	705
MBOAT1	2.02401	0.0146618	706
BBS10	-2.48633	0.0149554	707
RUNX1	1.15534	0.015149	709
GNG4	2.13199	0.015149	710
CALCOCO1	-0.897481	0.015149	711
VPS36	-1.01029	0.0152634	712
GK5	-1.07371	0.0152634	713
IMP3	0.984204	0.0153166	714
BCL2L12	1.31582	0.0154196	715
MTRR	-1.11283	0.0156551	716
CARHSP1	1.20479	0.0157387	717
IGFL1	1.1411	0.0157738	718
MIA2	0.883534	0.0157738	719
PRPSAP1	1.16347	0.01583	720
MYLK	1.76076	0.016043	722
PLEKHG3	1.0504	0.0164038	723
STX16	1.02601	0.0164038	724
RPS27A	0.66161	0.0164527	725
DDR1	1.02219	0.0164527	726
AREG	1.01882	0.0166459	727
PNPLA2	1.16765	0.0167607	728
RAPGEF2	-1.17989	0.0167607	729
ZSWIM4	1.78682	0.0170551	730
RPS26	-0.820122	0.0171206	731
CEMIP2	1.18212	0.0171976	733
PPFIBP1	0.706908	0.0172655	734
ZNF567	-1.74814	0.0173269	735
DDOST	1.38733	0.0174115	736
YIPF5	-0.876218	0.0174115	737
PSMD11	-0.841883	0.0174632	738
CDCA2	-1.84402	0.0174957	739
EEF1GP5	-2.73961	0.0175808	740
SPSB1	1.22853	0.0176114	741
ZSCAN29	1.06962	0.0180854	742
FGFBP1	0.781579	0.0184892	744
TMPRSS11E	1.04816	0.0184975	745
ABHD6	-0.979337	0.018559	747
SURF4	0.799044	0.0189231	748
EMC6	0.911845	0.0189595	749
CCSER2	-1.04638	0.0189671	750
NFE2L1	0.857483	0.0189671	753
PALM	3.80309	0.0189671	754
SPAG7	1.06499	0.0192147	755
HES2	0.978034	0.0192826	756
SDAD1P1	-1.54455	0.0193311	757
HRH1	1.22673	0.0193311	758
NFIX	1.03171	0.0194243	759
CDHR1	-1.32324	0.0194465	760
MFSD4B	-0.990506	0.0194563	761
ALDH3B1	2.20851	0.0194588	762
DKK1	2.38876	0.0197653	763
RFFL	1.17226	0.0197787	764
SMAP2	-1.01584	0.0199061	767
HAGH	1.09824	0.0199133	768
ARF5	-2.19172	0.0199624	769
LRATD2	1.19842	0.0202879	771
WNT3	-2.34642	0.0205155	773
SSBP3	0.83858	0.0206068	774
ZNF589	-1.49282	0.0206396	775
MSRB2	1.03886	0.0206808	776
RPS15AP10	-1.53836	0.0206808	777
CILK1	-1.0258	0.0206877	778
ANXA2	1.01667	0.0207767	779
RN7SL138P	-2.72219	0.0207767	780
S100A7A	2.56979	0.0209149	781
DNAJA2	-0.855803	0.0209363	783
SLC27A4	-1.48479	0.0209624	784
DCBLD1	1.2118	0.0209624	785
STON2	-0.948887	0.0209624	787
AFMID	1.21408	0.0209624	788
NAA15	-0.837991	0.0209624	789
OTUD1	-1.49258	0.0210699	790
TPRXL	1.47374	0.0211153	791
HELZ2	1.17329	0.0211181	792
PRKCD	1.18886	0.0212965	793
NPHP4	1.52619	0.0213273	794
NT5C2	0.975892	0.0215151	795
ZNF654	-1.0605	0.021596	796
AZGP1P1	-1.31286	0.0217895	797
DGKA	1.08168	0.0218802	798
GNPTG	0.928682	0.0218959	799
SBSN	-1.04674	0.0218997	800
SPINK4	4.65628	0.0218997	801
DCT	-2.21706	0.0218997	802
RPL29	-1.04956	0.0220996	803
LGALS7B	-2.27382	0.0222573	804
ARAP2	-1.18212	0.0222573	805
CD24	0.996032	0.0222823	806
DHRS3	1.1545	0.0222952	807
IRX4	0.848894	0.022328	808
CCDC92	1.4736	0.0224353	809
LOXL2	1.43934	0.0224623	810
USP15	-1.11401	0.0225394	811
HCFC1	0.892577	0.0226983	812
FABP4	4.93101	0.0226983	813
TMEM203	-1.0596	0.0228242	814
MTSS2	1.49018	0.0230524	815
YTHDF3	0.905447	0.0231352	816
ASAP2	1.03598	0.023145	817
EPHA2	2.74516	0.0232539	818
CLCA3P	4.1027	0.0232539	819
ANKRD36	-2.13816	0.0233195	820
TMEM37	3.65061	0.0234599	821
FASN	1.11807	0.0235734	822
SH3BP1	0.854323	0.0237734	823
STK4	-0.920807	0.0239584	824
LZTS3	2.53078	0.0239584	825
CCNDBP1	1.03971	0.0240468	826
TLNRD1	1.19053	0.0240468	827
TMC4	3.03313	0.0240468	828
EXPH5	-0.951366	0.024063	829
RMI1	-1.40217	0.024063	830
ANGPTL4	1.6507	0.0241518	831
VOPP1	1.60844	0.0241529	832
NDUFB7	-1.21374	0.024237	833
MECOM	1.88786	0.0242415	834
TMEM62	2.41435	0.0243529	835
RILPL2	1.49675	0.0244743	836
HIP1R	-1.11848	0.0244743	837
STAM	-0.988088	0.0246015	839
ID4	-1.6076	0.0246015	841
EPHB6	-1.36252	0.0246015	842
RPS14	-1.05572	0.0246015	843
NOTCH1	0.998656	0.0246015	844
SH3D21	0.929552	0.0246053	845
CYP2J2	-1.21077	0.024686	846
TAOK1	-0.9376	0.0247102	847
LTN1	-1.36227	0.0249953	848
TPST1	1.37523	0.0252342	849
REC8	1.58316	0.0253231	850
MTMR3	0.911369	0.0255722	853
KLHL18	-1.04411	0.0258623	854
CYP4X1	3.47767	0.0258989	855
KRT10	-0.981972	0.0259172	856
PATL1	1.07651	0.0259172	857
KIF1B	-0.889607	0.0259172	858
C10orf99	-0.92147	0.0259854	859		All UAB30 DEG in dnRXRCTL/dnRXRUAB30
TNS4	0.96557	0.0260111	860
USP22	0.916175	0.026046	861
RNF126	1.11018	0.0260692	862
CCDC74A	2.54131	0.0260692	863
CMPK2	1.7349	0.0260692	864
BZW2	-0.892557	0.0260692	865
ADGRE5	1.2325	0.0260692	866
DECR2	1.72407	0.0269889	870
DSP	-0.81759	0.0270054	871
MUC22	3.68326	0.0272603	872
CHMP4B	0.823458	0.0272675	873
HES1	0.868445	0.0273781	875
SORL1	1.04477	0.0273781	876
TNIK	1.27792	0.027474	877
BCL7B	1.21461	0.0275941	879
RPS29P16	1.59886	0.027616	880
RAI1	1.14778	0.0277207	881
HPCAL1	1.05826	0.0277515	882
HOXC10	1.23296	0.0278665	884
MYO5C	3.66964	0.0279278	885
PCSK7	1.01742	0.027955	887
PSTPIP2	1.07406	0.0280387	888
PFKP	0.88036	0.0282974	889
CDH3	1.21645	0.0282974	890
TSPYL4	-1.04758	0.0283201	891
SSH3	1.04288	0.0283558	893
SAMD12	1.36284	0.0285835	894
MSL3	-0.910349	0.0285835	895
ST3GAL6	-0.995473	0.0288195	896
FTO	1.22213	0.0292711	898
MARVELD3	0.872764	0.0293556	899
MTCL1	-1.24986	0.029534	900
PEX3	-0.828173	0.029534	901
SRFBP1	-1.34985	0.029562	902
TNFAIP3	-1.17153	0.029562	903
MFSD5	-0.848485	0.029562	904
GFPT1	0.986153	0.0296394	905
IRS1	-0.916473	0.0296394	906
CMIP	0.788772	0.0296967	907
RDH16	-2.08636	0.0296967	908
SUGP2	0.999383	0.0296967	909
LARP6	1.20834	0.0300957	910
TMEM219	1.10294	0.0300957	911
BAALC-AS1	2.15268	0.0300957	912
MAP3K8	-1.10042	0.0301681	913
CTBP1-DT	1.77188	0.0301681	914
GAPDHP1	-2.01818	0.0301681	915
MSRB3	-1.21454	0.0302869	916
POTEE	-3.33998	0.0303669	917
MDM2	0.882062	0.030491	919
CAMKK2	0.929396	0.0307512	920
P2RX7	-2.18348	0.0312391	922
CCL28	-3.44363	0.0313655	923
GOLPH3-DT	2.11468	0.0318625	926
LDLR	0.740365	0.0319427	927
NXN	0.825195	0.0319761	928
BTRC	0.931778	0.032075	929
DTYMK	1.14629	0.0322627	930
LINC01621	-1.58798	0.0322627	931
ITPK1	1.11853	0.0324326	932
IL18	-0.858382	0.0324326	933
MAOA	0.945959	0.0328473	934
UNC93B1	1.09066	0.0329897	935
CTDSP2	1.08574	0.0332808	936
IGFBP4	1.82351	0.0333227	937
HOPX	-1.06181	0.0336728	938
MORC4	-0.7892	0.0336728	939
ATG9B	0.746953	0.0336918	940
MYPOP	1.18866	0.0336918	941
ZMYM3	0.948021	0.0336918	942
TBCB	0.757083	0.0338356	943
TPCN1	1.01238	0.0338716	944
MECR	1.19022	0.0338716	945
ZDHHC9	-0.703365	0.0341961	946
RO60	-0.991774	0.0341961	947
SLC16A7	-1.13719	0.0343475	948
IGFL2-AS1	1.18496	0.0343815	949
LTBP2	1.21531	0.0343815	950
FAM98A	-0.892149	0.03444	951
ATP6V1A	-0.768158	0.03444	952
ATAT1	1.51808	0.0347932	954
ARHGEF26	-1.11372	0.0347932	955
CD46	0.701709	0.0349907	956
ITGB5	0.84575	0.0350855	957
RPS11	-0.754604	0.0351546	958
RAP2B	0.959116	0.0351546	959
ITGB6	1.04231	0.0351612	960
SHROOM1	3.66735	0.0353145	961
TOB1	-1.18212	0.0353242	962
IGF2BP3	-1.23608	0.0356274	965
TCF3	0.816592	0.0356274	966
CD164L2	-1.63077	0.0356274	967
SNX7	1.60124	0.0356373	968
FOXN1	-1.10313	0.0356856	969
C1orf116	0.668367	0.0359434	970
HGSNAT	1.1765	0.0362372	971
NATD1	1.00238	0.0366424	974
YJEFN3	-2.09232	0.0366424	975
YOD1	-0.842255	0.0367966	977
ALDH7A1	0.747764	0.0372366	979
PRKCZ	1.12246	0.037253	980
F11R	0.87901	0.037253	981
MB21D2	0.858921	0.0375184	983
TAPBPL	1.58199	0.0377199	984
ACAP2	-1.03959	0.0377199	985
PLAUR	1.51998	0.0377199	986
UBL7	-0.912827	0.0378065	987
KIFAP3	-0.78888	0.0378734	988
TRIM4	-0.746808	0.0378734	989
STC2	4.07185	0.0380902	990
CREB3L1	2.16551	0.0380902	991
CHST15	1.46363	0.0382161	992
MTDHP1	4.70646	0.0382491	993
ADM	0.94991	0.0382491	994
CES2	0.8589	0.0382491	995
TTC14	-1.0906	0.0382491	996
WDR36	-1.10003	0.0385292	998
KDELR1	0.792444	0.0385292	999
N4BP2	-1.25744	0.0385292	1000
FBLN2	2.65058	0.0386074	1001
ZFAS1	0.631976	0.0387058	1002
ACADM	1.07636	0.0387172	1003
SPTSSB	-0.972165	0.0388104	1004
SBDSP1	-1.46967	0.0388543	1005
SPTBN1	-0.818733	0.0389465	1006
FOXK1	1.0589	0.0392378	1007
CHEK2	1.47429	0.0393775	1009
HIF1A	-0.780778	0.0394584	1010
TAGLN	1.31419	0.0397954	1012
MBOAT2	-0.679676	0.0399118	1013
MYEOV	4.3755	0.0399272	1014
SNX16	-1.33499	0.0401158	1015
PLD2	1.06656	0.0401158	1016
ENTPD3	1.96759	0.0402033	1017
LIPE	2.31035	0.0403535	1018
CEP76	-1.49516	0.0404145	1019
KRT223P	3.77415	0.0404145	1020
FSTL1	1.39307	0.0409334	1021
ADD1	1.07738	0.0409866	1022
NPDC1	1.89936	0.0411532	1023
GOLGA3	0.706588	0.0412312	1024
ARHGAP27	0.851637	0.0412407	1025
GLO1	-0.796398	0.0412601	1026
ABHD4	1.02342	0.0412601	1027
PPP1R8	1.21443	0.0416742	1028
S100A10	1.14437	0.0416969	1029
C11orf54	-1.18657	0.0416993	1030
SCD	0.746927	0.0417896	1031
LINC01088	3.44047	0.0421704	1033
PRUNE1	1.23495	0.0425448	1034
OCIAD1	0.674472	0.0425564	1035
CPEB4	-0.808002	0.0425564	1036
SUOX	1.33422	0.0426013	1037
PMEPA1	0.925651	0.0429836	1039
ZFAND3	1.16903	0.0429836	1040
STRA6	3.63795	0.0433125	1041
SLC2A1	0.851642	0.0438952	1043
RAB5C	0.905686	0.0438952	1044
TCOF1	0.932112	0.0439344	1045
SRPK2	-0.715459	0.0439344	1046
TET2	-1.15644	0.0442593	1047
SPTLC2	0.734373	0.0442735	1048
PPP3R1	1.14838	0.0447535	1051
RNF114	0.766998	0.0447541	1052
ARHGEF19	1.0339	0.0448859	1053
CUL2	-1.15674	0.0448859	1054
LASTR	2.81704	0.0452992	1056
UBALD2	0.849529	0.0453099	1057
TNFAIP8L1	1.07824	0.0453099	1058
MFSD4A	3.174	0.0453958	1059
GALE	1.06293	0.0453958	1060
TUBBP5	1.01137	0.0454217	1061
DAPK1	3.17654	0.0454217	1062
DLX3	-1.09867	0.0454441	1063
MTPN	0.798033	0.045504	1064
SLC8B1	1.08298	0.0456206	1065
FRAT2	0.88992	0.0458345	1067
SLC35F5	-0.763893	0.0465414	1069
TMEM167A	-0.712861	0.0465696	1070
TMEM40	-0.657589	0.0466239	1071
CCDC9B	-1.1484	0.0466239	1072
TLR3	1.69321	0.0467834	1073
SLC30A1	-0.754633	0.0470567	1074
MYZAP	1.14853	0.0470964	1075
BICDL2	0.791169	0.0470964	1076
PXMP4	-0.792844	0.0470964	1077
AKT1S1	-1.16348	0.0470964	1078
ATP2B4	-0.70971	0.047178	1079
MUCL3	3.41334	0.0471834	1080
ACTR8	1.03021	0.0471856	1081
BICRA	1.43026	0.047255	1082
MAPK14	-0.746084	0.0472851	1083
RAB11FIP2	-1.26064	0.0472851	1084
RRN3	1.17114	0.0475197	1086
TMEM8B	1.32461	0.0479427	1087
C6orf15	-0.947692	0.0479573	1088
PTPRG	-1.45801	0.048002	1089
ICAM1	4.52041	0.0480026	1090
NUP58	-0.99835	0.0483402	1091
TEAD2	1.32104	0.0483402	1092
BTBD11	1.19429	0.0484199	1093
TMEM80	1.01736	0.0484269	1094
PTPRF	0.592382	0.0486011	1095
SH3PXD2A-AS1	0.850823	0.0490232	1096
BCAR3	1.22067	0.0492588	1097
COL9A3	1.09396	0.0492769	1098
CIZ1	1.06242	0.0493042	1099
HOXA7	1.04494	0.0493487	1100
GNAL	0.901731	0.0494109	1101
MTA2	1.08533	0.0495786	1102
SMPD4BP	1.50603	0.0496031	1103
GAS7	-0.830643	0.0496031	1104
TBC1D23	-0.883276	0.049827	1105

## Sheet: Unique UAB30 DEGs in dnRXR
Supplemental Table 4c.
Genes differentially expressed only in UAB30-treated dnRXRα rafts.
dnRXR-DMSO - vehicle-treated rafts transduced with dnRXR-expressing construct, dnRXRα-UAB30 - UAB30-treated dnRXRα-transduced rafts.
Total 862 genes
	Log2FC
	dnRXRα-UAB30
gene_id	vs dnRXRα-DMSO	q-value	Rank
CLU	2.42162	4.65e-07	5
LINC02428	2.94215	4.52e-06	9
DNASE1L2	2.48236	5.57e-06	11
FYB1	1.94895	1.38e-05	14
PPIF	1.45234	2.32e-05	16
CASC15	2.31573	2.41e-05	17
TM7SF2	1.34078	3.46e-05	18
ANKRD22	1.12549	4.51e-05	19
HRNR	2.59406	4.51e-05	20
CD36	1.19552	4.51e-05	22
SPRR1A	1.9095	5.31e-05	26
MIR4458HG	1.25235	5.31e-05	27
GBP6	1.20124	5.31e-05	28
ARG2	2.26252	5.31e-05	29
ZBTB16	-1.31402	6.13e-05	30
CIDEA	1.82527	9.12e-05	34
DEFB1	1.29827	9.59e-05	37
IL34	1.61239	0.000102532	39
ANXA9	1.54648	0.000141182	40
PLLP	-1.27276	0.000158978	43
NDRG2	1.35431	0.000171937	44
RNF222	1.43717	0.00017501	46
CSTA	0.983215	0.000178753	47
S100A9	1.8931	0.000188961	48
S100A8	1.36603	0.00021789	50
KLK13	1.42605	0.00022272	51
PCGF5	-1.21654	0.000253045	55
SWI5	1.37529	0.000316519	56
TEX264	1.14348	0.000318957	58
PPDPF	1.15317	0.000320681	59
CTSH	1.1408	0.000327636	61
CRYAB	1.04797	0.000327686	62
RNF39	1.35744	0.00040479	64
CAPNS2	0.931116	0.00040479	65
GPX3	1.31525	0.000413167	66
COPS9	0.954747	0.000450605	68
GBP2	0.879874	0.000463743	69
SCNN1A	0.900904	0.000486379	70
RNASEH2C	1.09245	0.000507906	71
LORICRIN	1.65393	0.000534796	72
RAB13	1.00484	0.00054975	74
HSD17B12	-0.822708	0.000553499	75
FAM162A	0.977709	0.000553499	77
TP53AIP1	1.10458	0.000553499	78
EPPK1	-1.20141	0.000567913	80
DAPK2	1.06481	0.000567913	81
VSIG8	2.34547	0.000570065	82
PHGDH	1.01242	0.000583062	83
FBN2	-1.50488	0.00061013	84
PLA2G4D	0.808865	0.000615404	85
DPYSL3	2.02259	0.000635475	88
ARL4C	0.953636	0.00063882	90
SMPD1	1.11369	0.00063882	91
HSPB1	1.05792	0.000653426	92
ALDOC	1.11176	0.000663079	93
ATP5ME	0.988885	0.000673931	94
KLK6	1.54474	0.00068083	95
C15orf62	1.53697	0.00068083	96
LCE1D	2.79737	0.000681824	97
RAET1E	0.761553	0.000702052	99
CBR3	1.83834	0.000740847	100
MXRA5	1.26639	0.000821149	101
FCGR3B	1.71289	0.000845256	102
EPN3	0.911674	0.000944261	105
SPINK5	1.03107	0.000990315	107
SLC37A2	0.98511	0.00102849	109
PSMB6	0.818357	0.00103702	110
PLXNA2	-0.958342	0.00106984	111
NDUFV3	0.899867	0.00107502	112
SERPINE1	-0.765181	0.00107502	113
ATG2A	1.4218	0.00114222	114
TINCR	0.933952	0.00114222	116
SLC23A1	3.47068	0.00114222	117
IGFL3	1.86339	0.00118897	119
PCMTD2	-0.865411	0.00118897	120
CSNK2B	0.971436	0.00124317	122
NDUFB1	0.936053	0.00128176	124
NDUFA3	0.821752	0.00131622	125
UQCRQ	0.863813	0.00131857	126
HILPDA	1.01694	0.00131857	127
F3	-0.869862	0.00135541	129
PCDH1	1.07705	0.00136684	131
LAMA3	-1.01644	0.00136725	132
NDUFA1	0.916674	0.0014591	133
ACAT2	0.778137	0.0014591	134
PPM1H	-2.56298	0.0014591	135
RBP1	0.767692	0.0014591	136
COX7B	0.786994	0.00146728	138
CT69	1.69458	0.00148308	139
CYSRT1	0.905561	0.00154129	141
CNFN	1.50463	0.00155023	143
CTSD	1.07368	0.00156996	144
WFDC12	1.61923	0.00165538	146
STK26	-1.26989	0.00165538	147
BEX3	0.792982	0.00165707	148
CHRNA9	1.80297	0.00171635	151
IVL	1.14267	0.00173074	152
RNF181	0.725385	0.00173297	153
ROMO1	0.839379	0.00180824	154
NUDT9	-0.855781	0.00182233	155
PGK1	0.686476	0.00182233	156
WFDC5	0.866463	0.00183037	158
KIF9	1.11847	0.00183338	159
GFRA1	2.46847	0.00183338	161
COX7C	0.908451	0.00188852	162
MAPK3	0.949727	0.00190087	163
DUSP23	0.786748	0.00190257	164
KCNK10	2.15058	0.00191689	165
NEAT1	-0.828283	0.00191689	166
TRIM16	0.905717	0.00191689	167
COX5A	0.925101	0.00192099	168
UQCC2	0.782947	0.00192668	169
RNU6-522P	-1.34456	0.00193124	170
SLC15A1	1.16386	0.00195969	171
SERPINB4	1.01745	0.00197544	172
CCDC69	1.17781	0.00198011	173
ARRDC3	0.748769	0.00200511	175
CRCT1	1.62171	0.00200937	176
SH3BGRL3	0.723421	0.00202399	177
LUCAT1	1.42144	0.00204652	178
MFSD3	0.991754	0.00212262	180
HMGCS2	2.54646	0.00212262	181
NCAM1	2.75734	0.00212262	182
WRNIP1	-0.914896	0.002141	183
DMKN	0.838796	0.002141	184
RSRP1	-0.998	0.00216349	185
SPARC	0.858659	0.00224566	187
RDH12	0.838275	0.00225026	189
SLC35C1	0.962244	0.00236103	190
RHBG	1.02689	0.00236103	191
TOP2A	0.83238	0.00240349	195
LSP1	2.30781	0.00245172	197
SERINC2	0.740949	0.00246573	198
LCE5A	1.97336	0.00248007	199
FAM32A	0.693446	0.00249424	200
CA6	1.51834	0.00252967	202
CHAC1	1.46113	0.00259383	203
EPHX3	0.890308	0.00260379	204
LINC02031	2.40009	0.00265607	205
FCRLB	1.41699	0.00266641	206
BSDC1	-0.864493	0.00268028	207
MINPP1	1.2367	0.00268028	208
PGLYRP3	0.79844	0.00268491	209
F2RL1	-1.19754	0.00273654	210
BIRC3	-1.26252	0.0027948	213
IMPA2	0.702369	0.0027948	214
SMG1	-0.738844	0.00280836	215
VTI1B	0.688802	0.00284738	216
SPRR4	1.24862	0.00284738	217
PPP1R15B	-0.840173	0.00290995	218
AGO2	-0.761289	0.0029704	219
TIMM10	0.912676	0.0029704	220
C6orf141	-1.16433	0.00298766	221
LINC02560	1.09843	0.00298766	222
SMPD3	1.10214	0.00303588	224
PCCA-DT	0.861965	0.00308489	226
SH2D4A	0.700789	0.00312067	227
TNNC1	2.39027	0.00312067	228
SLC39A2	0.826823	0.0031207	229
RFX5	-0.903052	0.00313852	231
AK1	0.942666	0.00313852	232
LCE3C	2.51142	0.00325594	233
ATP5F1E	0.814937	0.00328226	235
TMEM164	-0.930459	0.00332697	236
KRT14	0.694302	0.00345678	238
NDUFS5	0.849432	0.0034659	239
H2AJ	0.803777	0.00348722	240
AKR7A2	0.951591	0.00360852	241
ACAD8	0.859042	0.00360852	242
SCARA3	1.01347	0.00360852	243
COL1A2	1.95641	0.00362937	244
INSR	-0.816742	0.00362937	245
HMGA1	0.772762	0.00362937	246
MEA1	0.845129	0.00362937	247
CDA	1.36465	0.00379628	249
TMEM43	-0.819725	0.00382175	250
ATOX1	0.798825	0.00388273	251
POLR2I	0.629689	0.00389392	252
IFI27L2	0.793797	0.00392319	253
SOX12	1.07168	0.0039653	256
ATP5MJ	0.799942	0.0039653	257
PHF8	-1.01232	0.0039653	258
MAFB	-0.687571	0.0039653	259
TMED3	0.592487	0.00398637	260
UBC	0.781947	0.00406903	261
TIMM8B	0.806996	0.00410993	263
UBL5	1.08724	0.00415133	264
KLK5	0.923954	0.00419412	265
NUDT16L1	0.728797	0.00421531	267
PPP1R14B-AS1	0.66487	0.00421531	268
NDUFA4L2	1.14233	0.00432697	269
FIBIN	1.52845	0.00432697	270
ARL6IP6	-0.89609	0.00432697	271
CELF1	-0.666751	0.00432697	272
SLC16A6	1.27244	0.00432697	273
IGF2R	-0.745025	0.00438926	275
MORN2	0.904244	0.00440324	276
HPSE	0.94563	0.00446088	277
ATP5PO	0.735448	0.00462604	279
TMEM45A	0.731549	0.00472414	281
CDC34	0.809507	0.00483106	283
FETUB	0.997271	0.00483106	284
BMP7	3.14676	0.00488985	286
ZNF652	-0.792752	0.00490494	287
LYPD6B	-0.945142	0.00503351	288
SNAPC3	-0.761766	0.00503351	289
IL36B	1.07854	0.00518451	290
UQCRB	0.758168	0.00531891	291
MCUR1	0.679266	0.00535048	292
SEC24C	0.72111	0.00539229	293
NPM3	0.725222	0.00549596	294
TOMM7	0.664893	0.00549596	295
ATXN7	-0.82315	0.00549596	296
TMEM181	-0.825199	0.00549596	297
SP2-DT	0.974433	0.00549596	298
IRX2	-0.692055	0.00549596	299
GLRX	1.0259	0.00549596	300
INTS11	0.654531	0.0055205	302
MTCH1	0.632076	0.00555626	303
NSF	0.617848	0.0056311	304
ABCA12	0.684587	0.00597665	305
UFC1	0.709136	0.00597665	306
PTAFR	1.09384	0.00597887	307
NACA	0.584594	0.00597887	308
OSER1	0.757677	0.00605066	310
TMCO3	-1.15979	0.00605844	311
NDUFB2	0.692449	0.00608904	312
SERPINB12	1.10436	0.00619869	313
SMIM22	0.931421	0.00622891	315
PSMB1	0.637522	0.00626624	317
EMC3	0.659244	0.00633907	318
SLC31A1	0.837136	0.00633907	319
ABCE1	-0.666541	0.00636074	320
MANSC1	0.650762	0.00650003	322
FAM120A	-0.551848	0.00653061	323
SUPT20H	-0.737211	0.00662587	324
PRPF18	0.872072	0.00692988	325
EFHC2	2.09881	0.00696559	327
UCHL3	0.716008	0.00696559	328
SEMA6D	-0.819955	0.00701078	329
RC3H1	-0.693217	0.00704169	330
ACP3	0.750254	0.00716003	331
TMEM258	0.631257	0.0073293	334
C2CD2	0.673674	0.0073293	335
CLDN17	1.64087	0.00747348	336
SOWAHC	0.680781	0.00747348	337
PRDM4	-0.864684	0.00757067	338
SPTY2D1OS	0.981355	0.00760079	339
UPK1A	0.93795	0.00761464	340
CPB2-AS1	1.55157	0.00775365	341
WFDC21P	0.883602	0.00784381	342
HS3ST6	0.75723	0.00784381	343
LAPTM4A	0.669659	0.00798211	345
SNHG25	0.727734	0.00798211	346
PAK6	-0.861212	0.00802622	348
TGM5	1.02317	0.00816946	349
COL3A1	2.18969	0.00819364	350
USP53	0.789732	0.00822027	351
ADGRL3	2.14847	0.00822112	352
COX14	0.661666	0.00825	353
MTX3	-1.01957	0.00825	354
SCUBE2	0.960886	0.00845947	355
KDM7A	-0.770657	0.00850754	356
CASTOR2	0.755293	0.00856024	358
DCAF11	0.595271	0.00861021	359
SPG11	-0.782017	0.00861021	360
SMIM5	0.702951	0.00864544	361
DBI	0.666767	0.00864544	362
CREBZF	-0.852682	0.00864544	363
TMEM141	0.740384	0.00864992	364
KRT79	2.03419	0.00867139	365
PTGR1	0.610127	0.00867139	366
SSR3	0.569203	0.00879174	367
IFNGR1	-0.941615	0.00879174	369
IGFBP5	1.3741	0.00879174	370
CGNL1	1.63505	0.00884629	371
HK2	0.701059	0.00884629	372
ATP12A	0.971401	0.00884629	373
EIF1	0.599768	0.00884629	375
TREX2	1.22954	0.00886875	376
POMP	0.613286	0.00900897	377
SNORD13	1.80165	0.0090322	378
EPHB3	0.78376	0.00906198	379
MCRIP1	0.971999	0.00911408	380
INTS13	-0.769632	0.00911805	381
SRRM3	1.3479	0.00927291	382
SUSD4	1.20867	0.00927291	383
ZBED4	-0.751488	0.00927291	384
DMAC1	0.61888	0.00931218	385
SLAMF7	0.668887	0.00957454	386
COX6A1	0.566422	0.00957454	387
GPAA1	0.692466	0.00957454	388
TOM1	0.716016	0.00960714	389
COL4A5	-0.759154	0.00961401	390
IQANK1	-0.69553	0.0099021	391
NOX5	2.29932	0.0099021	392
CITED2	0.912134	0.010001	394
ZNF26	-0.949963	0.010001	395
TCN1	0.950677	0.0101114	396
UQCR11	0.648699	0.0101818	397
SH3GL1	0.705054	0.0103356	398
TPD52L1	0.547805	0.0104069	399
ACOT13	0.591673	0.0104189	400
TSEN2	-1.17429	0.0106715	402
LINC01224	0.986363	0.0106715	403
PABPN1	-1.58675	0.0107155	404
CALML3	0.773535	0.0108057	405
C6orf62	-0.584656	0.0108639	406
IGF2BP2	-0.576166	0.0108677	407
PRDX2	0.781307	0.0110995	410
CSF2RB	1.78279	0.0111434	411
ABCA4	3.11845	0.0111434	412
MUCL1	1.22832	0.0111434	413
C2CD4B	1.90135	0.0112083	415
GABPB1-AS1	-0.786615	0.0112083	416
VSNL1	0.64464	0.0112881	417
SERPINB13	0.671416	0.0112911	418
GRN	0.569054	0.0112911	419
PET100	0.858043	0.0112911	420
PLCD1	0.694795	0.0112911	421
P3H4	0.705305	0.0114178	422
ADCY9	-1.6167	0.0114178	423
EIF4A2	-0.577311	0.0114178	424
COX17	0.732717	0.0114683	425
RABGGTB	-1.25347	0.0115955	427
CUX1	-0.543394	0.0116879	428
NKRF	-0.798856	0.011691	429
UQCR10	0.6357	0.0117343	430
RMND5B	0.744597	0.0119527	434
PAX8-AS1	-0.624137	0.0119527	435
ATP6V1F	0.600563	0.0119593	437
PDZK1IP1	0.698196	0.0119593	438
COX6B1	0.695426	0.0122489	439
HMOX2	0.658067	0.0122489	440
SHKBP1	0.601761	0.0123061	442
KHDC4	-0.820313	0.0123212	443
TMEM54	0.57736	0.0123568	444
NDUFB8	0.607175	0.0123641	445
LYPD3	0.584358	0.0123796	446
HLF	2.12419	0.0123891	447
DGCR2	0.570041	0.0123919	448
OCRL	-0.814144	0.0125191	449
PPP2R3A	-0.634977	0.0125307	451
SLC9A3R1	0.571176	0.0126117	452
ISL1-DT	2.55355	0.0126135	454
STAT3	0.528464	0.0126135	455
TALDO1	0.58871	0.0126135	457
VCL	-0.592746	0.0126135	458
TMED9	0.616154	0.0126135	459
QTRT2	-0.861145	0.0126135	460
KLF8	-0.823379	0.0126135	461
ATP5MC3	0.58925	0.0127494	462
GPX2	1.32122	0.0130103	464
NAA38	0.597196	0.0131243	465
HERC2	-0.644909	0.0131243	466
MALAT1	-0.574527	0.0131243	467
NDUFS2	0.681038	0.0131443	468
RNF4	-1.04478	0.0131443	469
RBM4	-0.699702	0.0131443	470
TMPRSS13	0.797974	0.0131443	471
DSC3	-0.543618	0.0132266	473
TRIM62	0.846287	0.0133213	474
RMC1	-0.892772	0.0133213	475
MIR22HG	-0.756855	0.0133213	476
RREB1	-0.674469	0.0133213	477
RRP1B	-0.610357	0.0133479	478
GRAMD4	-1.4526	0.0133568	479
STRA8	1.35197	0.0133874	480
LY6G6C	0.815633	0.0134696	481
XPOT	-0.712419	0.0135226	482
THRB-IT1	-0.952055	0.0136137	484
SLC38A1	-0.606938	0.0137436	486
TPRG1	0.738636	0.0137436	487
STK16	0.769398	0.0138071	488
CHIC2	0.99171	0.0138092	489
DAPL1	0.583919	0.0138092	490
UBR2	-0.601153	0.0139716	491
SERPINB5	-0.579928	0.0141725	493
EHD1	0.756899	0.0141725	494
IFI27L1	0.92343	0.0141757	495
SKA2	0.675792	0.0141903	496
LY6E	0.611054	0.0142503	497
ENTPD3-AS1	0.968153	0.014304	498
SPATA5	0.952556	0.0143167	500
SNX3	-0.575968	0.0143167	501
KLK11	0.521077	0.0144554	502
DSG3	-0.689637	0.0144913	503
NDUFA6	0.59742	0.0144913	504
POLR2K	0.702619	0.0144976	505
PGM2	-0.555203	0.0145141	506
CNNM4	0.865726	0.0147334	507
CHMP2A	0.54948	0.0147745	508
ACAA1	0.537097	0.0147745	509
KANSL2	-0.902122	0.0147841	510
UQCRH	0.588481	0.0148058	511
STXBP5-AS1	1.1219	0.0148318	512
KRTCAP3	0.797695	0.0148508	513
SLIRP	0.627205	0.0148508	514
MINDY1	0.701305	0.0149264	515
ZC3HAV1	-0.54615	0.0149264	516
C4orf3	0.749489	0.0150975	517
ERMP1	0.555268	0.0151021	518
IFITM3	0.668369	0.015152	519
LINC01405	1.11358	0.0152082	520
SMIM4	0.633354	0.0152082	521
JDP2	1.02309	0.0152082	522
CTSL	-0.769815	0.0152472	524
RAPGEF1	0.745743	0.0152472	526
TGDS	-1.66248	0.0152472	528
EGR2	1.07423	0.0153771	529
C22orf39	0.658388	0.0153771	530
THUMPD1	-0.540011	0.0153888	531
PSMB2	0.522685	0.0153888	532
CLTB	0.554359	0.0155324	533
NR2F2	0.662397	0.0156197	534
TRAPPC6B	-0.748758	0.0156474	535
DIO2	1.01439	0.0156475	536
ANAPC11	0.547211	0.0156592	538
EPHB2	0.967159	0.0157015	539
DNPH1	0.509288	0.0160026	541
NANOS1	0.576446	0.0160026	542
RIPK1	-0.732084	0.0160531	543
AKAP8L	-0.703559	0.0160997	544
CHD4	-0.586889	0.0161099	545
NOP56	-0.569736	0.0161678	546
S100A14	0.544234	0.0162166	548
STMN3	0.880949	0.0163014	549
COX20	0.590672	0.0164651	550
ZSCAN30	-1.04834	0.0165606	551
VAT1	0.668578	0.0165638	552
FBXO33	-0.573428	0.0167191	553
RUNDC3A	0.71043	0.0167191	554
COX20P1	0.69713	0.0167592	555
NFIL3	0.671495	0.0167592	556
ACOT8	0.689141	0.0167592	557
LCE2C	1.18016	0.0168754	558
MAGED2	0.619686	0.0169718	559
BANF1	0.931987	0.0170069	560
GSE1	-0.536798	0.0170069	562
FAM114A2	-0.762572	0.0170382	563
PGBD5	1.06155	0.0171544	565
PORCN	0.847801	0.0172768	568
VCP	0.502424	0.0173434	569
MAP3K9	0.625012	0.0173434	571
PTTG1	0.730425	0.0173434	572
LINC01612	3.35488	0.0173434	573
ZBTB11	-0.647405	0.0175084	574
MED11	0.652038	0.0177053	575
SCARNA5	2.73215	0.0178107	576
NFKBIZ	-0.762083	0.0179047	577
NLRP1	-0.758915	0.0179299	579
LRPPRC	-0.540893	0.0180333	580
CYFIP2	0.871402	0.0182364	582
VDAC1	-0.473161	0.018487	584
IGFBP6	0.777316	0.0185169	585
UBE2W	-0.825107	0.0188665	586
NUDCD1	-0.843002	0.0189078	587
LCE2B	1.29325	0.0189577	588
CACFD1	0.895381	0.0190664	589
SOS2	-0.64772	0.0190685	590
SNAP29	0.638541	0.0190685	591
USP10	-0.535629	0.0190685	592
BCL11B	-0.516188	0.019133	593
GPANK1	0.698773	0.0191644	594
PLAGL2	-0.705268	0.0192392	595
LATS1	-0.863134	0.0192998	597
KCNQ1OT1	-0.710374	0.0192998	598
CLN8-AS1	0.736596	0.0192998	599
ADGRV1	1.59567	0.0192998	600
CCL24	1.58914	0.0194836	602
RGS2	0.802558	0.0194836	603
BORCS6	0.718944	0.0194836	604
NIPAL1	-0.638072	0.0194836	605
ZNF836	0.967419	0.0194836	607
CYB561A3	0.613114	0.019489	608
STARD5	0.527617	0.01957	609
PHACTR3	-0.649012	0.019588	610
FAM43A	0.802982	0.0196443	611
TMSB4X	0.515443	0.0196526	612
TP73	1.28823	0.0198735	614
NOS1	1.30673	0.0200277	616
ATP13A4	0.529854	0.0202089	617
DUSP10	-1.53627	0.0202089	618
SERPINB11	1.65141	0.0202089	619
UTP4	0.587645	0.0205308	623
EBLN3P	-0.715474	0.0205466	624
BRK1	0.599998	0.0205466	625
CCDC85C	0.514547	0.0207257	627
ASXL2	-0.525624	0.0208774	629
ETFB	0.482965	0.0209417	630
ATR	-0.863086	0.0209484	631
TET1	2.30506	0.0209484	632
ATP11B	-0.557799	0.0209536	633
DHDDS	0.60649	0.0210387	634
MAP2K3	0.637093	0.0210387	635
PARP9	-0.587126	0.0210767	636
MVK	0.567327	0.0210919	637
DHCR7	0.595979	0.0210919	638
LAMTOR1	0.530238	0.0212887	641
MLF2	0.665347	0.0214276	642
RPP38	0.652164	0.0214426	643
BTBD9	0.741392	0.0214845	644
PIM1	0.824541	0.0215382	645
ATP6V1E1	0.481402	0.0216377	646
SPPL3	-0.535394	0.0217298	647
MTSS1	-0.541071	0.0217544	648
ZNRF2	-0.714924	0.0218868	650
EIF4G3	-0.524703	0.0218868	651
TCF4	0.571563	0.0219778	653
ANTXR2	-0.83467	0.0219778	654
PCK2	0.901343	0.0219778	655
SAMM50	0.593369	0.0220462	656
IARS1	-0.600127	0.0220462	657
POLR2J	0.613251	0.0220462	658
RBL2	-0.610084	0.0220462	659
RRM2B	-0.869711	0.0223456	661
CARD16	0.811745	0.0223767	662
SLC66A2	0.509963	0.0223767	663
ETS1	-0.677401	0.0223767	664
RBX1	0.491118	0.0224498	667
SLC35D1	-0.731749	0.0225114	668
ZFAND4	-1.86221	0.0227041	669
SNHG19	0.710663	0.0228204	671
ASF1B	1.41958	0.022948	672
HP1BP3	-0.497238	0.0232525	673
TRIM2	0.591341	0.0232525	674
NDUFS4	0.540738	0.0234028	676
SDHD	-0.931895	0.0234268	677
ADPRS	0.493969	0.0234279	678
DRG1	0.595315	0.0234279	679
SPATS2L	0.581454	0.0234874	681
ARRB2	0.692424	0.0235238	682
SLC30A7	-0.77033	0.0235238	683
CPA4	0.650098	0.0240454	686
OPN3	-0.639782	0.0240454	687
APOBEC3C	0.680194	0.0240454	688
YWHAQ	0.441463	0.0240454	689
ATP5MK	0.636888	0.0242028	690
PARM1	3.40979	0.0242186	691
BICDL1	-0.553732	0.0242186	692
NR1H2	0.837124	0.0242434	693
CDC37	0.609549	0.0242434	694
RASAL1	0.942421	0.0242434	695
RAB1A	0.525851	0.0242434	696
TAF4B	-1.16891	0.0243641	697
FBLN1	1.05683	0.024461	698
GPR108	0.6805	0.0245979	699
SERPINB3	0.666433	0.0246008	700
PRDX5	0.649752	0.0246008	701
PRICKLE1	0.67172	0.0246666	702
ANKLE2	-0.559948	0.0246897	703
EXD2	-1.27582	0.0246897	704
VIPR1	1.31512	0.0247847	705
LINC00504	1.28209	0.0248291	707
CHP1	0.530963	0.0248291	708
NDUFAF4	-0.631827	0.0248834	709
RAB11B-AS1	0.62013	0.0249447	710
SGMS1	-0.635992	0.0250023	712
SS18L1	-0.928269	0.0250023	713
SNHG1	-0.887299	0.0250023	714
CDCA7L	1.14688	0.0250023	715
PIR	0.886089	0.0250023	716
NINJ2-AS1	0.804856	0.0250071	717
HMBOX1	-0.531638	0.0250166	718
KRT80	0.635513	0.0251345	719
PIN4	0.549135	0.0252686	720
CRIM1	-0.730725	0.0253464	721
NFU1	0.575508	0.0253464	722
CENATAC	-0.879898	0.0253464	723
SCD5	0.690188	0.0253966	724
GAPDH	0.511531	0.0253972	725
COBL	-1.28017	0.0253972	726
PEX26	0.488645	0.0254208	727
ATP5MC2	0.509033	0.0254208	728
GPATCH2L	-0.47897	0.0254299	729
WBP1L	0.458018	0.0255899	732
CRY2	0.673518	0.0255899	733
CEBPA-DT	1.0481	0.0255899	734
SIGLEC15	2.75558	0.0257824	736
ADRM1	0.440717	0.0261697	737
HINT1	0.516466	0.0263609	739
NCCRP1	0.586408	0.0266256	740
PRPS2	-0.695827	0.0268231	741
NDUFS6	0.475207	0.0268231	742
IMMP1L	0.620183	0.026895	743
YTHDF2	-0.481416	0.0270991	744
THAP11	0.521018	0.0270991	745
FAM200B	0.731063	0.0270991	746
CWF19L2	0.448783	0.0271003	748
KYAT3	0.600494	0.0271003	749
CASP4	0.471665	0.0272973	751
ERC2	1.83544	0.0273778	752
ZCCHC8	-0.674252	0.0273882	753
DMAC2L	0.569681	0.0273882	754
LINC00511	-0.671599	0.0273882	755
COX5B	0.508295	0.0273882	757
NOLC1	-0.496937	0.0273882	758
RAET1G	1.12668	0.0273882	759
NSUN2	-0.513766	0.0274568	760
MED13	-0.458512	0.0277032	762
RELL1	-0.717539	0.0277056	763
DDA1	0.55751	0.0277965	764
ZNF185	-0.49844	0.0277965	765
MOB1A	-0.522238	0.0278535	766
SEPHS2	-0.573928	0.0278535	767
TTC5	-0.857296	0.0278578	768
WNT10A	0.898122	0.0279196	769
OGT	-0.813468	0.0279196	770
RSKR	-1.39252	0.027996	771
PGD	0.525768	0.0280134	772
SNHG6	0.529202	0.0280172	773
LIMK2	0.481814	0.0281546	775
VAMP8	0.538165	0.0285211	777
SYVN1	-0.526735	0.0286719	778
TUBB2A	0.595376	0.0288171	780
CCDC18-AS1	-0.778113	0.0289446	781
FBXL6	-2.11725	0.0289946	782
LINC00662	-0.603854	0.0290503	783
ATP11A	-0.681227	0.0292084	784
VEGFC	-1.10455	0.0293997	786
FTX	-0.618372	0.0293997	787
PMVK	0.506672	0.029406	788
SNRPD3	0.525718	0.0294268	789
AOX1	1.9367	0.0294268	790
XG	0.506607	0.029428	791
ERLIN1	-0.505986	0.0297035	792
DEGS2	0.630937	0.0297056	793
SH3BGRL2	0.700965	0.0297056	794
KIF1C	0.468733	0.0297782	795
SLC44A1	-0.461195	0.0300769	796
ELK4	-0.818338	0.030213	797
ARF3	0.510648	0.0302758	798
LINC00964	-1.18295	0.0302944	799
ARCN1	-0.626424	0.0302944	800
SEM1	0.75066	0.030415	801
MYL6B	0.631913	0.0304167	802
LGALS1	0.56059	0.0305793	804
SBF2	-0.790414	0.0305793	805
KRBOX1	1.38103	0.0305882	806
ABCD1	-4.36098	0.0311114	807
KLHL24	-0.672013	0.0311114	808
NSRP1	0.509581	0.0313147	809
ATG13	0.656086	0.0313208	810
NDUFS7	0.72752	0.0314119	812
MSRB1	0.532444	0.0315977	813
DPRXP4	-2.98011	0.031604	814
RUFY3	-0.55341	0.031604	815
TASOR2	-0.636406	0.0317855	816
NDUFA11	0.654345	0.0318718	817
MECOM-AS1	2.38479	0.0319433	819
PRCP	0.468775	0.0320951	820
EMB	0.587946	0.0321686	821
FAM219A	0.604887	0.0322542	822
COL18A1	0.653951	0.0323923	823
SNORA12	1.2566	0.0323923	824
WNK1	-0.456175	0.0327147	827
KAZALD1	1.33436	0.0327147	828
PEPD	0.483457	0.0328461	831
CHAMP1	-0.875155	0.0328461	832
KCTD20	0.515456	0.0328461	833
H2AZ1	0.49773	0.032891	834
PCP4L1	1.50732	0.0330306	835
POLR2B	-0.491142	0.0332169	836
GDPD3	0.753483	0.0332395	837
ZMAT2	0.619418	0.033276	841
PRKRA	-0.523614	0.033276	842
GABBR1	-1.84368	0.0333699	843
ZNF672	0.704511	0.0333699	844
DRD5	2.69388	0.0333699	845
UBR4	-0.492827	0.0335874	847
AWAT1	2.40847	0.033875	848
RAB11A	0.474653	0.0339656	849
SMIM27	0.655864	0.0340042	850
PRRX1	1.97643	0.0340726	851
CDK2AP2	0.656606	0.0342468	852
ZSCAN16-AS1	0.87863	0.0343426	853
PI4KA	0.532115	0.0343426	854
ORC5	-0.705417	0.0343649	855
SLC25A36	-0.57646	0.0343649	856
GADD45A	0.501939	0.0343763	857
TPT1	0.424737	0.0343811	858
COA3	0.469579	0.0343811	859
VASN	0.962215	0.0343995	860
MED18	0.528187	0.0343995	861
CD55	0.689591	0.0344333	862
TMX3	-0.594657	0.0346915	864
TMEM230	-0.570261	0.0346915	865
EIF1AX	-0.43685	0.0346915	866
STEAP1B	1.69872	0.0350509	869
ILRUN-AS1	0.655691	0.035232	870
DPM3	0.449296	0.0353691	872
YTHDC2	-0.652263	0.0353923	873
RNASE7	0.955864	0.0353923	874
NPFFR1	1.2554	0.035416	875
NRIP3	1.18776	0.035416	876
SESN1	-0.552907	0.0355569	877
UBB	0.463084	0.0357717	880
KRTAP5-2	2.11196	0.0357717	881
MCM2	0.63131	0.0358241	882
LCE1E	1.23822	0.0358241	883
AVPI1	0.64061	0.0359497	886
ZNF558	-1.28943	0.0359529	887
RNF130	-0.753235	0.0359859	888
CENPX	0.546092	0.0359859	889
CPE	0.843528	0.0359859	890
HBEGF	0.472803	0.0362902	892
PAN3	-0.588863	0.0365919	893
PIGS	0.533331	0.0367004	894
DYNLT2B	0.7769	0.0367004	895
MXD3	-1.9581	0.0368748	896
PCLAF	0.763813	0.0368786	897
PTPN23	0.563371	0.037017	898
CTSK	-1.34337	0.0373447	899
ERP29	0.450775	0.0373447	900
EEF1A2	1.10554	0.0375521	901
NDUFAB1	0.447026	0.0378152	902
PSAP	0.44692	0.0379516	904
MIR222HG	-1.10144	0.0379652	907
SKIL	-0.511023	0.0379652	908
DHCR24	0.466859	0.0380769	909
SETD6	-0.516096	0.0382962	911
PUM1	-0.449901	0.0382962	912
HSPE1	0.45256	0.0382962	913
SLC35B3	-0.830334	0.0382962	915
SYTL1	0.542798	0.0382962	917
POLR2E	0.617174	0.0382962	918
TXNDC17	0.609258	0.0384187	919
LINC00963	0.775519	0.0384955	921
NUAK1	-0.422903	0.0386446	922
RASSF10	0.627046	0.0390204	923
AKR1B10	-0.493727	0.039485	924
ARHGAP10	0.715041	0.0396013	925
STOM	-0.586361	0.0397948	927
LMNB1	0.979356	0.0398645	928
PLEKHA4	0.589319	0.0400349	929
ZFHX3	-0.551939	0.0400349	931
IMPDH2	-0.461307	0.0401424	932
SYT8	0.851359	0.0401948	933
AZIN1	-0.435327	0.0401948	934
RNF14	-0.62503	0.0401948	936
TUBD1	0.670135	0.0401955	937
STXBP5	-0.652675	0.0403961	938
GSTA1	2.34075	0.0405314	939
MDM4	-0.563142	0.0405314	940
AKAP11	-0.523764	0.0406622	941
NXPH4	0.884911	0.0407429	942
INO80D	-0.534477	0.0410222	945
SOX6	0.533571	0.0410222	946
BEX2	0.674647	0.0410222	948
ARSF	0.567797	0.0410391	949
MT1E	0.483158	0.0410391	950
ARL2BP	-0.525438	0.0412804	952
SMDT1	0.465645	0.041324	953
COPS6	0.472653	0.041324	954
TUT4	-0.677847	0.0413332	955
NUP43	0.578227	0.0414139	956
SEC31B	-2.46815	0.0415658	957
PUS7L	-0.650454	0.041829	958
ZFHX4	1.53418	0.0418594	959
COA6	0.575089	0.0420607	960
THAP9-AS1	-0.889509	0.0422324	962
GOLGA8A	-0.998613	0.0423395	963
TRMT10C	-0.550177	0.0423395	964
KRTDAP	0.488484	0.0423395	965
FAM83D	0.889816	0.042364	966
SIKE1	0.654195	0.0425372	967
ZC3H6	0.56014	0.042668	968
FERMT1	-0.489332	0.042668	969
OXSM	-0.78945	0.043205	970
HTATIP2	0.460426	0.043205	971
NCKAP1	-0.463261	0.0432083	972
JRK	-0.866613	0.0432083	973
PART1	0.889011	0.0432083	974
FZD10-AS1	2.09188	0.0439248	977
ZNHIT3	0.468225	0.0439917	978
OGA	-0.412786	0.0440281	979
SSBP1	0.538976	0.04405	980
PIGG	-0.533705	0.0440538	981
SYNE1	0.737831	0.0441745	982
MTFR1	-0.608902	0.0442373	983
RALGAPA1	-0.64938	0.0443789	984
GPD1L	-0.670794	0.044589	985
ORMDL2	0.514328	0.044589	986
CLEC7A	0.659856	0.044589	987
ACTR3B	-1.487	0.044589	988
TPRN	0.656927	0.044589	989
COX6C	0.571229	0.0446688	990
NCOA4	0.447133	0.0447088	991
NCKIPSD	0.646819	0.0448074	992
NT5DC1	0.633933	0.0448074	993
SPHK1	0.810024	0.0449011	994
RELA-DT	1.26288	0.0449535	995
FAT1	-0.48344	0.0450675	996
GSTZ1	0.632153	0.0453101	997
DYM	-0.56331	0.0453728	998
PSMG2	-0.486305	0.0454512	999
ACTA2	1.13047	0.0454512	1000
PTK7	0.562094	0.0455405	1001
MARF1	-0.472744	0.0456412	1003
CCL26	1.32778	0.0456821	1004
BIRC5	0.663154	0.0458699	1005
GJB6	0.440828	0.0458699	1006
LINC02595	-0.757938	0.0458699	1007
HAX1	0.45746	0.0458699	1008
SLBP	-0.513992	0.0458699	1009
NUP153	-0.580518	0.0459565	1010
LCP1	0.648993	0.0460501	1011
ALDH3A1	0.847522	0.0460684	1012
ATP5MC1	0.505525	0.0461559	1013
FRYL	-0.49984	0.0461658	1014
PNPLA1	0.462563	0.0464726	1015
DDX42	-0.44085	0.0465766	1016
NLRP2	0.606426	0.0465782	1017
LIN7C	-0.511185	0.0466845	1018
NUDT4	0.586393	0.0467491	1020
HMGN5	0.536874	0.0467925	1021
SP110	-0.408284	0.0467925	1022
PITPNA-AS1	0.710347	0.0467925	1023
UQCRC2	0.426487	0.0469924	1024
SLC25A27	-2.21978	0.0470392	1025
AP1S1	0.788376	0.0470392	1026
RASSF7	0.561349	0.0471792	1027
ZNF91	0.558333	0.0471792	1028
ATL3	-0.497137	0.0472021	1030
WWC2	-0.648793	0.0476703	1031
ARHGEF12	-0.452751	0.0476703	1032
HCG18	-0.555344	0.0479179	1033
NAA25	-0.553679	0.0483012	1036
LINC00592	1.21853	0.0483012	1037
HSPA5	0.429271	0.0483012	1038
ARHGEF7	-0.478326	0.0483012	1039
GNG5	-1.20539	0.0483012	1040
ZMYM6	-0.676445	0.0483012	1041
BCHE	1.33532	0.0483012	1042
ANKRD9	0.508008	0.0483942	1043
CDK6	-0.473759	0.0485528	1044
NBDY	0.490785	0.04859	1045
WNT4	0.422436	0.048851	1047
MEX3A	0.795689	0.048851	1048
VANGL2	-0.849012	0.048887	1049
SSNA1	0.485685	0.048887	1050
CDKN3	0.920884	0.048887	1051
C1R	0.82852	0.048887	1052
BABAM1	0.484998	0.048887	1053
SND1-IT1	-0.984199	0.0488995	1055
TMEM267	-1.04327	0.0490534	1056
STRAP	-0.406233	0.0490534	1057
SLC25A43	-0.682698	0.0491473	1058
MBNL1	-0.422641	0.0491731	1059
LINC00867	2.06766	0.0491731	1060
ZNF271P	0.444909	0.0491731	1061
SORT1	0.397245	0.0491938	1063
ASF1A	-0.637501	0.0493005	1064
WWP2	0.520732	0.04936	1065
TPM2	0.642501	0.04936	1067
UNC50	-0.582802	0.0496783	1068
ENTR1	-0.595323	0.0496783	1069
COX8A	0.444187	0.0496783	1070
RETREG3	0.549281	0.0497822	1071
COG5	-0.630491	0.0497822	1072
CD2BP2	0.485659	0.0497822	1074
SCP2	0.477454	0.0498811	1075

## Sheet: overlap in EV & dnRXR
Supplemental Table 4d.
Genes differentially expressed in both EV- and dnRXRα rafts treated with UAB30.
EV-DMSO and dnRXRα-DMSO - vehicle-treated rafts transduced with empty vector or dnRXRα-expressing construct, EV-UAB30 and dnRXRα-UAB30 - UAB30-treated empty vector and dnRXR-transduced rafts.
Total 213 genes.
	Log2FC	Log2FC
	EV-UAB30	dnRXRα-UAB30			213	Total
gene_id	vs EV-DMSO	vs dnRXRα-DMSO			142	Up in both
CUX2	-5.78834	-2.08803			36	Down in both
KRT2	-5.74589	-0.836547			35	Change in different direction in EV- and dnRXR-rafts in response to UAB30-treatment
TGFBR3	-4.43252	-1.17873
SLC8A1	-3.19754	-0.868929
TCHH	-2.93881	2.6924
RAB3B	-2.29687	0.907093
PAG1	-2.28318	-0.567709
KLK1	-2.2659	-1.18422
PTGS1	-2.08465	-0.65819
ABCA13	-1.97763	1.59942
PYDC1	-1.9355	0.907236
PLAGL1	-1.8121	-0.662346
SNTB1	-1.75507	1.16846
FLG	-1.73783	0.566056
NEB	-1.73747	-1.14008
CHCHD7	-1.72204	1.15345
EGLN3	-1.70274	0.786801
FNIP2	-1.66148	-0.57654
AQP9	-1.60386	0.779546
ACP7	-1.59814	1.16412
PSAPL1	-1.58741	0.905916
LYST	-1.53954	-0.482103
ETV7	-1.52414	0.907369
CALML5	-1.51866	1.03672
CASP14	-1.51321	0.52449
PLIN2	-1.50322	0.700042
RPTN	-1.50158	1.74027
DSG1	-1.49878	-0.597072
GATA3	-1.49124	-0.521977
QPCT	-1.47653	0.75774
MYCBP2	-1.43765	-0.464943
PTGER3	-1.39292	0.611159
PLD3	-1.3793	0.861021
CXCL14	-1.37551	0.490632
EEF1A1	-1.34641	-0.865662
EDEM3	-1.3239	-0.55206
CST6	-1.26794	1.08613
RBM7	-1.26338	-0.656149
ELOVL3	-1.26295	1.52921
C5orf46	-1.26112	2.35528
LINC02159	-1.24598	0.882389
WASHC4	-1.166	-0.684142
CARD18	-1.16562	0.788299
PTPN13	-1.1645	-0.573065
ROBO1	-1.1631	-0.559964
SLC26A2	-1.15496	-0.686017
PLEKHA1	-1.14672	-0.503855
BCL11A	-1.13359	-0.509091
CLDN1	-1.13223	-0.522474
SLURP1	-1.1199	1.36509
AZGP1	-1.11812	0.668679
SPAG1	-1.09735	0.973361
SLC39A6	-1.0901	-0.446761
TAF1D	-1.0542	-0.754669
MOCOS	-1.04998	-0.959374
LYPD5	-1.04332	0.689222
ARL5A	-0.993306	-0.558596
MLLT11	-0.987483	0.541069
TPM1	-0.979256	0.579702
EIF2S1	-0.977056	-0.55281
GGCT	-0.959453	0.720409
N4BP2L2	-0.947472	-0.505897
PDPK1	-0.945904	-0.519082
MACF1	-0.925877	-0.546578
EFNA5	-0.885557	-0.57011
TMEM86A	-0.88162	1.32047
AADACL2	-0.850637	0.966469
ELOVL5	-0.840817	-0.899814
HIPK1	-0.838969	-0.730018
HSD11B2	-0.831177	-0.632829
LRP10	0.598571	0.718623
ATP5IF1	0.608408	0.821839
TRMT112	0.795667	0.625185
TSEN34	0.808728	0.611835
LY6D	0.810071	0.793299
PLBD1	0.82829	0.745126
MAB21L4	0.856696	0.690169
PRSS23	0.861252	1.09252
GABARAPL1	0.884642	0.686909
CFL1	0.900363	0.527104
SUN2	0.908174	0.550679
DDIT4	0.981497	0.491957
NDRG4	0.993902	0.768044
TSTD1	0.996603	0.855739
TST	0.996647	0.565379
SDHC	0.997044	0.847629
FOXQ1	0.997847	0.71005
FGGY	0.998445	1.16253
CHMP5	1.0043	0.525003
CYP4B1	1.02997	0.535743
AKT2	1.03027	0.609156
TSPAN6	1.03075	0.529609
COL1A1	1.04846	0.88658
CRABP2	1.05201	0.802703
CORO2A	1.0647	0.640501
RAB11B	1.06748	0.660836
MAX	1.06853	0.48459
PPP1R15A	1.07076	0.90762
FAR1	1.0827	-0.635328
CDC42EP4	1.08719	0.640912
MXD1	1.09022	0.622398
SMAGP	1.10347	0.575287
SDCBP2	1.10451	1.0058
FAM3D	1.11969	0.836305
INPPL1	1.13191	0.685532
H1-2	1.13939	0.670271
CPNE2	1.17735	0.886674
LIPH	1.20266	0.697116
PGLYRP4	1.20467	0.952324
TUBA1B	1.20656	0.534972
UNC5B-AS1	1.21104	1.22817
ZNF503	1.24502	0.478069
SEMA5A	1.25749	1.26464
DUSP16	1.29076	0.484929
GLIS2	1.2928	1.05303
ATP5MG	1.30369	1.00483
SLPI	1.30606	1.43187
PSPH	1.31633	0.830007
AIF1L	1.31808	1.03439
SPRR1B	1.32898	1.22855
TMBIM1	1.35701	0.503628
IER2	1.36469	0.916605
PAPPA	1.36833	1.29081
IRF2BPL	1.37361	0.481603
FRMD8	1.37421	0.75222
AKR1C2	1.37877	1.29407
SLC39A11	1.3834	0.578148
TINAGL1	1.40269	0.992253
PHLDA2	1.40341	0.488608
FOXC1	1.41727	0.851753
LINC01214	1.42096	2.49236
CDKN2D	1.4231	0.684883
TMPRSS11D	1.44033	1.20462
IGFBP2	1.50129	1.83278
AKR1C3	1.53351	0.699805
PDLIM1	1.54137	0.496273
SPNS2	1.55232	0.900868
TMPRSS11A	1.56318	1.59409
PRSS27	1.575	0.941106
FAM83A	1.57649	0.476301
MME	1.57743	2.00369
FSCN1	1.58293	0.516711
HDAC7	1.60638	0.571262
SLC25A25	1.65825	1.20818
CDK5R1	1.68501	0.588319
NIBAN2	1.69247	0.493641
H2BC4	1.73548	1.31215
LRRC4	1.77674	1.33473
SNRPN	1.78423	0.735691
TM4SF1	1.78537	0.616283
DLK2	1.8053	0.919521
ABTB2	1.82945	0.603338
PFKFB3	1.83036	0.764419
PI3	1.87575	2.43242
FAAH2	1.8886	0.929697
S100P	1.95239	1.81826
SHB	1.96657	0.639924
CLCA4	1.97986	0.985848
SCNN1G	2.06589	0.871404
KRT24	2.08773	2.00415
FUT3	2.11359	1.14429
MAFF	2.12615	1.15147
FBXO32	2.12945	1.08811
DTX4	2.1332	1.09135
EMP1	2.14623	0.539823
TFCP2L1	2.16978	0.558518
SLC6A14	2.18189	1.1936
SNCG	2.2444	2.18336
NR4A2	2.43264	1.77546
RGMA	2.47149	1.72808
BIN2	2.51687	3.70302
CFTR	2.53471	2.5482
JUNB	2.57554	0.907157
SELENBP1	2.58497	1.95814
S100A12	2.59657	2.26462
RARRES1	2.63033	2.40906
SLC13A4	2.64389	1.17405
C4orf19	2.65245	2.5636
RHCG	2.71031	0.994186
ZNF812P	2.71626	2.8273
IER3	2.72338	0.949402
ST6GALNAC1	2.73017	1.66113
ID1	2.75766	0.621473
AGR2	2.76532	3.2425
MSMB	2.78863	2.57878
KLK12	2.85786	2.67607
CRNN	2.85862	2.02538
PITX1	2.87277	1.09874
CX3CL1	2.91752	1.62001
ASS1	3.00733	1.47216
SPINK7	3.07164	1.9009
BCAT1	3.07629	1.70383
S100A7	3.35471	1.73349
RPRML	3.4052	3.4255
SRPX2	3.43177	2.16857
KRT15	3.49267	1.60246
PADI1	3.54439	1.88342
C15orf48	3.54927	2.18333
STC1	3.74646	3.26337
KRT13	3.76169	2.78737
KRT4	3.91157	2.07085
SPAG17	3.96082	2.17416
GCNT3	4.08988	2.19105
FAM222A	4.17222	2.64115
TMPRSS11B	4.61264	3.69003
KRT31	4.62182	2.97146
TMPRSS11BNL	4.71039	2.32132
CEACAM6	4.7326	1.12958
SPRR3	4.91079	2.69633
CRISP3	5.00153	3.99223
MAL	5.03058	1.82042
CEACAM5	5.2579	1.99156
MUC21	5.90193	2.58152
