# Supplementary material for: The retinoid X receptor has a critical role in synthetic rexinoid-induced increase in cellular all-trans-retinoic acid
Source: PLoS One. 2024 Apr 1;19(4):e0301447. doi: 10.1371/journal.pone.0301447 (PMC10984533; doi:10.1371/journal.pone.0301447)
Supplement: S5 Table — (XLSX) [file pone.0301447.s008.xlsx]

## Sheet: all 110 DEGs in EV- & dnRXR
Supplemental Table 5a.
All DEGs in UAB110-treated EV- and dnRXRα-rafts.
EV-DMSO and dnRXRα-DMSO - vehicle-treated rafts transduced with empty vector or dnRXR-expressing construct, EV-UAB110 and dnRXR-UAB110 - UAB110-treated empty vector and dnRXR-transduced rafts.
Rows 10 - 2851: DEGs in EV-UAB110, 2842 total
Rows 2855 - 3857: DEGs in dnRXRα-UAB110, 1002 total.
	Log2FC
	EV-UAB110
gene_id	vs EV-DMSO	q-value	Rank
KRT1	-7.5347	2.52e-235	1
FLG	-6.01292	1.14e-118	2
CXCL14	-5.11122	1.67e-102	3
DSC1	-5.93687	9.7e-94	4
HAL	-6.53779	2.04e-79	5
CASP14	-4.37249	4.05e-73	6
CPM	-4.50981	7.24e-72	7
SPRR2E	-7.14429	8.71e-72	8
SDR16C5	-5.14554	2.84e-69	9
ALOX12B	-6.45125	2.01e-57	10
ARG1	-7.82853	2.05e-57	11
BLMH	-5.5072	7.58e-57	12
GGCT	-3.80319	4.56e-56	13
BPIFC	-5.60662	2.57e-52	14
PLAT	6.09622	3.22e-50	15
KRT6C	-5.36554	2.09e-49	16
C5orf46	-4.15563	9.3e-48	17
IL36RN	-5.57493	1.29e-47	18
CDSN	-5.13834	8.52e-45	19
CEACAM5	6.8464	4.58e-43	20
PSAPL1	-4.87885	4.58e-43	21
CEACAM6	6.63531	5.78e-40	22
SPRR2D	-3.80294	2.55e-39	23
KRT19	7.42805	3.64e-39	24
KRT15	5.45168	6.12e-39	25
AQP9	-5.89673	1.63e-38	26
RPTN	-6.90345	2.8e-37	27
ELF3	6.32129	6.15e-37	28
LCE3D	-4.20276	1.06e-35	29
PYDC1	-5.16882	2.87e-35	30
GPRC5A	6.52782	9.14e-35	31
LCN2	5.54191	2.88e-33	32
LIPN	-6.60645	6.13e-33	33
LCE3E	-4.06815	8.07e-33	34
TNFAIP2	5.74469	8.18e-33	35
GJA1	-3.34491	2.55e-32	36
GSDMA	-4.35955	5.56e-32	37
PNPLA1	-4.71446	7.74e-32	38
GAN	-3.75721	1.26e-31	39
KRT77	-4.10826	5.13e-31	40
PAG1	-4.08542	8.44e-30	41
AADACL2	-4.43394	1.03e-29	42
TTC9	3.7546	1.34e-29	43
SERPINB1	3.66591	2.07e-29	44
BCAT1	4.12245	3.4e-29	45
GCNT3	4.35094	4.46e-29	46
TSPAN1	4.85	6.31e-29	47
TMPRSS4	5.00185	9.79e-29	48
IGFL2	-3.77428	2.47e-28	49
TFCP2L1	3.55362	4.39e-28	50
LGALS9	7.14969	1.23e-27	51
LYPD5	-4.48299	1.43e-27	52
SPRR5	-3.77975	2.28e-27	53
BCAS1	4.2956	3.22e-27	54
GABRP	7.1084	3.59e-27	55
ATP12A	-2.57491	3.74e-27	56
SLC46A2	-6.35645	4.5e-27	57
DUOX2	4.13516	1.52e-26	58
CLDN7	6.0734	1.73e-26	59
LORICRIN	-4.12507	1.78e-26	60
ADIRF	4.23042	1.85e-26	61
C10orf99	-4.91234	1.85e-26	62
CEACAM1	6.08207	1.92e-26	63
PLA2G4E	-5.13976	6.38e-26	64
PSORS1C2	-7.33358	7.01e-26	65
KRT7	7.57747	7.01e-26	66
FLG2	-6.87111	7.33e-26	67
B4GALT5	3.10365	7.46e-26	68
MUC21	5.77444	7.93e-26	69
ALOXE3	-5.94857	1.21e-25	70
LINC01094	-5.18128	2.05e-25	71
PTGES	6.75431	2.38e-25	72
ANXA11	3.69147	3.45e-25	73
GLUL	2.99008	5.1e-25	74
PLAAT3	6.64294	6.81e-25	75
PTGER3	-6.88599	8.81e-25	76
CRISP3	4.9779	1.11e-24	77
DHRS9	3.90401	1.71e-24	78
KRT10	-4.3217	2.43e-24	79
SLURP1	-3.98931	5.89e-24	80
ASS1	4.52586	6.08e-24	81
PRR15L	7.21358	6.3e-24	82
PLAGL1	-3.83143	8.92e-24	83
CXCL17	4.89791	8.96e-24	84
SH3TC2	4.26819	1.36e-23	85
LY6G6C	-3.96288	1.39e-23	86
IDE	-2.6534	2.7e-23	87
FAM3C	2.9066	5.25e-23	88
EPHB6	-3.38029	5.34e-23	89
ELMOD1	-5.68273	5.46e-23	90
SPRR2G	-11.6251	6.99e-23	91
SLC1A6	-4.49215	8.26e-23	92
CCDC80	4.57686	9.24e-23	93
TMEM45A	-2.81278	9.76e-23	94
PRSS22	5.96922	1.07e-22	95
KRT10-AS1	-2.84032	1.23e-22	96
AZGP1	-3.40589	2.06e-22	97
CD36	-3.1385	2.35e-22	98
ID1	2.9125	2.5e-22	99
ALDH1A3	4.57558	2.5e-22	100
NLRP10	-7.12587	2.9e-22	101
ADAP2	-5.65851	2.92e-22	102
EPB41L1	4.47146	3.58e-22	103
SECTM1	5.98728	3.84e-22	104
KRT13	5.02574	4.58e-22	105
KRTDAP	-2.77421	9.35e-22	106
IRF1	3.86613	9.96e-22	107
NIPAL4	-2.69646	1.17e-21	108
CHP2	-4.95246	1.75e-21	109
SERPINB5	-2.3682	2.4e-21	110
MUC1	4.77782	2.7e-21	111
KRT23	-3.66339	3.13e-21	112
MFAP3L	-3.07888	4.31e-21	113
SRPK1	-2.82298	4.73e-21	114
SDR9C7	-4.5432	5.63e-21	115
SAA2	5.51385	6.07e-21	116
ECM1	4.33911	1.16e-20	117
PADI1	5.22646	1.17e-20	118
FETUB	-3.92666	1.23e-20	119
SAT1	2.94688	2.36e-20	120
PLIN5	-5.19167	2.36e-20	121
DTX4	3.94346	2.92e-20	122
SPTLC3	-2.96311	3.12e-20	123
LINC02159	-5.15234	6.37e-20	124
DLX3	-4.13182	7.64e-20	125
SBSN	-2.43292	8.27e-20	126
KRT4	4.86559	9.08e-20	127
POF1B	-2.85771	9.93e-20	128
CEACAM7	5.84144	1.13e-19	129
KRT78	-2.64927	1.34e-19	130
MCUR1	-2.14416	1.91e-19	131
PTPN21	-2.84861	3.23e-19	132
EHD3	4.40034	4.44e-19	133
PXMP4	-2.37568	5.44e-19	134
SULT2B1	-2.98024	6e-19	135
GDF15	5.57079	8.35e-19	136
STEAP4	3.38606	1.1e-18	137
MFAP5	-3.12739	1.23e-18	138
EMP1	2.47968	1.24e-18	139
EPB41L4A	3.01629	2.15e-18	140
SPTSSB	-4.0317	3.18e-18	141
TSC22D3	2.85046	3.31e-18	142
KIAA0513	-2.4235	4.03e-18	143
CACNB4	-5.93048	4.26e-18	144
MSRB3	-3.57368	5.58e-18	145
IL22RA1	-3.74738	6.99e-18	146
TJP3	5.52183	7.91e-18	147
FBXO32	2.43453	8.04e-18	148
PBX1	2.49167	9.13e-18	149
CD14	5.85437	9.13e-18	150
SLC5A1	-2.45914	9.58e-18	151
APOB	-6.46455	9.66e-18	152
HPSE	-2.87379	1.1e-17	153
CARD18	-3.95266	1.15e-17	154
GARS1	-2.10174	1.35e-17	155
PNPLA3	-4.03539	2.17e-17	156
QPCT	-4.36397	3.56e-17	157
CHCHD7	-2.91387	5.02e-17	158
LCE2D	-3.95213	5.13e-17	159
SPRR3	4.42553	5.35e-17	160
LCE6A	-3.88647	5.42e-17	161
TINAGL1	3.80212	5.85e-17	162
WFDC12	-3.35903	6.29e-17	163
PTGS1	-4.58036	6.29e-17	164
CAPN5	6.20052	6.97e-17	165
SLC15A1	-2.27285	1.14e-16	166
CALML5	-3.02659	1.16e-16	167
NAV3	-5.08123	1.33e-16	168
ADGRF1	5.01171	1.4e-16	169
ELOVL7	-2.74151	1.78e-16	170
DCN	-3.94887	2.4e-16	171
PHLDA1	2.80459	3e-16	172
ME1	-2.8079	3.61e-16	173
ADTRP	-3.75713	5.16e-16	174
PLAAT4	8.49036	7.19e-16	175
ZNF662	-4.50093	7.71e-16	176
FBXO45	-2.30422	1.16e-15	177
PITX1	4.25925	1.16e-15	178
ENDOU	-3.17018	1.26e-15	179
FAM83A	3.18556	1.26e-15	180
ESYT3	-5.67609	1.38e-15	181
TPRG1	-3.00483	1.63e-15	182
NEFH	-3.42661	1.77e-15	183
TCHH	-5.06369	1.77e-15	184
KRT31	5.25098	2.16e-15	185
SGPP2	-2.15842	2.97e-15	186
C15orf48	4.2159	3.11e-15	187
CENPT	-3.57963	3.12e-15	188
GCOM1	-2.33182	3.15e-15	189
A4GALT	3.62178	3.27e-15	190
ATP2C2	-4.20781	3.53e-15	191
TYRO3	-2.87721	3.72e-15	192
IER3	2.9947	4.06e-15	193
PSAT1	-2.65514	4.14e-15	194
ACP7	-4.20264	5.15e-15	195
CSNK2A2	-2.25305	9.05e-15	196
CYP2C18	-5.42257	9.09e-15	197
HRH1	2.99278	9.72e-15	198
ST6GALNAC1	3.83008	9.97e-15	199
GGH	-3.77473	1e-14	200
TSPAN5	-3.17597	1.2e-14	201
HOXA-AS2	6.10542	1.2e-14	202
C11orf96	6.09726	1.25e-14	203
LASP1	2.03316	1.33e-14	204
TM4SF1	2.84931	1.45e-14	205
C1orf68	-5.1399	1.47e-14	206
EGLN3	-3.62033	1.51e-14	207
IL37	-4.02667	1.59e-14	208
DSG1	-3.78266	1.88e-14	209
CD63	1.92652	2.06e-14	210
FUT3	2.83466	2.17e-14	211
ELOVL4	-4.97844	2.25e-14	212
TREX2	-5.37622	2.38e-14	213
CYP4F22	-3.87222	2.72e-14	214
PLA2G4D	-2.86733	2.84e-14	215
MARCHF3	-4.01941	3e-14	216
LIPM	-4.35864	3.31e-14	217
SLC16A10	-7.87624	3.74e-14	218
FAXDC2	-3.20181	5.13e-14	219
SORBS2	4.74529	5.13e-14	220
ARHGDIB	3.43554	6.93e-14	221
LYN	3.29297	7.24e-14	222
ATP9A	2.65937	9.11e-14	223
STS	4.05269	9.57e-14	224
XDH	4.46326	1.06e-13	225
IL1F10	-8.91894	1.08e-13	226
ANKH	-2.61614	1.16e-13	227
MAFB	-1.89838	1.27e-13	228
MAL	5.09591	1.38e-13	229
KCTD4	-6.21608	1.52e-13	230
MLPH	5.50341	1.59e-13	231
PIK3IP1	2.12754	1.79e-13	232
GCNT1	-3.75242	1.88e-13	233
LCE2B	-3.21698	2.21e-13	234
SERPINB12	-3.02279	2.4e-13	235
TRAF4	3.09772	2.67e-13	236
FOXC1	2.84396	3.13e-13	237
SPRR2B	-8.50991	3.13e-13	238
ZNF362	2.98508	3.15e-13	239
ST3GAL1	3.79635	3.43e-13	240
ELF5	-3.19536	4.71e-13	241
SERPINB7	-3.09655	5.18e-13	242
NEDD4L	2.14444	5.59e-13	243
GALNT12	4.5404	5.73e-13	244
FUCA1	3.27881	5.79e-13	245
SLC15A2	5.27692	5.97e-13	246
SLC6A14	2.0148	6.2e-13	247
LCE1B	-3.59676	6.2e-13	248
CCSAP	-2.968	7.25e-13	249
RNF227	-3.63452	7.94e-13	250
IDH1	2.59189	8.76e-13	251
CDR2L	3.24798	9.78e-13	252
NFATC2	-2.85105	9.83e-13	253
USP2	-3.58894	9.94e-13	254
GALNT5	4.08919	9.94e-13	255
PLAAT2	7.76611	1.27e-12	256
RHCG	3.45312	1.34e-12	257
GATA3	-1.85336	1.61e-12	258
CST6	-2.68622	1.88e-12	259
GDA	-8.88914	2.08e-12	260
CBX6	3.15738	2.2e-12	261
FLVCR2	-3.01859	2.25e-12	262
WAKMAR2	-6.25617	2.3e-12	263
KBTBD11	5.78014	2.32e-12	264
BID	2.2597	2.48e-12	265
MGLL	-1.99307	2.54e-12	266
ANXA1	2.60111	2.59e-12	267
TRPV3	-2.74446	2.75e-12	268
RAB3B	-4.07781	2.82e-12	269
CRACDL	3.4263	2.82e-12	270
TRIP10	2.78242	3.41e-12	271
KLK6	-1.92555	4.66e-12	272
MDK	5.00641	4.7e-12	273
STK39	2.68909	4.93e-12	274
RRAGD	3.3291	5.57e-12	275
SERPINB4	-3.22111	5.59e-12	276
UCA1	5.76652	5.83e-12	277
KLHL18	-2.28417	7.35e-12	278
SLC35E4	-2.66234	8.23e-12	279
AZGP1P1	-3.64076	8.7e-12	280
TMPRSS11B	2.89087	8.77e-12	281
BNIP3	-2.50927	8.83e-12	282
YOD1	-2.37345	1.36e-11	283
DNASE1L2	-3.78868	1.42e-11	284
MUC20	3.38829	1.45e-11	285
ARL8A	2.92034	1.46e-11	286
SERPINA12	-8.04173	1.56e-11	287
FMO5	-5.3649	1.6e-11	288
FRK	2.74861	1.62e-11	289
NFE2L3	-3.70935	1.67e-11	290
VSIG2	5.91813	1.78e-11	291
TP53I3	3.85814	2.28e-11	292
ITGAM	-5.93429	2.61e-11	293
SNCG	3.72202	2.74e-11	294
KRT2	-7.79548	2.74e-11	295
KCNG1	4.04613	3.25e-11	296
B3GNT3	2.87113	3.49e-11	297
SH3TC2-DT	3.81709	3.51e-11	298
ABRACL	2.13884	3.91e-11	299
SLC19A3	-6.64759	3.96e-11	300
ZNF503	1.8475	5.95e-11	301
PAPPA	2.29898	6.32e-11	302
GPLD1	-2.67768	7.59e-11	303
KRT16	-2.96584	7.82e-11	304
AADAC	-5.9488	8.35e-11	305
CPLX1	6.36642	8.61e-11	306
SLC30A1	-1.89981	8.96e-11	307
LRRFIP1	1.50323	9.22e-11	308
EGR3	-2.96833	9.91e-11	309
P2RY2	2.99981	1.01e-10	310
DHRS3	2.88883	1.02e-10	311
TMC4	5.89953	1.04e-10	312
CYP2J2	-3.36782	1.12e-10	313
TRIM11	3.18724	1.2e-10	314
RGS20	-2.92639	1.25e-10	315
HOPX	-2.73619	1.35e-10	316
EYA2	5.76426	1.5e-10	317
ELF3-AS1	7.57671	1.66e-10	318
MBOAT1	3.69912	1.67e-10	319
DDHD1	-2.85464	1.89e-10	320
KLK13	-1.75473	2.16e-10	321
BTG2	-1.79649	2.17e-10	322
HRNR	-6.90626	2.43e-10	323
LCE2C	-2.78892	2.52e-10	324
UPK3B	4.69043	2.67e-10	325
ALDH3B1	4.4886	2.85e-10	326
MMP1	-3.66975	3.01e-10	327
RARRES1	3.63757	3.05e-10	328
PPM1L	2.57134	3.08e-10	329
NMU	-3.90207	3.09e-10	330
UNC93B1	2.93434	3.24e-10	331
TMEM51-AS1	3.31974	4.11e-10	332
RAB15	5.49744	4.32e-10	333
OVOL1	-1.77809	4.33e-10	334
RORA	-3.27034	5.12e-10	335
EXPH5	-2.17803	5.12e-10	336
SQLE	-1.77783	5.31e-10	337
LCE1C	-3.20883	5.86e-10	338
MUC4	6.41204	5.9e-10	339
MMP9	-3.10523	6.02e-10	340
TNFAIP8L3	-2.87341	6.54e-10	341
S100P	2.4423	6.98e-10	342
GLTP	-1.94834	7.43e-10	343
GALM	4.62088	7.61e-10	344
CCN2	2.83986	7.65e-10	345
C6orf15	-7.43593	7.85e-10	346
LGALS9C	4.20136	8.61e-10	347
SMAD5-AS1	-3.62383	8.62e-10	348
CORO2A	2.06024	8.85e-10	349
SSH3	2.49523	9.89e-10	350
DDIT4	1.81425	1.05e-09	351
LINC01621	-7.42613	1.12e-09	352
TRIOBP	1.85559	1.23e-09	353
SEPTIN9	2.65678	1.52e-09	354
KLK1	-3.13352	1.6e-09	355
MPZL2	1.90816	1.9e-09	356
CEMIP	-4.25303	1.98e-09	357
TMPRSS11BNL	5.32419	2.17e-09	358
DUSP4	1.95783	2.48e-09	359
TMC5	4.56953	2.51e-09	360
TPM1	-1.47558	2.53e-09	361
ARL5A	-2.96093	2.58e-09	362
FRY	-3.81709	2.67e-09	363
CAMK2G	2.66063	2.81e-09	364
ATP6V1C2	-2.16778	2.9e-09	365
ACSL3	1.78682	2.99e-09	366
SAMD12	2.86256	3.05e-09	367
HDAC7	2.76098	3.35e-09	368
BHLHE41	2.54242	3.35e-09	369
CA6	-7.82859	3.39e-09	370
SPAG1	-2.31555	3.57e-09	371
TMBIM1	1.7585	3.8e-09	372
ABHD12B	-3.20101	4.16e-09	373
CAPNS1	2.93439	4.18e-09	374
ROBO1	-2.43719	4.24e-09	375
NEIL1	3.17953	4.39e-09	376
TUBB2A	-2.34215	5.39e-09	377
RGMA	3.7998	5.88e-09	378
TBC1D1	2.56287	6.14e-09	379
CNFN	-2.35325	6.55e-09	380
IFRD1	-1.86461	6.59e-09	381
ACSBG1	-3.79035	6.69e-09	382
HS3ST1	3.8675	6.77e-09	383
CALB2	7.12942	6.9e-09	384
IL1R2	-3.32578	8.16e-09	385
MAP2	-1.88267	8.16e-09	386
ACADM	3.10048	8.46e-09	387
PCCA-DT	-2.24421	8.78e-09	388
PGPEP1	4.00747	9.41e-09	389
SH3KBP1	-1.52429	9.44e-09	390
PSCA	6.5691	9.9e-09	391
PRSS27	2.55041	9.9e-09	392
GLRX	-2.96452	1.01e-08	393
ABCG4	-4.24101	1.02e-08	394
FILIP1L	-3.30987	1.06e-08	395
RBPMS	2.559	1.07e-08	396
INPPL1	2.27131	1.16e-08	397
ADAMTSL4	4.33457	1.31e-08	398
THEM5	-4.04517	1.36e-08	399
C4orf19	3.49934	1.4e-08	400
SQSTM1	2.39743	1.42e-08	401
ALOX12	-4.12576	1.42e-08	402
GAS7	-2.17684	1.49e-08	403
NIBAN2	2.61637	1.57e-08	404
HSDL2	-2.04849	1.7e-08	405
MECOM	3.43934	1.71e-08	406
GCHFR	4.41706	1.76e-08	407
SCNN1G	3.53934	1.99e-08	408
MARVELD3	1.7377	2.08e-08	409
FALEC	5.01855	2.08e-08	410
LRAT	2.52593	2.12e-08	411
APCDD1	-4.07137	2.23e-08	412
SRPX2	4.25424	2.35e-08	413
PYGB	2.08095	2.48e-08	414
FAM89A	-2.54617	2.53e-08	415
HMGCR	-2.05375	2.55e-08	416
DNAJB1	2.1495	2.85e-08	417
PDLIM1	2.80896	2.93e-08	418
ANKRD36C	2.35543	2.98e-08	419
SLC26A9	-4.77024	3.06e-08	420
SREK1IP1	-1.57765	3.15e-08	421
PACSIN3	2.08189	3.19e-08	422
VSIR	2.74746	3.25e-08	423
RAC2	2.64172	3.32e-08	424
RNF222	-1.91287	3.4e-08	425
ATG9B	2.2978	3.42e-08	426
IL36B	-5.81767	3.73e-08	427
PARD6G	-1.97057	3.85e-08	428
SH2D1B	7.09787	3.9e-08	429
XCR1	-7.05658	4.28e-08	430
MAFF	2.55441	4.49e-08	431
TPM4	1.78308	4.52e-08	432
H1-2	1.50487	4.61e-08	433
GSTA4	-2.22832	4.95e-08	434
ANKRD65	2.9979	4.97e-08	435
RUNDC3A	-2.9577	6.33e-08	436
PYCARD	-1.33748	6.33e-08	437
HMOX1	-2.46999	6.51e-08	438
DEPP1	5.40654	6.54e-08	439
MELTF	3.67899	6.57e-08	440
QPRT	4.97574	6.73e-08	441
FIGN	-2.28118	6.8e-08	442
CPA4	-1.6956	7.04e-08	443
IRF1-AS1	3.30499	7.16e-08	444
OXCT1	-2.31083	7.22e-08	445
TACC1	1.70185	7.35e-08	446
GJB2	-1.55438	7.39e-08	447
PDE8B	-6.83678	7.43e-08	448
IGFBP2	2.30925	7.43e-08	449
NANS	1.92108	7.81e-08	450
SLC31A2	-2.1482	8.41e-08	451
LINC01550	-2.43109	8.41e-08	452
CAB39L	2.14041	8.43e-08	453
ABHD6	-3.19718	8.53e-08	454
TMEM116	-4.017	9.52e-08	455
MUCL1	-2.45921	9.67e-08	456
NT5C2	1.61332	1.02e-07	457
TRIM56	1.60891	1.02e-07	458
TTC22	2.26478	1.04e-07	459
ALDH2	-2.01755	1.13e-07	460
ENTPD3	3.13168	1.15e-07	461
SMPD3	-1.48785	1.2e-07	462
UPP1	3.11671	1.21e-07	463
SMAP2	-1.6161	1.26e-07	464
JUNB	1.7955	1.27e-07	465
UBE2H	1.67815	1.29e-07	466
NPDC1	3.68055	1.37e-07	467
TRIM8	4.06183	1.39e-07	468
CDCP1	1.62259	1.44e-07	469
SLC31A1	-1.4057	1.44e-07	470
ARFGEF3	4.52441	1.52e-07	471
ASCC2	2.12237	1.53e-07	472
CLCA4	2.34872	1.55e-07	473
DYNLL1	-1.56032	1.58e-07	474
FAM162A	-1.66041	1.66e-07	475
RAPGEF4	-4.2859	1.74e-07	476
TMEM86A	-2.35606	1.95e-07	477
CA2	-2.01969	2.1e-07	478
RPS6KA4	-2.22319	2.1e-07	479
TSC22D2	1.74462	2.17e-07	480
OTUB2	-2.05601	2.19e-07	481
SLC27A4	-2.48091	2.25e-07	482
MLLT11	-2.1394	2.28e-07	483
LMNTD2-AS1	5.76448	2.32e-07	484
CRYBG2	1.94299	2.32e-07	485
HERC6	1.71022	2.32e-07	486
STRA6	6.29159	2.43e-07	487
SPRR1A	-3.33522	2.62e-07	488
CHKA	3.38303	2.77e-07	489
B3GALT5	6.53169	2.77e-07	490
PFKFB3	2.88798	2.83e-07	491
NCF2	2.1303	2.95e-07	492
PEX3	-1.84479	3.1e-07	493
TIMP2	1.98852	3.33e-07	494
L2HGDH	-2.02097	3.41e-07	495
EPCAM	2.94732	3.56e-07	496
PLA2G2A	6.87349	3.59e-07	497
PRDM1	-1.93466	3.59e-07	498
PMEL	-2.53919	3.59e-07	499
SEC14L2	2.11955	3.91e-07	500
ABTB2	2.60551	4.08e-07	501
TNNI2	2.15282	4.26e-07	502
B4GALT1	1.25209	4.28e-07	503
LCE1A	-2.48001	4.38e-07	504
SAA1	2.42111	4.43e-07	505
CDHR1	-3.31559	4.56e-07	506
TGM1	-2.21184	4.64e-07	507
ANKRD22	-1.7115	4.68e-07	508
CLDN4	1.55724	4.71e-07	509
ACP3	-1.63669	4.98e-07	510
AMMECR1	-1.49186	4.98e-07	511
CNTNAP3	3.56232	5.4e-07	512
FAM25A	-3.91733	5.49e-07	513
IL33	-3.49288	5.65e-07	514
CDCA2	-3.35193	5.7e-07	515
HARS1	-1.46947	6.21e-07	516
TRIM17	6.45604	6.25e-07	517
CAMK2N1	2.2722	6.45e-07	518
GMDS	2.85547	6.78e-07	519
ARHGAP29	-2.78608	7.18e-07	520
LGALS9B	4.32112	7.3e-07	521
MSMB	3.26427	7.3e-07	522
LHFPL2	2.05395	7.8e-07	523
BGN	-6.59913	8.24e-07	524
NEFM	-2.30993	9.39e-07	525
ALPK3	3.28408	9.82e-07	526
CLMN	5.06582	9.97e-07	527
PRKAB2	-1.75319	9.97e-07	528
TNIK	2.32652	1.04101e-06	529
APOL6	1.94031	1.11996e-06	530
MAB21L4	2.37045	1.1207e-06	531
KLF4	-2.71288	1.13437e-06	532
ARHGAP24	-2.92182	1.15676e-06	533
IFITM2	3.8199	1.25615e-06	534
ST13P20	-3.35352	1.25615e-06	535
PPM1K	1.61958	1.33779e-06	536
GPCPD1	1.57524	1.45518e-06	537
ABHD11	3.37977	1.50453e-06	538
S100A7	2.27941	1.56672e-06	539
RNF213	1.61105	1.56787e-06	540
IL1RN	1.55672	1.56787e-06	541
TGM2	-2.46389	1.70235e-06	542
CREG1	-2.11128	1.70689e-06	543
WFDC5	-2.06052	1.71935e-06	544
TRNP1	1.8601	1.76308e-06	545
HAS3	3.31469	1.7685e-06	546
DEGS1	-2.06178	1.77207e-06	547
FN3KRP	1.84867	1.82567e-06	548
MTRR	-2.05397	1.86468e-06	549
CAPN2	1.59864	1.90689e-06	550
BACE2	2.03348	1.93521e-06	551
PTK2B	2.19731	1.9782e-06	552
DLX5	-1.94714	1.98128e-06	553
CMTM4	2.2702	2.02207e-06	554
SRF	1.75073	2.02815e-06	555
LRCH1	-1.65501	2.06311e-06	556
PRDX6	-1.4213	2.16755e-06	557
RBM47	1.421	2.17941e-06	558
SIGIRR	3.89879	2.18919e-06	559
CYP4F3	1.89122	2.20545e-06	560
TRIM2	1.66122	2.27245e-06	561
EBPL	-1.73235	2.276e-06	562
RIPOR1	2.54555	2.36629e-06	563
SYT8	3.12455	2.42552e-06	564
CRIPT	-1.55012	2.45975e-06	565
CPNE2	2.41937	2.49495e-06	566
LASTR	4.51393	2.5344e-06	567
TMTC2	2.28615	2.55264e-06	568
SLC7A11	-2.21112	2.55264e-06	569
FUT2	2.6589	2.57719e-06	570
ACHE	6.35672	2.62417e-06	571
GNG4	3.44325	2.67831e-06	572
PNPLA5	-3.45041	2.70863e-06	573
DYRK2	1.85879	2.90787e-06	574
SLC37A1	2.74278	3.03126e-06	575
BAIAP2L1	1.42413	3.0485e-06	576
ETS1	-2.21773	3.09464e-06	577
SLC27A2	3.41496	3.16319e-06	578
AHNAK2	-1.41913	3.19748e-06	579
SHROOM1	5.85941	3.20365e-06	580
UPK2	7.53044	3.22568e-06	581
SLCO4A1	-2.18549	3.24487e-06	582
APOL1	2.76035	3.24931e-06	583
GATM	-3.23733	3.3714e-06	584
POU2F3	-2.01082	3.37661e-06	585
DUSP14	-1.8126	3.39896e-06	586
NR4A2	3.01228	3.45081e-06	587
MLLT6	1.94046	3.53548e-06	588
BNIP3L	-1.32322	3.72975e-06	589
PACS1	2.20164	3.73e-06	590
ENAH	-1.03016	3.83479e-06	591
ETHE1	2.59291	3.86307e-06	592
STN1	1.85359	4.02365e-06	593
NDFIP1	1.68419	4.03486e-06	594
WNT4	-1.64316	4.07296e-06	595
C3	2.23211	4.12356e-06	596
CARHSP1	2.42848	4.29162e-06	597
SPRR4	-2.657	4.47856e-06	598
PERP	-1.27848	4.5747e-06	599
RPS6KA2	-1.63663	4.5781e-06	600
ST3GAL6	-2.01829	4.84909e-06	601
RAB11FIP5	2.41484	4.85811e-06	602
NT5C3A	-2.15467	4.85999e-06	603
TMEM109	2.26678	5.01666e-06	604
CYP3A5	1.29777	5.05605e-06	605
RDH12	-1.95944	5.17667e-06	606
ARHGAP27	1.99465	5.23536e-06	607
PUDP	1.80925	5.29478e-06	608
MSMO1	-1.4654	5.79597e-06	609
FOXN1	-2.42085	5.81373e-06	610
WLS	-1.79778	5.81868e-06	611
ZNF750	-1.31959	5.95741e-06	612
CLDN17	-6.70947	5.98261e-06	613
LDLRAP1	2.18693	5.98261e-06	614
TMEM132A	2.63786	6.06815e-06	615
BCL3	2.42171	6.23762e-06	616
TRAK2	2.04794	6.33604e-06	617
IFITM10	3.66195	6.5509e-06	618
CABLES1	2.73008	6.59029e-06	619
BAALC	-1.97453	6.59029e-06	620
TTC39B	-1.90594	6.6626e-06	621
CNGA1	1.66734	6.92629e-06	622
PWWP2B	2.2832	6.9758e-06	623
GBP6	-1.73855	7.12961e-06	624
KLK8	-2.53894	7.16547e-06	625
TBC1D2	2.18925	7.19336e-06	626
CMTM7	3.65249	7.45877e-06	627
CEBPB	-1.87814	7.69684e-06	628
CX3CL1	3.88062	7.93349e-06	629
SNTB1	-3.36267	8.08198e-06	630
SNX8	2.61997	8.11611e-06	631
LCP1	-3.2422	8.38745e-06	632
ENO2	6.17022	8.42097e-06	633
CMPK2	2.77226	8.56268e-06	634
XKRX	-2.50987	8.75861e-06	635
GABARAPL1	1.8277	8.9741e-06	636
MED25	2.71388	9.00285e-06	637
TSPAN6	1.56462	9.18206e-06	638
ARHGEF40	2.60643	9.30025e-06	639
SERINC2	2.24322	9.36556e-06	640
ARSI	4.31083	9.4206e-06	641
CTSB	1.07495	9.43895e-06	642
HES4	3.53803	9.58887e-06	643
PCBD1	1.97609	9.60341e-06	644
CTSS	2.25648	9.60341e-06	645
ALDH1L1	4.68455	9.62342e-06	646
KRT80	-1.52694	1.0024e-05	647
SEMA5A	2.20059	1.01253e-05	648
CDKN1C	2.27376	1.02839e-05	649
CD24	1.26833	1.02839e-05	650
ADGRE5	2.3249	1.02839e-05	651
CIB1	2.12521	1.04659e-05	652
POU3F1	-2.44562	1.0841e-05	653
VGLL1	3.56768	1.11208e-05	654
VTCN1	6.08468	1.13517e-05	655
SMPDL3A	-2.21321	1.14025e-05	656
STARD13	3.16113	1.15894e-05	657
ZNF770	-1.38881	1.18077e-05	658
LIPE	4.08257	1.19233e-05	659
ELOVL3	-2.55224	1.20449e-05	660
MIRLET7A1HG	1.97956	1.3286e-05	661
TPBG	-2.14989	1.33417e-05	662
PSTPIP2	1.64908	1.37688e-05	663
CLN8	-1.44501	1.40284e-05	664
DDR1	1.86707	1.40954e-05	665
FARP1	1.73452	1.41709e-05	666
ABLIM3	2.7335	1.43487e-05	667
IRF5	2.864	1.59775e-05	668
RIPK4	1.36632	1.70179e-05	669
RN7SL138P	-6.08541	1.7876e-05	670
PRR12	3.89285	1.80043e-05	671
SLC9A7	1.96546	1.88618e-05	672
NR6A1	2.35752	1.88805e-05	673
SMPD4BP	3.01403	1.89809e-05	674
LINC00598	-6.20382	1.90317e-05	675
NEB	-3.28046	1.92223e-05	676
CASC15	-3.01639	1.95697e-05	677
PRKG1	-6.05149	1.97157e-05	678
CREB3L1	3.49646	2.02619e-05	679
HOXA7	1.95062	2.04758e-05	680
ITSN2	-1.29419	2.05395e-05	681
CKS2	-2.35777	2.06587e-05	682
NUAK1	-1.89074	2.10412e-05	683
CMKLR2	-2.8581	2.10452e-05	684
SPEG	3.04386	2.11611e-05	685
SLC39A11	2.17574	2.14178e-05	686
MDM2	1.20905	2.16181e-05	687
SLC28A3	-2.21575	2.25856e-05	688
SLC37A2	-1.31273	2.25856e-05	689
VWA1	2.47155	2.29941e-05	690
LINC01181	-5.72021	2.30211e-05	691
NTN4	4.25514	2.30722e-05	692
NAMPT	1.77292	2.3186e-05	693
PEG10	3.06841	2.49597e-05	694
MSRB2	2.41536	2.55504e-05	695
MOSPD2	-1.77329	2.55504e-05	696
SH2D4A	1.42074	2.57223e-05	697
TRIM38	1.18911	2.59823e-05	698
SLC39A6	-1.5024	2.60147e-05	699
FTL	1.70111	2.6543e-05	700
LRRC4	2.46035	2.73043e-05	701
IFNAR1	1.34371	2.73566e-05	702
EMB	-2.16668	2.75067e-05	703
PLEKHA3	1.74254	2.75969e-05	704
ASAP3	-1.50808	2.8262e-05	705
NKPD1	-2.13088	2.85013e-05	706
TAPBPL	3.07954	2.85921e-05	707
LINC01322	-1.77488	2.86064e-05	708
LINC01705	-4.37921	2.92752e-05	709
PMEPA1	1.31403	2.93297e-05	710
RAET1E	-1.20937	2.93297e-05	711
CXCL6	5.84514	2.98895e-05	712
TMEM8B	2.59673	2.99525e-05	713
TSPAN14	1.29188	2.99604e-05	714
KRT8	2.25284	3.05003e-05	715
DGKA	2.49948	3.08795e-05	716
ZBTB7C	-1.43951	3.14247e-05	717
WDR41	-1.46416	3.14481e-05	718
PGAP6	1.75024	3.15559e-05	719
OR7E14P	5.93419	3.15559e-05	720
OAS1	2.17199	3.21241e-05	721
MVP	2.11978	3.24122e-05	722
MGAT3	6.01811	3.24122e-05	723
CCSER2	-1.66357	3.26483e-05	724
USP32	-1.44848	3.29009e-05	725
PRXL2B	1.68832	3.31861e-05	726
ST3GAL4	4.37049	3.35636e-05	727
SLC27A1	2.33512	3.36442e-05	728
KPRP	-2.27387	3.37548e-05	729
SEMA7A	-2.01599	3.40842e-05	730
IL18	-2.24926	3.46686e-05	731
MUC16	6.24096	3.64406e-05	732
PIM3	1.62833	3.64406e-05	733
KRT18	1.99834	3.67224e-05	734
PALM	5.38636	3.67603e-05	735
LINC00342	2.33875	3.69004e-05	736
HS3ST6	-1.94229	3.69004e-05	737
GRB7	2.61686	3.69004e-05	738
SLC44A1	-1.63782	3.7119e-05	739
TC2N	1.76315	3.72325e-05	740
IL36G	-4.65196	3.75476e-05	741
KRT5	-1.59431	3.82999e-05	742
SUN2	1.42486	3.82999e-05	743
BLOC1S3	-1.59615	3.90898e-05	744
KCNK7	-2.87192	3.91407e-05	745
CDK7	-2.12857	3.97964e-05	746
PLEKHG3	1.87934	3.98718e-05	747
RNF207	2.9041	3.99947e-05	748
MMP15	3.24058	4.0297e-05	749
ZFP36L2	-1.34389	4.09016e-05	750
SEMA4A	-1.93367	4.10742e-05	751
PRR15	5.77555	4.10742e-05	752
LCE2A	-2.6485	4.21107e-05	753
LRATD2	1.94511	4.21107e-05	754
ANXA2	1.65729	4.23566e-05	755
ELK3	1.47854	4.28915e-05	756
CRYZ	-1.93373	4.37815e-05	757
ABCA13	-2.08179	4.37815e-05	758
ZNF589	-2.22409	4.37815e-05	759
FNIP2	-1.56791	4.38201e-05	760
ZNF552	1.71833	4.43416e-05	761
C6orf132	1.11489	4.43735e-05	762
LINC02303	6.085	4.51314e-05	763
TSTD1	1.60597	4.60894e-05	764
ZNF430	-1.78189	4.65021e-05	765
APPL2	-1.70208	4.6514e-05	766
VGLL4	1.27458	4.74237e-05	767
LCE1F	-2.13521	4.7779e-05	768
DUSP16	1.34252	4.99165e-05	769
COMTD1	1.83506	5.0176e-05	770
RNF145	1.15446	5.05022e-05	771
SNRPN	2.72991	5.05396e-05	772
OSBPL7	3.52344	5.06001e-05	773
RAB38	-2.47846	5.15257e-05	774
TMEM30A	1.3406	5.16024e-05	775
DUOXA2	3.80034	5.32701e-05	776
LRATD1	-1.03564	5.32701e-05	777
ADARB1	-1.62972	5.37659e-05	778
ORAI3	2.76903	5.4545e-05	779
BCAR1	2.20807	5.57296e-05	780
PGM2L1	2.68292	5.72302e-05	781
LCE1E	-2.25921	5.72535e-05	782
C15orf39	1.8902	5.73375e-05	783
CD63-AS1	2.9509	5.76465e-05	784
PDZD2	-2.53114	5.77183e-05	785
HEPHL1	-2.84831	5.79713e-05	786
DAP	1.68163	5.85215e-05	787
CIDEA	-2.21122	5.85385e-05	788
NAALADL2	6.11589	5.90506e-05	789
XG	-1.39852	5.90506e-05	790
MAX	1.32025	5.91527e-05	791
DTX3L	1.52264	5.92116e-05	792
NR1D2	2.3076	5.93267e-05	793
PIP5K1A	1.30191	6.05207e-05	794
GPRIN2	-1.74403	6.15754e-05	795
GLA	-2.02482	6.35025e-05	796
FAM217B	-1.57111	6.38876e-05	797
NCOR2	1.62382	6.40652e-05	798
RAB20	3.84388	6.41683e-05	799
TACSTD2	1.50535	6.5446e-05	800
PDLIM5	1.10715	6.69935e-05	801
RMND5A	-1.37453	6.79554e-05	802
SSPN	2.33664	6.87184e-05	803
SEC61G	-1.85153	6.87184e-05	804
CCDC69	1.67104	6.87184e-05	805
BAALC-AS1	2.80954	6.98198e-05	806
ZNF827	1.4101	7.08523e-05	807
RILPL2	2.06978	7.08523e-05	808
DTX2	2.06737	7.08523e-05	809
AKR1C2	1.61144	7.13549e-05	810
ATP1A1	1.42435	7.19687e-05	811
HELZ2	1.91779	7.19687e-05	812
UCP2	3.90294	7.23964e-05	813
ANGPTL4	2.70789	7.32051e-05	814
WFDC2	6.8132	7.35693e-05	815
ICAM1	6.29781	7.37706e-05	816
CHCHD10	2.45546	7.47665e-05	817
APOBEC3A	5.74542	7.51397e-05	818
DBNDD1	4.4177	7.66089e-05	819
FSTL1	1.84185	7.70213e-05	820
CCNDBP1	1.5296	7.88764e-05	821
CWC27	-1.50848	7.98432e-05	822
AFAP1	1.72645	8.02978e-05	823
TLL2	-6.28635	8.183e-05	824
LINC02448	5.27344	8.31517e-05	825
BRI3	1.74707	8.36079e-05	826
MGAT4B	2.30451	8.36978e-05	827
S100A12	2.05156	8.37552e-05	828
FAM167A	-5.86764	8.44936e-05	829
ATP2B4	-1.37631	8.54037e-05	830
CCDC115	1.3039	8.60921e-05	831
LIPH	1.72179	8.84358e-05	832
CASTOR1	2.92914	8.92876e-05	833
IRF2BPL	1.5111	9.06626e-05	834
DSP	-1.54789	9.25507e-05	835
VNN3	-4.52963	9.32013e-05	836
DLGAP1-AS1	2.85467	9.35143e-05	837
ZYX	1.66713	9.38404e-05	838
PITPNM2	3.0553	9.44316e-05	839
PXN	1.82615	9.44316e-05	840
NIPAL3	1.36994	9.44316e-05	841
FCGR3B	-5.83214	9.4853e-05	842
RNF152	1.61813	9.58826e-05	843
HSD17B2	-2.81661	9.58826e-05	844
LPCAT4	2.57287	9.6446e-05	845
BEX4	1.54092	9.88499e-05	846
FAM83D	-2.42664	9.91439e-05	847
MTAP	1.36838	9.96778e-05	848
SYTL2	2.41402	0.000103665	849
SPATS2L	1.69765	0.000104502	850
SYTL5	3.23976	0.000104502	851
SCNN1B	1.78213	0.00010686	852
CWH43	-1.23875	0.000109224	853
IST1	1.16474	0.000109946	854
SPINK6	-3.46546	0.000113082	855
HMGCS1	-1.12914	0.000114928	856
ARHGEF38	5.88395	0.000115527	857
TMEM51	1.36213	0.000116272	858
SELENBP1	3.82994	0.000116272	859
TPCN1	2.08424	0.000117338	860
EPB41L4A-DT	5.70051	0.000118059	861
ZG16B	2.95542	0.000120772	862
FLOT1	2.40265	0.000124055	863
GOLPH3L	1.73604	0.000124615	864
ZNF107	1.5155	0.000125451	865
SMPD4	2.4048	0.000126618	866
LYPLA1	-1.79248	0.000126618	867
FRMPD1	-3.92179	0.000127679	868
SNHG16	2.09155	0.000128166	869
D2HGDH	1.62459	0.000128866	870
ATP7A	-1.61363	0.000128866	871
ROGDI	2.31388	0.000129103	872
TBILA	-3.16631	0.000132332	873
SCUBE2	-6.05806	0.000133113	874
SWAP70	-1.86877	0.000135622	875
RUNX1	1.97288	0.000135757	876
GCNT4	-1.67868	0.000136303	877
OCEL1	2.09126	0.000137089	878
SRGAP1	1.35603	0.000138007	879
GALE	1.95284	0.000138478	880
IGSF9B	2.49556	0.000138478	881
GNAI1	-1.81629	0.000140233	882
ELL2	-1.05478	0.000143823	883
LCE1D	-3.46776	0.000144151	884
OR4D9	-5.35272	0.000144176	885
SNAP23	1.64901	0.000144176	886
KLHDC7B-DT	-3.09974	0.000144496	887
CCT8P1	-5.89948	0.000144857	888
PITPNC1	1.80096	0.000148351	889
ABCC1	-1.84805	0.000148619	890
HAUS8	3.13043	0.000152845	891
KCNQ1	6.00082	0.000152845	892
CLDN1	-1.70704	0.000153915	893
MTSS2	2.62441	0.00015578	894
GSTK1	1.20767	0.000156238	895
PFKP	1.61735	0.000158772	896
TMPRSS11A	1.56301	0.000159986	897
RAPGEF3	3.18614	0.000162917	898
PNPLA2	2.60138	0.000163442	899
CPE	-2.02872	0.000166134	900
FEZ1	-2.16038	0.000167358	901
ACP2	1.94383	0.000168816	902
WNT3	-4.97493	0.000170236	903
CEBPA	-1.50219	0.000170236	904
RELL1	-1.90635	0.000170511	905
RAP2B	1.10338	0.000170511	906
MREG	-2.00398	0.00017096	907
PTPRU	2.81266	0.000171282	908
CSNK1G2	1.86227	0.000173605	909
AHDC1	2.02671	0.000174021	910
SERPING1	3.2525	0.000174021	911
IPO5P1	-2.03905	0.000174747	912
IPMK	1.76924	0.000175799	913
SDC4	2.14265	0.000178243	914
SLC44A4	5.48736	0.000181221	915
LRRN4CL	-4.78817	0.000182574	916
VOPP1	2.10905	0.000184182	917
C3orf52	-2.21285	0.000184182	918
THEM6	2.45371	0.000184606	919
SH3PXD2B	1.47464	0.00018539	920
ID4	-2.58761	0.000185739	921
PPDPF	1.86015	0.000187491	922
FAM104B	-1.54211	0.000187868	923
CSNK1A1	-1.12887	0.000188119	924
HDGFL2	1.74758	0.000192804	925
ATP6V0A4	5.41157	0.000197348	926
TNFSF9	2.16585	0.000197348	927
TACC3	1.82782	0.000197703	928
SHB	2.09422	0.000200288	929
TMEM123	-1.92686	0.000202079	930
ZFYVE27	1.45517	0.000204917	931
PLEKHF1	2.67524	0.00020539	932
IFI6	-2.7334	0.000206277	933
TKT	1.52317	0.000206785	934
NCMAP	5.50646	0.000207444	935
LSM5	-1.48375	0.000210223	936
CANT1	2.02908	0.000210387	937
UTP3	-0.980722	0.00021256	938
POLR3G	-1.87655	0.000213329	939
CUX2	-5.58285	0.000214762	940
TGFBR3	-3.59658	0.000217162	941
DAB2IP	1.23842	0.000218057	942
IL6R	-1.66566	0.000219561	943
PDPN	-1.39769	0.000220178	944
RAB11B	1.79101	0.000234602	945
PALMD	-1.92876	0.000242127	946
MXRA5	1.67656	0.000243796	947
BHLHE40	1.50681	0.000243941	948
PROCR	-1.98438	0.000244904	949
MAB21L3	-1.79296	0.0002456	950
BMP2K	-1.41587	0.000250758	951
SOX13	2.07778	0.000251917	952
DUSP7	-1.7285	0.000251917	953
MIA2	1.8958	0.000252557	954
IGFBP4	2.87678	0.000258507	955
FBLN2	3.73495	0.000258878	956
ZNF83	1.50009	0.000259931	957
SERPINB8	-1.7788	0.000261183	958
RGL2	1.82787	0.000267573	959
CLEC2B	-1.60477	0.0002699	960
ZBTB46	5.83564	0.0002699	961
MAP1S	2.56243	0.000272324	962
SLC25A5	-1.66357	0.000273246	963
CTNNBIP1	-1.47759	0.000280665	964
GPD2	1.55477	0.000282603	965
CPNE1	2.34275	0.000283183	966
TP53I11	2.34795	0.000283183	967
TRAM2	-2.53279	0.000283214	968
MECR	2.38002	0.000288507	969
HRK	5.26112	0.000289536	970
GGA2	1.81398	0.000294411	971
DHRS11	2.19214	0.000297313	972
AIF1L	1.7684	0.000299047	973
LZTS3	3.71162	0.000299933	974
IRAK2	-3.20426	0.000300466	975
SLC9A8	2.21301	0.000302058	976
SLC25A23	2.07121	0.000306496	977
SH3GLB2	2.58874	0.000312593	978
CD46	1.55337	0.000314747	979
MAPKAPK2	1.82952	0.000314747	980
CDV3	-1.05675	0.000314747	981
OLAH	-3.8328	0.000314747	982
IFNAR2	1.93341	0.000316524	983
ACER1	-3.63287	0.000320032	984
MGAT4A	3.40016	0.000322173	985
CALM3	1.4977	0.000324118	986
HGSNAT	1.41654	0.000326385	987
ECI1	1.5749	0.000327397	988
PSAP	1.36081	0.000334498	989
SFT2D2	-1.33917	0.000340128	990
FTH1P12	-2.5027	0.0003443	991
BCL11A	-1.45837	0.000344386	992
LSP1	2.73973	0.000357333	993
ITGB8	1.55018	0.000360403	994
PSMA5	-1.93651	0.000366023	995
TMEM37	5.04638	0.000371043	996
WDR53	-1.74384	0.00037584	997
CLDN8	2.97244	0.00037584	998
CMIP	1.83314	0.000379584	999
BAG1	1.62144	0.000379584	1000
PLD3	-1.46189	0.000381128	1001
CLEC2A	-5.27656	0.000384747	1002
LINC00963	1.66399	0.000385589	1003
RNF169	1.57807	0.000385589	1004
BPGM	1.58102	0.000388217	1005
WIPI1	1.55088	0.000388349	1006
TENT5B	-1.37119	0.000393799	1007
HYMAI	-5.34854	0.000395623	1008
RASAL1	-2.34544	0.000396157	1009
GRAMD1C	-2.53818	0.000399897	1010
BICD2	-1.52846	0.000401126	1011
LRG1	2.77414	0.000401311	1012
KIF3B	1.26661	0.000406043	1013
FCHO1	-4.89233	0.000408127	1014
TYRP1	-2.6254	0.000408127	1015
ABHD5	-1.12172	0.000409549	1016
FBXL17	1.52822	0.000412742	1017
RPS26	-1.44365	0.000418797	1018
CCL24	-5.21604	0.000419448	1019
CCDC113	-2.10784	0.000422317	1020
ZNF85	-2.13834	0.000440429	1021
LINC02428	-3.2737	0.000441407	1022
CXCL16	1.94804	0.000448574	1023
FOLR1	-5.79497	0.000448574	1024
LGALS7B	-4.17004	0.000449918	1025
GRAMD2B	-1.21318	0.000453858	1026
PGD	1.9043	0.000461231	1027
SMIM43	-5.99998	0.0004634	1028
PARM1	4.28104	0.000464915	1029
CHRNA9	-2.17706	0.000474937	1030
C14orf132	-2.21551	0.000479153	1031
MARVELD1	1.856	0.000479153	1032
EGOT	5.13505	0.00048154	1033
TRH	5.8782	0.000486444	1034
DNER	-3.38838	0.000487366	1035
CREG2	4.63092	0.000488455	1036
ARSF	-1.96821	0.000488693	1037
NR1D1	3.97322	0.000505903	1038
PPM1K-DT	-1.76076	0.000512053	1039
TMEM9	2.37532	0.000513422	1040
GLMP	1.99646	0.000517962	1041
GSTA1	-5.68311	0.000520574	1042
CASC8	3.24763	0.000525244	1043
HEBP2	0.925416	0.000525415	1044
AMDHD1	-5.83491	0.000525988	1045
BCL2L11	1.71623	0.000527552	1046
FYN	-1.53279	0.000529727	1047
LIPK	-1.9668	0.000529727	1048
BCAS4	2.48426	0.000530785	1049
TNK2-AS1	-3.53222	0.000557639	1050
MME	1.79698	0.000557947	1051
MMP25	5.32137	0.000557947	1052
AGPAT4	2.04046	0.000562158	1053
NMB	1.60016	0.000568026	1054
ARHGEF26	-1.44466	0.000573306	1055
PAWR	-1.53409	0.000573559	1056
CAMKK2	1.30969	0.000577197	1057
CALML3	-1.59452	0.000578291	1058
ALDH3A2	-1.52394	0.000586245	1059
ARHGEF17	2.51652	0.000589101	1060
MUC3A	5.78549	0.000594239	1061
ALG12	1.77949	0.000597054	1062
MX1	1.16135	0.000601002	1063
TMEM129	1.23247	0.000605395	1064
DUSP2	-1.62267	0.000612386	1065
RNF114	1.22333	0.000615198	1066
DHRS4	-1.9335	0.000618049	1067
KLHDC9	3.00387	0.00061868	1068
LINP1	4.82522	0.000622034	1069
APOBEC3C	1.46448	0.000623786	1070
ACTG1	1.36316	0.000624541	1071
RASSF7	2.05262	0.000626062	1072
MYCBP2	-1.82395	0.000626725	1073
IMPA2	-1.62676	0.000627299	1074
NET1	1.56049	0.000629985	1075
GPSM2	-1.61877	0.000645024	1076
B3GALT6	1.63942	0.000646916	1077
MINPP1	-1.67606	0.000647639	1078
STIM1	1.67965	0.000649877	1079
DEGS2	-2.07428	0.000650318	1080
NFIX	1.76674	0.000651984	1081
BBOX1	-1.4188	0.000651984	1082
PLXNB2	1.32614	0.000654028	1083
DMKN	-1.64552	0.000655493	1084
SLC43A2	1.59595	0.000655493	1085
TCF25	1.49567	0.000655806	1086
ZNFX1	1.7315	0.000655806	1087
BICDL1	-1.78641	0.000659144	1088
CKAP4	-1.09668	0.000660019	1089
ENDOD1	-1.05685	0.000667218	1090
HYAL4	-5.31644	0.000676856	1091
SPSB3	1.93626	0.000676856	1092
JTB	1.99083	0.000678131	1093
TBCB	1.19137	0.000678131	1094
LCE5A	-2.90731	0.000678131	1095
NBR1	1.15907	0.000680375	1096
TMEM62	3.03093	0.000682364	1097
MAP3K9-DT	-2.01803	0.000685669	1098
CCDC106	3.77722	0.000696004	1099
CALCRL	-3.04861	0.000696456	1100
POLB	1.34695	0.000698736	1101
SERTAD1	-1.35981	0.000704884	1102
MPHOSPH6	-1.17721	0.000705375	1103
SIGLEC15	3.74742	0.000705828	1104
SLC49A3	-3.08209	0.000705828	1105
RAB5C	2.10396	0.000722956	1106
APLP2	1.07434	0.000723583	1107
CTBP2	1.00313	0.000723583	1108
RNASE7	-1.21521	0.000723583	1109
RPS14P8	-3.78028	0.000723583	1110
MPP2	-2.68497	0.000731049	1111
TNFRSF14	2.26922	0.000733984	1112
NDRG2	1.8165	0.000744625	1113
ZNF91	-1.15973	0.000746456	1114
LINC00887	5.31445	0.000748716	1115
IRS1	-1.44647	0.000757914	1116
HPCAL1	1.5637	0.000757914	1117
PLXDC2	-1.49126	0.000774432	1118
IGFL2-AS1	1.58471	0.000776318	1119
MVD	-1.45148	0.000776593	1120
C4orf3	-1.45149	0.0007954	1121
EFHD2	1.20589	0.000796917	1122
OASL	-2.10423	0.000814339	1123
P2RX7	-3.64219	0.000816635	1124
PLIN2	-1.20576	0.000816635	1125
RANBP9	-1.45151	0.000816884	1126
PRKCZ	2.44515	0.000817282	1127
ERP44	-1.09732	0.000820011	1128
KLK11	-1.30219	0.000820941	1129
SERTAD4	2.35063	0.000821148	1130
CREB3	2.16686	0.000827657	1131
GDAP1	-1.80886	0.000833583	1132
IFITM1	-2.85825	0.000838135	1133
ARL4A	-1.41769	0.000842902	1134
MIEN1	2.21742	0.000845394	1135
SLC8A1	-2.82364	0.000869177	1136
AP2A2	1.5524	0.000882881	1137
GPNMB	-1.51739	0.000883235	1138
ENTPD6	1.84658	0.000883235	1139
CFAP57	-5.92925	0.000893288	1140
OSBPL3	1.57171	0.000893288	1141
CCDC125	1.37859	0.000893288	1142
TRIM25	-0.808981	0.000910087	1143
AK1	-1.98646	0.000916084	1144
FERMT1	-1.23757	0.000930708	1145
CRLF3	-1.83033	0.000931545	1146
LINC02021	4.31057	0.000947141	1147
THRB-IT1	-1.77321	0.000956806	1148
PRKAB1	1.69903	0.000956932	1149
KIAA1522	1.91777	0.0009605	1150
KIF20B	-1.76215	0.000966823	1151
SNORA33	-3.45057	0.000968961	1152
ZNF428	2.08996	0.000970331	1153
MTA2	2.16431	0.000974886	1154
CTDSP1	1.59632	0.000988181	1155
RAP1GAP2	1.95518	0.000991584	1156
GTF2F2	-1.02164	0.000995519	1157
DCAF11	1.43738	0.00100259	1158
NALT1	5.14567	0.00100452	1159
NAP1L4	1.20061	0.00100826	1160
KLHL24	1.42934	0.00100867	1161
FAM53B	1.7361	0.00101168	1162
PARD3B	4.2694	0.0010177	1163
STK38	1.31343	0.0010239	1164
KCNK5	5.36512	0.00103427	1165
ICA1	3.28067	0.00104266	1166
CRAT	2.14373	0.00105174	1167
CUEDC1	2.17592	0.00105837	1168
MMP10	-1.96824	0.00105939	1169
SLC10A6	-3.37091	0.00106196	1170
SDCBP2	1.17145	0.00106227	1171
EIF1AD	-1.70324	0.00106378	1172
FANCE	-1.65611	0.00106378	1173
PRPSAP1	1.37009	0.00106574	1174
WNK1	-1.24598	0.00107127	1175
VWA5A	1.8249	0.00107468	1176
HS6ST2	5.13152	0.0010756	1177
CITED2	-1.57625	0.00107643	1178
CIZ1	2.19436	0.00108357	1179
PLEKHA7	1.55896	0.00108665	1180
CNBP	-0.815078	0.00109849	1181
SAMHD1	1.4906	0.00109849	1182
STRA8	-5.64242	0.00110027	1183
POSTN	-5.57597	0.00112145	1184
EXOC7	1.44925	0.001131	1185
SGK2	-4.09317	0.00113128	1186
CPB2-AS1	-3.32308	0.00115242	1187
ALDH7A1	1.07608	0.00115331	1188
YTHDF3	1.56396	0.00117257	1189
TCN1	1.21445	0.00117456	1190
TCF7L2	1.08832	0.00118545	1191
UPK1A	-2.06857	0.00118639	1192
ATP5MG	1.63763	0.00118939	1193
LIMCH1	1.41574	0.00119815	1194
DCUN1D3	-1.69384	0.00122008	1195
LINC00672	4.78228	0.00122443	1196
DLGAP1-AS2	5.20442	0.00122443	1197
ARF5	-3.44039	0.00122443	1198
ARRB1	2.24361	0.00122443	1199
NOCT	-2.62507	0.00122443	1200
UBA7	3.0155	0.00122545	1201
TMCO4	1.37951	0.00124525	1202
MYB	2.84165	0.00125078	1203
CCDC12	1.32298	0.00127641	1204
COL27A1	-1.30377	0.00127641	1205
DMBT1	5.2969	0.00127641	1206
PTPN18	1.59143	0.00127973	1207
NENF	1.29977	0.00128437	1208
VILL	1.64846	0.00128437	1209
MOB3C	2.15952	0.00129228	1210
HOOK2	2.10344	0.00129228	1211
PPIB	-1.35312	0.00129631	1212
LGALS7	-3.45441	0.00130207	1213
ZNF687	1.96041	0.00130417	1214
IER2	1.60848	0.00130417	1215
GJB6	-1.26272	0.00130417	1216
KDELR1	2.07904	0.00132309	1217
SLC12A6	1.21193	0.0013266	1218
SLC12A7	4.90759	0.0013266	1219
SMARCA2	1.21444	0.00133103	1220
RGS3	1.34194	0.00133466	1221
FOSB	3.12757	0.00133581	1222
SPAG7	1.65099	0.00133656	1223
RPS25	-1.69374	0.00133656	1224
IDH2	1.45815	0.00134308	1225
TRIP6	1.37045	0.00134519	1226
NDUFB3	-1.98387	0.00135079	1227
RPRML	3.63689	0.00135417	1228
MARCO	1.83965	0.00135417	1229
HDAC11	1.69331	0.00138104	1230
ZNF681	-2.64741	0.0013842	1231
PLA2G3	-5.25893	0.00139138	1232
ATP6V1A	-1.19535	0.00139138	1233
EREG	-2.50447	0.001399	1234
MAPK14	-1.11119	0.00140878	1235
DNAJB6	-0.897432	0.00142529	1236
OGFOD3	1.59169	0.00143375	1237
ITGB6	1.07629	0.00143375	1238
PTK6	1.20418	0.00143636	1239
SNX21	-1.53854	0.00143636	1240
MORC4	-1.47787	0.00145042	1241
CNST	-1.85425	0.00145206	1242
SRSF5	1.21136	0.00145534	1243
HOMER1	-1.06149	0.00146342	1244
MFSD4A	3.86891	0.00147879	1245
YWHAE	1.15149	0.00149455	1246
CDC42EP5	3.47179	0.00149715	1247
GPX2	2.03069	0.00149979	1248
NAA25	-1.18507	0.00149979	1249
DOCK9	-1.29635	0.00150158	1250
FAM8A1	-1.13754	0.00150685	1251
ARHGEF16	2.07769	0.00150907	1252
LINC00867	-3.10821	0.00150928	1253
PPP3R1	2.04019	0.00151255	1254
KRTCAP3	1.42017	0.0015238	1255
TEX2	-0.95538	0.00152991	1256
MIF4GD	1.99917	0.00152991	1257
SLC1A5	1.24008	0.00152991	1258
MYLK	2.22071	0.00153056	1259
SPAG17	3.92334	0.00153887	1260
ERO1A	0.963614	0.00154111	1261
NSUN5P1	1.97766	0.00154303	1262
RSAD2	2.07555	0.00154654	1263
SNHG18	1.78109	0.00155833	1264
KMT5C	2.23007	0.0015626	1265
RANBP17	3.70993	0.00159507	1266
PLAG1	-1.2605	0.00159507	1267
LINC02878	1.87898	0.00159648	1268
CCL22	5.39039	0.00160129	1269
BLVRA	1.57529	0.00161914	1270
FBP1	4.46588	0.00161949	1271
NFE2L1	1.09254	0.00161978	1272
LINC02341	-2.70256	0.00163044	1273
AKT2	1.9717	0.00163837	1274
FYB1	-1.45373	0.00164214	1275
CASC18	-4.76795	0.00165543	1276
CNTN1	-1.49676	0.00166636	1277
PDE9A	3.9576	0.00167429	1278
CCL17	5.15742	0.0016804	1279
B3GNT7	5.18086	0.00168564	1280
MMP14	1.73199	0.00170981	1281
BCL11B	-0.969185	0.00172898	1282
PPP1CC	-0.888772	0.00173052	1283
CDIPT	1.58793	0.0017447	1284
TCEAL9	-1.26604	0.00176525	1285
SLC20A1	1.35118	0.00178945	1286
LMO4	-0.963888	0.00180601	1287
TPCN2	1.77843	0.00180749	1288
TTC3	-1.02726	0.00180749	1289
MANF	-1.21576	0.00180749	1290
SH3GLB1	0.881564	0.00181737	1291
DTNBP1	1.1543	0.00182103	1292
NIPAL2	-1.08262	0.00182183	1293
SH2B1	2.05854	0.0018249	1294
LNX1	1.70676	0.00182886	1295
EEF1GP5	-3.84835	0.00184257	1296
IRX4	1.45615	0.00185385	1297
SPPL3	-1.0382	0.00185805	1298
ZNF812P	1.96095	0.00187236	1299
RBM22	-1.24928	0.00187909	1300
ACTN4	1.15908	0.00189879	1301
NUMA1	1.26282	0.00192495	1302
CHD3	1.30274	0.00192574	1303
CCNG2	1.61857	0.00192574	1304
ORMDL1	-0.975888	0.00193867	1305
LINC01213	3.11084	0.00193943	1306
PSMB3	-1.29703	0.00194313	1307
CNTNAP3B	4.29975	0.00198322	1308
B3GNT2	1.58905	0.00198322	1309
DCBLD1	1.3835	0.00198322	1310
PSMD11	-1.42804	0.00199533	1311
SMAGP	1.55797	0.00200898	1312
KREMEN1	-1.26074	0.00200898	1313
CYTOR	1.49827	0.00201225	1314
LINC00484	-5.2462	0.00202265	1315
TNS4	1.65128	0.00202265	1316
GLB1	1.23646	0.00202265	1317
ZRANB1	-1.33591	0.00203755	1318
GLB1L2	-4.42777	0.00203755	1319
CBR1	-0.923858	0.00205656	1320
MPRIP	1.03854	0.00206129	1321
LGALSL	-1.00267	0.00206293	1322
CHADL	3.34811	0.00208646	1323
SORCS2	3.22798	0.00210664	1324
NAA15	-1.17246	0.00210664	1325
IKZF2	1.48628	0.00210664	1326
ACAD9	-1.14325	0.00211511	1327
PCGF2	2.3838	0.00212005	1328
FLG-AS1	-1.81033	0.00212005	1329
GPAT4	1.63997	0.00214888	1330
TMEM45B	-0.988896	0.00216509	1331
ZNF706	-1.52483	0.00216509	1332
C1orf116	1.09153	0.0021886	1333
TTPAL	-1.11772	0.00219449	1334
GAS8	2.02289	0.00221784	1335
RPL15P18	-3.08963	0.00221974	1336
CLEC7A	-2.23794	0.00222534	1337
MKNK1	1.31622	0.00223035	1338
ANKRD6	2.73673	0.00223986	1339
RARA-AS1	4.80297	0.00223986	1340
NBEAL2	2.08416	0.00223986	1341
NPR2	-2.32696	0.00224251	1342
FAAH2	1.44768	0.00227125	1343
CYSTM1	1.99721	0.00229147	1344
SLC9A1	1.51196	0.00231084	1345
SCAMP4	2.08275	0.00231454	1346
MAF	-1.3638	0.0023196	1347
FAM3B	5.33499	0.00232808	1348
TBC1D12	-1.86025	0.00232958	1349
CORO1B	1.59959	0.00232958	1350
SEM1	-1.65115	0.00232958	1351
MXRA7	1.68813	0.00234404	1352
GADD45G	-2.37901	0.00234628	1353
MLXIP	1.26307	0.0023561	1354
BNIPL	-1.10245	0.0023629	1355
DELE1	1.77734	0.0023949	1356
ARHGAP27P1-BPTFP1-KPNA2P3	2.05109	0.00242832	1357
CAPN14	3.07845	0.00243646	1358
TMEM185A	-1.94776	0.00243646	1359
CNP	1.70309	0.00244712	1360
HSPB1	1.85255	0.0024498	1361
STARD5	-1.24692	0.00246474	1362
DDOST	1.62623	0.00247548	1363
LINC01224	-2.37331	0.00249267	1364
LEMD1	4.08513	0.00250943	1365
CARM1	1.54755	0.00253472	1366
SPIRE1	-1.41641	0.00255488	1367
ATF3	1.27624	0.00257361	1368
OAS2	1.40305	0.00257519	1369
GNAL	1.10039	0.00257573	1370
IGFL3	-2.38023	0.00257777	1371
TLR3	2.16886	0.00258266	1372
TRIB1	1.23259	0.00261289	1373
PPP1R15A	1.07249	0.002613	1374
GALR2	2.97706	0.00261394	1375
GOLGA3	0.921722	0.00264209	1376
MTRNR2L6	-2.03425	0.00264735	1377
MAPK10	1.54689	0.00267836	1378
SEMA4G	-2.31808	0.00270156	1379
GOLM2	1.98929	0.00270699	1380
LYPLA2	1.93184	0.00271693	1381
CASZ1	-1.08602	0.00272126	1382
PCMTD2	-1.15174	0.00272135	1383
ARL5B	-1.39414	0.00272135	1384
PLCE1	3.07296	0.00272962	1385
SS18L2	-1.17197	0.00274362	1386
CTSV	-1.99765	0.0027442	1387
IFNK	-1.91476	0.00274427	1388
GFPT1	1.39025	0.00274608	1389
OR5AN1	4.87441	0.00275957	1390
FTO	1.51893	0.00276523	1391
SUOX	1.73391	0.00276818	1392
DCPS	1.583	0.0027749	1393
MZT2A	2.04755	0.00277948	1394
BTRC	1.14663	0.00278375	1395
EGR2	-1.48318	0.00278375	1396
HLA-E	1.48277	0.00278375	1397
CDK2AP2	1.69254	0.00278375	1398
LLGL2	1.23798	0.00279804	1399
TMEM184A	1.39044	0.00279804	1400
RAI1	1.83809	0.0028116	1401
ARHGAP26	-1.93338	0.0028116	1402
RIPOR3	-3.6315	0.00285448	1403
NR3C2	3.26748	0.00285842	1404
SLC16A1	-1.17072	0.00286308	1405
POGLUT1	-1.21227	0.00286313	1406
HDHD3	1.55143	0.00286313	1407
METTL8	-1.23766	0.00286313	1408
MTDHP1	5.53618	0.0028708	1409
SLC16A3	4.53318	0.00287966	1410
RUBCN	1.24335	0.00290955	1411
PNPLA8	-1.53284	0.00292318	1412
ZSCAN29	1.21772	0.00293012	1413
RPL23AP18	-2.59924	0.00294419	1414
DNAL4	1.90964	0.00294975	1415
FTH1	1.24386	0.00294979	1416
ETV7	-1.88539	0.00296465	1417
CCDC71	2.06654	0.00296895	1418
RPS11P5	-4.28302	0.00297037	1419
DHX58	1.67455	0.00298989	1420
ARHGEF3	1.34985	0.0030289	1421
BTG1	-1.1866	0.00303863	1422
SBF1	2.02893	0.0030426	1423
IPO4	2.38139	0.00306241	1424
SCPEP1	-1.25288	0.00308071	1425
CILK1	-1.28957	0.00309335	1426
CYCS	-1.35823	0.0030936	1427
MYZAP	1.5193	0.00310137	1428
CEL	4.25559	0.00310526	1429
MRS2	-1.27453	0.00313343	1430
TAOK3	0.756783	0.0031534	1431
TRIM6	2.35274	0.00316455	1432
LYRM1	-1.26667	0.00316487	1433
HCFC1	1.30691	0.00317711	1434
SERPINE2	-1.34471	0.00317941	1435
MRPL39	-2.45219	0.00320542	1436
RANBP3	1.65181	0.00324532	1437
FASN	1.51717	0.00326327	1438
PABPC1L	2.15961	0.00327317	1439
SOCS3	2.99918	0.00329015	1440
EIF3F	-1.25339	0.00330577	1441
APOBEC3F	3.1654	0.003309	1442
SLC40A1	-2.02361	0.00331355	1443
MAVS	1.04572	0.00332288	1444
FXYD5	1.7822	0.0033389	1445
GBP4	2.84292	0.00339954	1446
CDC20	-1.54557	0.00341828	1447
CLCA2	-1.32506	0.0034305	1448
VLDLR	1.96599	0.0034396	1449
DDX28	1.72061	0.00346459	1450
NFKBIA	0.71881	0.00347097	1451
ECE1	1.47749	0.00349139	1452
RHPN2	2.49609	0.00354795	1453
ZFYVE1	1.8425	0.00355702	1454
FAR1	1.55626	0.00356313	1455
GMPR2	1.11123	0.00360062	1456
CCND2	-1.29857	0.00360172	1457
SH3D21	1.47084	0.00360858	1458
ELOVL5	-0.992987	0.00360958	1459
TNIP2	1.63693	0.00360958	1460
CHML	-1.76227	0.00361498	1461
SOX21	-1.87452	0.00363819	1462
MRPS36	-1.34635	0.00366512	1463
LINC01348	-3.74223	0.00367205	1464
MZT2B	1.91576	0.00369252	1465
GNA11	1.2022	0.00370164	1466
CNN2	1.95585	0.00370784	1467
HAGH	1.5679	0.00370784	1468
TUFT1	-0.791455	0.00370784	1469
IMPA1	1.71094	0.00373116	1470
PIM1	-1.83557	0.00373265	1471
RPS27	-0.937466	0.00374393	1472
SUMF1	0.917862	0.00376824	1473
ABLIM2	2.1506	0.00379673	1474
PATZ1	1.71133	0.00382545	1475
MAPK8IP3	1.45159	0.00382994	1476
AKIRIN2	1.14459	0.00384859	1477
GLB1L3	-4.65569	0.0038516	1478
NMNAT3	-1.91518	0.0038516	1479
MED24	1.9517	0.00385352	1480
RN7SL184P	-4.54362	0.00385355	1481
ITGB2	4.3336	0.00386065	1482
TRIM23	-1.18208	0.00390063	1483
LARP6	1.39988	0.00393438	1484
CCDC74A	3.15818	0.00393438	1485
TDP2	-2.05054	0.00395887	1486
MYPOP	1.50601	0.00400698	1487
SLC17A5	1.52552	0.00404554	1488
LZTR1	1.74681	0.00404805	1489
MAPKBP1	-1.3946	0.00404805	1490
TRIM27	1.07547	0.00410716	1491
ARHGEF37	-0.943814	0.00411685	1492
RNF43	1.12045	0.00417092	1493
RPUSD3	1.74991	0.00418987	1494
MARK4	1.789	0.00419302	1495
CSRP2	-1.80703	0.00419872	1496
MBOAT2	-0.880768	0.00423425	1497
FABP5	-2.10676	0.00423615	1498
NELFA	1.55431	0.00426427	1499
GPANK1	-1.30488	0.00426427	1500
UQCRHL	-2.53935	0.00427205	1501
EMP2	-0.769403	0.00430479	1502
BTBD2	1.93396	0.00430876	1503
NDUFAF3	1.62994	0.00431701	1504
PIK3R3	1.52765	0.00431701	1505
PER1	1.58946	0.00431701	1506
INSR	1.25375	0.00431701	1507
TXN	-1.6898	0.00431701	1508
GSTM4	2.46752	0.00431701	1509
ADM	1.57139	0.00433319	1510
SLC8B1	1.56512	0.00434287	1511
BOC	1.88172	0.00434287	1512
SNX17	1.33472	0.00434287	1513
DEPTOR	1.84317	0.00438077	1514
RPL23P8	-2.9356	0.00438077	1515
POLR2J3	1.69826	0.00441288	1516
CNKSR3	-1.35549	0.00442186	1517
ZNF354A	-1.48292	0.00442186	1518
RDH10	1.54036	0.00443128	1519
CRCP	1.13748	0.00443137	1520
PSMC2	-1.0555	0.00443615	1521
SPTBN2	-1.02658	0.00444709	1522
LSR	1.49223	0.00446078	1523
TLE5	1.23548	0.00447387	1524
ERC2	-3.86955	0.00450566	1525
BBC3	1.80266	0.00459682	1526
TNFSF10	0.925078	0.0045973	1527
MN1	-1.33637	0.00459974	1528
CA5B	-1.73095	0.00460053	1529
HEG1	1.81645	0.00460646	1530
NDUFB7	-1.19676	0.00462187	1531
VWA2	-2.11631	0.00464792	1532
RPSAP58	-1.16249	0.00465799	1533
RFFL	1.40639	0.00465799	1534
KIFAP3	-1.29719	0.00466736	1535
RASGEF1B	-1.37755	0.00466959	1536
PALLD	-1.40466	0.0046766	1537
MEX3A	2.09716	0.0046948	1538
TYR	-3.5833	0.00470257	1539
INA	-1.64911	0.00470829	1540
BASP1	0.77886	0.00473138	1541
PSORS1C1	-2.08496	0.00474241	1542
TOMM34	1.74672	0.00478461	1543
OTUD7B	1.0353	0.00484105	1544
ORMDL3	1.23882	0.00488539	1545
ARG2	-1.30548	0.00488646	1546
SLC6A15	-1.94869	0.00491245	1547
RILP	2.67588	0.00501283	1548
ETFDH	-1.43801	0.00501283	1549
RBCK1	1.3695	0.00501883	1550
CSPG4	-1.66941	0.00502691	1551
ZNF768	2.44478	0.00507222	1552
MAP3K20	-0.878612	0.00507222	1553
CAT	-1.09804	0.00507222	1554
DAAM1	-0.873193	0.00507426	1555
GIPC1	1.44526	0.00509102	1556
SERPINB3	-1.20448	0.00509315	1557
PHF12	1.55181	0.00509315	1558
USP38	-1.06626	0.00509565	1559
DLG2	-2.20812	0.00510117	1560
SEC14L6	-2.08113	0.00510845	1561
MX2	1.11337	0.00514606	1562
AMOTL2	1.39727	0.00515678	1563
MCU	1.01443	0.00516041	1564
AZI2	-1.17922	0.00516041	1565
SPSB1	1.89623	0.00516477	1566
ASGR1	-4.89132	0.00519258	1567
MARCKSL1	1.32582	0.00520833	1568
ANKRD13A	1.10606	0.00521696	1569
INTS13	-1.34586	0.00522591	1570
DNAAF11	3.06582	0.00523635	1571
PLS1	2.55707	0.00526469	1572
FAM20C	1.56264	0.0052728	1573
LINC00847	1.85918	0.00529021	1574
SDCBP	1.36393	0.00529414	1575
FBXO9	-0.85242	0.00529414	1576
RFTN1	1.49238	0.00531158	1577
CCNYL1	1.75747	0.0053146	1578
WIPI2	-0.765778	0.00532404	1579
TK2	1.35056	0.00532404	1580
NACC2	1.43356	0.00532861	1581
SLC12A8	2.2387	0.00533916	1582
IQSEC2	1.76516	0.00533916	1583
SNRPD2	-0.739137	0.00537744	1584
UBE2N	-0.96699	0.0054173	1585
TRIM14	0.957088	0.0054173	1586
RALGDS	1.16145	0.00543176	1587
DNAJC14	-2.2711	0.00543176	1588
RPS23	-1.20274	0.00544319	1589
RNF126	1.47399	0.00552063	1590
MAP2K6	2.30718	0.0055512	1591
SHISA5	1.57912	0.00555828	1592
ASIC3	5.10824	0.00557183	1593
PLPP2	2.28245	0.00560689	1594
GATB	-1.15714	0.00560796	1595
TAF1D	-1.30114	0.00561516	1596
CENPX	1.512	0.00561914	1597
GLCCI1	-1.40154	0.00561914	1598
REC8	1.9457	0.00561914	1599
ZNF785	1.36286	0.00562717	1600
RUNDC3A-AS1	2.40687	0.00568756	1601
FAM13C	-4.15987	0.00573211	1602
MMEL1	4.69486	0.00575273	1603
OSCP1	1.67264	0.00575488	1604
APOLD1	2.45147	0.00577115	1605
GPR137B	-1.05146	0.00577115	1606
IGFBP3	3.01464	0.00577115	1607
RPS28	-1.05999	0.00577115	1608
GPR37L1	5.06498	0.0057809	1609
CRCT1	-1.00905	0.00578961	1610
BICDL2	1.05524	0.00578961	1611
ZSWIM3	-2.48101	0.00581083	1612
ANXA8L1	-1.96325	0.00581607	1613
RASGRP1	-1.64856	0.00583338	1614
GRINA	1.7238	0.005845	1615
LRRC8C	-1.78995	0.005845	1616
TNNT1	-1.20788	0.00584764	1617
MYEOV	4.82021	0.0059381	1618
KCNN4	4.38408	0.00593837	1619
ECHDC1	-0.766493	0.00597864	1620
RBMXL1	-1.06437	0.00598992	1621
ADGRE2	1.6912	0.00599184	1622
ZNF554	1.70556	0.00599542	1623
LCOR	0.944924	0.00601718	1624
ZNF618	1.65887	0.00602987	1625
LMF1	2.96782	0.00602987	1626
UTP14A	-1.22941	0.00603876	1627
LAMA5	1.20484	0.00604798	1628
FBN2	-2.10098	0.00606239	1629
PTTG1IP	1.09059	0.00608117	1630
DUSP18	-1.3134	0.00609062	1631
LRRC8B	-1.04747	0.00609062	1632
LRRC8A	1.11423	0.00610786	1633
BANF1	1.72287	0.00610786	1634
PBXIP1	1.20289	0.00611023	1635
CGNL1	1.91785	0.00611023	1636
NMRK1	1.17306	0.00614882	1637
CHMP4B	0.991951	0.00615924	1638
APBA1	2.67317	0.00616825	1639
LINC00482	-4.428	0.00620013	1640
RNASET2	1.61652	0.00620438	1641
SMARCB1	1.53589	0.00620438	1642
PMF1	1.78301	0.00620438	1643
PSMG1	-1.41171	0.00620438	1644
PGAM1P8	3.52774	0.00620935	1645
GABRE	1.15162	0.00633542	1646
BET1L	1.38015	0.00641287	1647
C9orf116	2.57476	0.00644111	1648
ZMYM3	1.2172	0.00649227	1649
BRAF	-1.10679	0.00649227	1650
GNB4	-1.04132	0.00649227	1651
TOB2	-1.54938	0.00650502	1652
CCDC92	1.85697	0.00651349	1653
RPL36AP39	-2.3383	0.00652481	1654
RRBP1	1.11468	0.00652481	1655
ENTPD4	1.47961	0.00653592	1656
FCSK	1.89208	0.00657888	1657
TEF	1.61225	0.00657888	1658
TMEM167A	-0.952486	0.00658876	1659
B9D1	-1.46746	0.00659558	1660
ARHGEF19	1.64443	0.00659558	1661
B3GALT4	1.71695	0.00664056	1662
KDM1B	-1.32212	0.00665143	1663
GNA14	4.86106	0.00668156	1664
AKR1A1	1.22269	0.00669887	1665
NUP58	-1.49551	0.00673153	1666
SEC14L1	-1.2332	0.00673153	1667
EPS8L2	1.33985	0.0067364	1668
LTBP3	1.97122	0.00676799	1669
PPP1R8	1.56594	0.00680684	1670
GNE	2.0514	0.00683007	1671
FAM126B	-1.31317	0.00686147	1672
SIN3B	1.61694	0.00686997	1673
ABCA12	-0.971646	0.00692638	1674
CNOT1	0.884458	0.00694825	1675
ASAP1	-1.00158	0.00696807	1676
GNA13	1.42873	0.00698549	1677
ANXA8	-1.84973	0.00700075	1678
PPP1R12B	1.18298	0.00707306	1679
TBC1D24	2.11513	0.00707946	1680
NOTCH1	1.15083	0.00708371	1681
MICAL2	-1.01442	0.00709447	1682
TMEM170B	-4.18326	0.00710907	1683
CYSRT1	-1.21044	0.00711821	1684
PTPRF	0.928912	0.00711821	1685
ZBTB8OS	-1.02915	0.00712139	1686
KDM4A	0.825221	0.00712932	1687
MLANA	-2.25511	0.00720853	1688
CIRBP	1.44286	0.00727502	1689
RCN1	1.31007	0.00729061	1690
TRIM72	-2.4695	0.00729061	1691
TTC38	2.22791	0.00732924	1692
NUMB	1.70692	0.00733853	1693
PLXNA1	0.964832	0.00733853	1694
ALAS1	-1.11833	0.00738368	1695
STK36	1.88535	0.00738473	1696
PLIN4	-3.44364	0.00739271	1697
ZBTB34	-1.56947	0.00739395	1698
MYH9	0.947218	0.00742618	1699
CASP4	0.984248	0.00744688	1700
SNHG11	1.79805	0.00744688	1701
DCLK1	4.40384	0.00746887	1702
MEIS1	1.02565	0.00746887	1703
CTNND1	1.31635	0.00751252	1704
RBFA	1.46417	0.00751252	1705
TMEM214	2.04756	0.00751265	1706
PTN	-3.87639	0.00751265	1707
PAQR5	-2.50338	0.00751265	1708
TAF6	1.89528	0.00751407	1709
RAB21	-1.01295	0.00752548	1710
F11R	1.01634	0.0075301	1711
RPS2P24	-5.513	0.00757435	1712
ASAP2	1.41269	0.00758244	1713
GNPDA1	1.15808	0.00759915	1714
STC1	3.65872	0.00760987	1715
SCD	1.02549	0.00763972	1716
GCH1	-1.77999	0.00769018	1717
MFSD10	1.47965	0.00773063	1718
TMC6	1.37467	0.00776791	1719
SLC16A6	-2.66964	0.00779266	1720
SPTLC2	1.09311	0.00779266	1721
DSC2	0.932601	0.00779266	1722
TIFA	-1.53868	0.00780989	1723
MCRIP1	1.86327	0.0078266	1724
HNRNPA0	0.951073	0.00787433	1725
CCND3	1.41918	0.00793262	1726
FSCN1	1.65033	0.00794153	1727
PPP1R3C	1.75565	0.0079501	1728
ST14	0.909845	0.00797333	1729
TTC21B	2.30456	0.00799667	1730
FST	-1.03237	0.00799667	1731
TTLL7	1.81121	0.00802856	1732
EIF2S1	-1.02526	0.00803999	1733
MFSD5	-1.06719	0.0080757	1734
CHORDC1	-1.79214	0.00814095	1735
TUBA1B	1.00926	0.00814095	1736
SUGP2	1.14527	0.00814095	1737
LRRC45	3.34844	0.00815232	1738
MFSD6	-0.932014	0.008233	1739
TMEM219	1.56278	0.00827894	1740
USP53	1.34924	0.00828739	1741
CNIH4	-1.02153	0.00829217	1742
CRYZL2P	3.39288	0.00829217	1743
KIAA1671	1.11204	0.00830669	1744
ATP6V1B2	-0.885324	0.00831938	1745
SDAD1P1	-1.54691	0.00832196	1746
KRTAP5-2	-5.02654	0.00836249	1747
PNLIPRP3	-1.23823	0.00836249	1748
STK25	1.40776	0.00836249	1749
RGS17	2.46519	0.00838538	1750
HEXIM1	-1.14086	0.00838538	1751
DSC3	-0.855106	0.00839298	1752
TIMP3	0.986781	0.00841427	1753
RAC1	1.02713	0.00841427	1754
TMEM63A	1.39981	0.00841427	1755
LINC02035	1.51364	0.00843239	1756
PATJ-DT	4.68166	0.00845461	1757
BTC	-1.95176	0.00849866	1758
SH2D3A	1.28168	0.00852307	1759
SULF2	-0.854932	0.00852307	1760
LINC02178	2.00479	0.00856509	1761
GLDN	-4.5736	0.00857904	1762
SLC26A2	-1.20077	0.008595	1763
ZDHHC3	1.12428	0.00873448	1764
CNNM3	1.42345	0.00874797	1765
RNF223	1.82165	0.00883689	1766
CCNL2	1.24777	0.00887136	1767
RERE	1.10825	0.00888301	1768
FZD10-AS1	2.18123	0.00896878	1769
GDF11	1.82395	0.00902037	1770
COMMD4	1.392	0.00902871	1771
PLSCR1	1.39968	0.00904887	1772
SPATA20	1.5668	0.00908404	1773
IMP3	1.42132	0.00909987	1774
UBC	1.42637	0.00909987	1775
AFMID	1.40466	0.00909987	1776
CLSPN	-1.72642	0.00911311	1777
ADAM9	1.94155	0.00911311	1778
SLPI	1.25901	0.00911311	1779
XPNPEP1	1.40316	0.00919124	1780
FCHSD1	-1.72933	0.009241	1781
AJUBA	-1.24698	0.00926567	1782
SLC13A4	1.95082	0.00926885	1783
LAMB1	-1.11259	0.00930303	1784
HK1	1.41995	0.00930303	1785
LEPROTL1	-0.91551	0.00930427	1786
ATP6V0E2	2.18297	0.00931325	1787
LINC01504	-2.9963	0.00943661	1788
LETM1	1.07881	0.00946536	1789
LRPAP1	1.10975	0.00956287	1790
ACAD8	-1.30784	0.0096669	1791
RAB25	1.59945	0.00967987	1792
RPL27	-1.05728	0.00973595	1793
SAMD10	2.04799	0.00978173	1794
PSG4	-1.66806	0.00978847	1795
MAP3K8	-1.38916	0.00979002	1796
NRARP	-1.40126	0.00979626	1797
WFS1	1.5396	0.00980558	1798
ZBTB47	2.07016	0.00982289	1799
SHF	1.7956	0.00983189	1800
DEFB1	0.895106	0.00984724	1801
TTC19	0.937808	0.00984724	1802
RPS18	-0.907734	0.00984906	1803
PPFIBP1	0.903086	0.00985819	1804
HIF1A	-1.08341	0.00988756	1805
ATL3	1.02097	0.0098993	1806
CD151	1.69066	0.00991657	1807
C1QTNF6	2.1662	0.00994843	1808
CAPN15	1.03772	0.0100081	1809
PRUNE1	1.49476	0.0100547	1810
S100A9	1.44979	0.0100636	1811
CDKL5	1.53196	0.0100646	1812
HOXC10	1.50609	0.0100947	1813
ITGA4	2.31636	0.0100963	1814
ESYT2	1.06215	0.0100987	1815
DVL1	1.37203	0.0100987	1816
SKI	1.82679	0.0100987	1817
TCF7L1	1.0018	0.0101409	1818
ARL4D	1.16393	0.0101998	1819
PHYHD1	3.09694	0.0102063	1820
TUBBP5	1.54392	0.0102315	1821
MFSD13A	-1.88652	0.0102315	1822
PSMB9	1.39327	0.0102748	1823
SIX5	2.30069	0.0102812	1824
CPNE3	1.03887	0.0102976	1825
EMC6	1.13229	0.0103083	1826
CLDND1	-1.48522	0.0104037	1827
CREB3L2	1.14653	0.0104593	1828
DNAJB12	0.959225	0.0104867	1829
UPF2	-0.829307	0.0104924	1830
SAMD9L	1.44466	0.0105342	1831
HADHAP1	-2.7285	0.0105583	1832
HS6ST1	1.19023	0.0105583	1833
RPL41P1	-3.86669	0.0105583	1834
RNF220	1.58321	0.01056	1835
LYAR	-1.17096	0.0106066	1836
CRKL	-0.995993	0.0106465	1837
SNX16	-1.72064	0.0106515	1838
JDP2	1.86253	0.0106948	1839
CALCOCO1	-0.982369	0.0106971	1840
MYO5C	4.08077	0.0106971	1841
LRP10	0.874648	0.0106971	1842
TYK2	1.42016	0.0107181	1843
EML3	1.67224	0.0107238	1844
PSMA1	-0.923626	0.0107336	1845
LGALS8	-0.776415	0.0108304	1846
PEA15	1.04318	0.0108361	1847
TMEM120B	1.33788	0.0108758	1848
CCDC30	-1.85966	0.0109238	1849
IFT57	-0.953277	0.0109447	1850
ANKRD9	1.54557	0.010993	1851
UBE2L6	1.08146	0.0110062	1852
PPP1R9B	1.40648	0.0110062	1853
AKAP12	2.83162	0.0111038	1854
LCE3C	-2.52832	0.0111295	1855
SRRT	1.0709	0.0111655	1856
MOCOS	-1.74311	0.0111707	1857
KDSR	-1.21751	0.0111707	1858
NCOA7	0.870351	0.0111707	1859
ITPRIP	0.851707	0.0111804	1860
SEPTIN11	1.11718	0.0111852	1861
PICALM	0.821476	0.0111852	1862
ZBTB24	1.3033	0.0112514	1863
LYPD6B	-1.1879	0.011341	1864
SEL1L	-0.746904	0.011341	1865
P4HTM	2.19995	0.011341	1866
DNAJB9	-1.2764	0.0113678	1867
PARP12	1.44164	0.0114014	1868
IQCE	1.02144	0.0114049	1869
BCL9L	1.47005	0.011407	1870
MED15	1.13955	0.011483	1871
FOXK1	1.00276	0.0115436	1872
CMC2	-1.43543	0.0116051	1873
GLIS2	1.63911	0.0116198	1874
ARPC3	1.06772	0.0116412	1875
NUPR1	-2.20773	0.0116412	1876
TMC1	2.77078	0.0117796	1877
SRRM2	0.830481	0.0117931	1878
MFAP1	-0.951078	0.0117995	1879
GFER	1.64492	0.0117996	1880
WDR75	-1.46819	0.0118415	1881
CTXN1	3.66715	0.0118557	1882
CHPT1	1.1718	0.0118557	1883
ACAA1	0.989877	0.0118948	1884
PSMD7	-0.775667	0.0119375	1885
FUT6	3.54801	0.0119375	1886
NOL7	0.761845	0.011957	1887
KRT6B	-1.19126	0.0120158	1888
ATG16L2	1.19193	0.0120158	1889
RPL36AP26	-2.1501	0.0120357	1890
MFSD12	1.3991	0.0120768	1891
GUSB	1.1731	0.0120902	1892
SNRPEP2	-3.11088	0.0120902	1893
XPO6	1.35956	0.0121002	1894
AGPAT3	0.825085	0.0121002	1895
FAM3D	1.22768	0.0121002	1896
SMIM22	1.34263	0.0121793	1897
COX14	1.03699	0.0121793	1898
MUC15	-2.04	0.0121941	1899
FTSJ3	-0.765177	0.012254	1900
CDIN1	-1.10179	0.012254	1901
TPPP	2.56768	0.0123827	1902
MRNIP	1.67069	0.0123971	1903
ATF6	-1.18396	0.0123976	1904
LIN7C	-0.985718	0.0123976	1905
AP3D1	0.899887	0.0124932	1906
ZNF567	-1.81502	0.0125308	1907
CYP26B1	-1.77714	0.0125373	1908
PITPNM1	2.93236	0.0125857	1909
HPS1	1.28653	0.0125949	1910
MIR200CHG	1.1126	0.0126075	1911
TCEA2	1.92072	0.0126311	1912
SNRNP200	1.19949	0.0126929	1913
BTBD11	1.41	0.0127545	1914
LXN	1.77218	0.0128392	1915
CEBPG	-0.957989	0.0128638	1916
ZDHHC16	1.46606	0.0129021	1917
DOCK4	-2.09212	0.0129021	1918
CEP76	-1.88467	0.0129255	1919
CTSF	1.63147	0.0129338	1920
SPTAN1	1.11583	0.0129538	1921
CYB5R3	1.23154	0.0129616	1922
NDUFS2	1.34822	0.0130037	1923
LY6K	1.22319	0.0130401	1924
TGFB1	2.57952	0.0130554	1925
C1orf74	1.02671	0.013091	1926
ARHGAP23	1.23162	0.0131379	1927
SRRM3	1.99079	0.0131609	1928
GABRA3	4.49533	0.0131724	1929
GDPGP1	1.8922	0.0132675	1930
ASB1	1.73593	0.0133233	1931
CUL3	-1.06187	0.0133257	1932
SIAH2	-1.14225	0.0133499	1933
HTRA1	-1.28843	0.0134205	1934
USP22	1.08023	0.0134311	1935
ANXA3	1.46978	0.013435	1936
LYPD2	1.45471	0.0134573	1937
ETFB	1.05225	0.0135162	1938
GCNT2	3.24497	0.0135162	1939
GBE1	-1.07972	0.0135589	1940
UBALD2	1.22944	0.0135887	1941
ATP5F1C	-0.878612	0.0136061	1942
ZNF319	1.58804	0.0136061	1943
RETREG2	1.45921	0.0136078	1944
BCL2L15	3.26779	0.0136302	1945
BIRC3	1.24734	0.01369	1946
MALT1	-0.880846	0.013697	1947
SPTSSA	-1.10039	0.0138157	1948
LMF2	1.68742	0.013817	1949
GUCD1	1.18357	0.0138232	1950
CYTH2	1.29194	0.0138641	1951
RPL18A	-0.924185	0.0138877	1952
RNASEL	1.53366	0.0138933	1953
GMEB2	1.04503	0.0139219	1954
ZNF787	1.55716	0.0141307	1955
ALOX5AP	4.04419	0.0141533	1956
CD82	1.16341	0.0141546	1957
RAB30-DT	-1.05181	0.0141993	1958
SLC25A25	1.06422	0.0142163	1959
SPECC1L	1.06358	0.0142626	1960
MTMR3	0.977056	0.0142626	1961
SERPINB6	1.22838	0.0142645	1962
PRSS12	1.53462	0.0142645	1963
MTCL1	-1.55273	0.0143555	1964
CLUH	1.36683	0.0144203	1965
ZNF432	-1.27763	0.0144203	1966
RPS7P8	-1.72029	0.0144322	1967
NXN	1.18083	0.0144322	1968
TLR1	3.76302	0.0144431	1969
TMEM154	-1.74015	0.0144609	1970
MTRF1L	-1.25734	0.0144861	1971
ST6GALNAC4	-1.90966	0.0146157	1972
PIGC	-1.00836	0.0146237	1973
DDA1	1.27468	0.0146944	1974
RBBP6	-0.722343	0.0146968	1975
CAMK1D	-0.976572	0.014706	1976
OS9	1.05915	0.0147086	1977
SMAD3	1.04754	0.0147086	1978
DLK2	2.17051	0.0147276	1979
IDI1	-1.25834	0.0147276	1980
ZNF609	1.09336	0.0147662	1981
ZNF675	-1.6328	0.0147836	1982
ZNF358	1.84692	0.0147934	1983
KYAT3	-1.04993	0.0147934	1984
HSF1	1.15182	0.0148556	1985
TAF1C	1.42594	0.0148673	1986
HSPG2	1.48438	0.0149757	1987
C21orf91	-1.45577	0.0149757	1988
NAA40	1.55283	0.0149757	1989
C6orf136	1.47113	0.0150558	1990
PTPRS	1.98051	0.0150654	1991
ACD	1.96791	0.0150858	1992
[truncated: 1,855 more rows]

## Sheet: unique UAB110 DEGs in EV-rafts
Supplemental Table 5b.
Genes differentially expressed only in UAB30-treated EV-rafts.
EV-DMSO - vehicle-treated rafts transduced with empty vector, EV-UAB110 - UAB110-treated empty vector-transduced rafts.
Total 2189 genes.
	Log2FC
	EV-UAB110
gene_id	vs EV-DMSO	q-value	Rank
CASP14	-4.37249	4.05e-73	6
SDR16C5	-5.14554	2.84e-69	9
GGCT	-3.80319	4.56e-56	13
BPIFC	-5.60662	2.57e-52	14
C5orf46	-4.15563	9.3e-48	17
CDSN	-5.13834	8.52e-45	19
PSAPL1	-4.87885	4.58e-43	21
SPRR2D	-3.80294	2.55e-39	23
AQP9	-5.89673	1.63e-38	26
RPTN	-6.90345	2.8e-37	27
LCE3D	-4.20276	1.06e-35	29
PYDC1	-5.16882	2.87e-35	30
LCE3E	-4.06815	8.07e-33	34
GSDMA	-4.35955	5.56e-32	37
PNPLA1	-4.71446	7.74e-32	38
AADACL2	-4.43394	1.03e-29	42
TSPAN1	4.85	6.31e-29	47
IGFL2	-3.77428	2.47e-28	49
LGALS9	7.14969	1.23e-27	51
LYPD5	-4.48299	1.43e-27	52
SPRR5	-3.77975	2.28e-27	53
ATP12A	-2.57491	3.74e-27	56
LORICRIN	-4.12507	1.78e-26	60
PLA2G4E	-5.13976	6.38e-26	64
PSORS1C2	-7.33358	7.01e-26	65
KRT7	7.57747	7.01e-26	66
PTGES	6.75431	2.38e-25	72
PLAAT3	6.64294	6.81e-25	75
SLURP1	-3.98931	5.89e-24	80
ASS1	4.52586	6.08e-24	81
CXCL17	4.89791	8.96e-24	84
LY6G6C	-3.96288	1.39e-23	86
IDE	-2.6534	2.7e-23	87
FAM3C	2.9066	5.25e-23	88
ELMOD1	-5.68273	5.46e-23	90
TMEM45A	-2.81278	9.76e-23	94
PRSS22	5.96922	1.07e-22	95
AZGP1	-3.40589	2.06e-22	97
CD36	-3.1385	2.35e-22	98
SECTM1	5.98728	3.84e-22	104
KRTDAP	-2.77421	9.35e-22	106
IRF1	3.86613	9.96e-22	107
KRT23	-3.66339	3.13e-21	112
MFAP3L	-3.07888	4.31e-21	113
SDR9C7	-4.5432	5.63e-21	115
FETUB	-3.92666	1.23e-20	119
LINC02159	-5.15234	6.37e-20	124
SBSN	-2.43292	8.27e-20	126
MCUR1	-2.14416	1.91e-19	131
PXMP4	-2.37568	5.44e-19	134
SULT2B1	-2.98024	6e-19	135
GDF15	5.57079	8.35e-19	136
KIAA0513	-2.4235	4.03e-18	143
MSRB3	-3.57368	5.58e-18	145
CD14	5.85437	9.13e-18	150
HPSE	-2.87379	1.1e-17	153
CARD18	-3.95266	1.15e-17	154
GARS1	-2.10174	1.35e-17	155
PNPLA3	-4.03539	2.17e-17	156
LCE2D	-3.95213	5.13e-17	159
LCE6A	-3.88647	5.42e-17	161
WFDC12	-3.35903	6.29e-17	163
CAPN5	6.20052	6.97e-17	165
CALML5	-3.02659	1.16e-16	167
NAV3	-5.08123	1.33e-16	168
ME1	-2.8079	3.61e-16	173
ADTRP	-3.75713	5.16e-16	174
PLAAT4	8.49036	7.19e-16	175
ENDOU	-3.17018	1.26e-15	179
ESYT3	-5.67609	1.38e-15	181
TPRG1	-3.00483	1.63e-15	182
NEFH	-3.42661	1.77e-15	183
TCHH	-5.06369	1.77e-15	184
SGPP2	-2.15842	2.97e-15	186
GCOM1	-2.33182	3.15e-15	189
ATP2C2	-4.20781	3.53e-15	191
TYRO3	-2.87721	3.72e-15	192
ACP7	-4.20264	5.15e-15	195
CYP2C18	-5.42257	9.09e-15	197
HRH1	2.99278	9.72e-15	198
C11orf96	6.09726	1.25e-14	203
C1orf68	-5.1399	1.47e-14	206
IL37	-4.02667	1.59e-14	208
CD63	1.92652	2.06e-14	210
TREX2	-5.37622	2.38e-14	213
CYP4F22	-3.87222	2.72e-14	214
PLA2G4D	-2.86733	2.84e-14	215
MARCHF3	-4.01941	3e-14	216
LIPM	-4.35864	3.31e-14	217
SORBS2	4.74529	5.13e-14	220
LYN	3.29297	7.24e-14	222
STS	4.05269	9.57e-14	224
IL1F10	-8.91894	1.08e-13	226
KCTD4	-6.21608	1.52e-13	230
MLPH	5.50341	1.59e-13	231
PIK3IP1	2.12754	1.79e-13	232
LCE2B	-3.21698	2.21e-13	234
SERPINB12	-3.02279	2.4e-13	235
FOXC1	2.84396	3.13e-13	237
ZNF362	2.98508	3.15e-13	239
ELF5	-3.19536	4.71e-13	241
SERPINB7	-3.09655	5.18e-13	242
NEDD4L	2.14444	5.59e-13	243
FUCA1	3.27881	5.79e-13	245
SLC15A2	5.27692	5.97e-13	246
LCE1B	-3.59676	6.2e-13	248
RNF227	-3.63452	7.94e-13	250
NFATC2	-2.85105	9.83e-13	253
USP2	-3.58894	9.94e-13	254
PLAAT2	7.76611	1.27e-12	256
CST6	-2.68622	1.88e-12	259
GDA	-8.88914	2.08e-12	260
CBX6	3.15738	2.2e-12	261
FLVCR2	-3.01859	2.25e-12	262
WAKMAR2	-6.25617	2.3e-12	263
TRPV3	-2.74446	2.75e-12	268
RAB3B	-4.07781	2.82e-12	269
MDK	5.00641	4.7e-12	273
STK39	2.68909	4.93e-12	274
RRAGD	3.3291	5.57e-12	275
SERPINB4	-3.22111	5.59e-12	276
UCA1	5.76652	5.83e-12	277
KLHL18	-2.28417	7.35e-12	278
SLC35E4	-2.66234	8.23e-12	279
AZGP1P1	-3.64076	8.7e-12	280
YOD1	-2.37345	1.36e-11	283
DNASE1L2	-3.78868	1.42e-11	284
VSIG2	5.91813	1.78e-11	291
ITGAM	-5.93429	2.61e-11	293
KCNG1	4.04613	3.25e-11	296
B3GNT3	2.87113	3.49e-11	297
GPLD1	-2.67768	7.59e-11	303
CPLX1	6.36642	8.61e-11	306
SLC30A1	-1.89981	8.96e-11	307
EGR3	-2.96833	9.91e-11	309
TMC4	5.89953	1.04e-10	312
TRIM11	3.18724	1.2e-10	314
RGS20	-2.92639	1.25e-10	315
ELF3-AS1	7.57671	1.66e-10	318
MBOAT1	3.69912	1.67e-10	319
HRNR	-6.90626	2.43e-10	323
LCE2C	-2.78892	2.52e-10	324
UPK3B	4.69043	2.67e-10	325
ALDH3B1	4.4886	2.85e-10	326
RARRES1	3.63757	3.05e-10	328
PPM1L	2.57134	3.08e-10	329
UNC93B1	2.93434	3.24e-10	331
RAB15	5.49744	4.32e-10	333
OVOL1	-1.77809	4.33e-10	334
SQLE	-1.77783	5.31e-10	337
LCE1C	-3.20883	5.86e-10	338
MUC4	6.41204	5.9e-10	339
MMP9	-3.10523	6.02e-10	340
TNFAIP8L3	-2.87341	6.54e-10	341
GLTP	-1.94834	7.43e-10	343
GALM	4.62088	7.61e-10	344
C6orf15	-7.43593	7.85e-10	346
LGALS9C	4.20136	8.61e-10	347
SSH3	2.49523	9.89e-10	350
SEPTIN9	2.65678	1.52e-09	354
TMC5	4.56953	2.51e-09	360
TPM1	-1.47558	2.53e-09	361
FRY	-3.81709	2.67e-09	363
CAMK2G	2.66063	2.81e-09	364
ATP6V1C2	-2.16778	2.9e-09	365
SAMD12	2.86256	3.05e-09	367
SPAG1	-2.31555	3.57e-09	371
TMBIM1	1.7585	3.8e-09	372
ABHD12B	-3.20101	4.16e-09	373
NEIL1	3.17953	4.39e-09	376
TUBB2A	-2.34215	5.39e-09	377
RGMA	3.7998	5.88e-09	378
TBC1D1	2.56287	6.14e-09	379
CNFN	-2.35325	6.55e-09	380
IFRD1	-1.86461	6.59e-09	381
IL1R2	-3.32578	8.16e-09	385
PCCA-DT	-2.24421	8.78e-09	388
PGPEP1	4.00747	9.41e-09	389
SH3KBP1	-1.52429	9.44e-09	390
GLRX	-2.96452	1.01e-08	393
ABCG4	-4.24101	1.02e-08	394
ADAMTSL4	4.33457	1.31e-08	398
SQSTM1	2.39743	1.42e-08	401
GAS7	-2.17684	1.49e-08	403
NIBAN2	2.61637	1.57e-08	404
MARVELD3	1.7377	2.08e-08	409
FALEC	5.01855	2.08e-08	410
HMGCR	-2.05375	2.55e-08	416
ANKRD36C	2.35543	2.98e-08	419
SLC26A9	-4.77024	3.06e-08	420
SREK1IP1	-1.57765	3.15e-08	421
PACSIN3	2.08189	3.19e-08	422
VSIR	2.74746	3.25e-08	423
RNF222	-1.91287	3.4e-08	425
ATG9B	2.2978	3.42e-08	426
IL36B	-5.81767	3.73e-08	427
PARD6G	-1.97057	3.85e-08	428
XCR1	-7.05658	4.28e-08	430
TPM4	1.78308	4.52e-08	432
H1-2	1.50487	4.61e-08	433
ANKRD65	2.9979	4.97e-08	435
RUNDC3A	-2.9577	6.33e-08	436
PYCARD	-1.33748	6.33e-08	437
HMOX1	-2.46999	6.51e-08	438
DEPP1	5.40654	6.54e-08	439
QPRT	4.97574	6.73e-08	441
CPA4	-1.6956	7.04e-08	443
IRF1-AS1	3.30499	7.16e-08	444
OXCT1	-2.31083	7.22e-08	445
NANS	1.92108	7.81e-08	450
LINC01550	-2.43109	8.41e-08	452
CAB39L	2.14041	8.43e-08	453
MUCL1	-2.45921	9.67e-08	456
TRIM56	1.60891	1.02e-07	458
TTC22	2.26478	1.04e-07	459
ENTPD3	3.13168	1.15e-07	461
SMPD3	-1.48785	1.2e-07	462
SMAP2	-1.6161	1.26e-07	464
JUNB	1.7955	1.27e-07	465
NPDC1	3.68055	1.37e-07	467
CDCP1	1.62259	1.44e-07	469
SLC31A1	-1.4057	1.44e-07	470
ASCC2	2.12237	1.53e-07	472
DYNLL1	-1.56032	1.58e-07	474
RAPGEF4	-4.2859	1.74e-07	476
TMEM86A	-2.35606	1.95e-07	477
CA2	-2.01969	2.1e-07	478
RPS6KA4	-2.22319	2.1e-07	479
TSC22D2	1.74462	2.17e-07	480
OTUB2	-2.05601	2.19e-07	481
SLC27A4	-2.48091	2.25e-07	482
LMNTD2-AS1	5.76448	2.32e-07	484
CHKA	3.38303	2.77e-07	489
B3GALT5	6.53169	2.77e-07	490
TIMP2	1.98852	3.33e-07	494
EPCAM	2.94732	3.56e-07	496
PRDM1	-1.93466	3.59e-07	498
ABTB2	2.60551	4.08e-07	501
TNNI2	2.15282	4.26e-07	502
B4GALT1	1.25209	4.28e-07	503
LCE1A	-2.48001	4.38e-07	504
TGM1	-2.21184	4.64e-07	507
ANKRD22	-1.7115	4.68e-07	508
CLDN4	1.55724	4.71e-07	509
ACP3	-1.63669	4.98e-07	510
FAM25A	-3.91733	5.49e-07	513
CDCA2	-3.35193	5.7e-07	515
TRIM17	6.45604	6.25e-07	517
GMDS	2.85547	6.78e-07	519
ARHGAP29	-2.78608	7.18e-07	520
LGALS9B	4.32112	7.3e-07	521
NEFM	-2.30993	9.39e-07	525
ALPK3	3.28408	9.82e-07	526
CLMN	5.06582	9.97e-07	527
APOL6	1.94031	1.11996e-06	530
MAB21L4	2.37045	1.1207e-06	531
ARHGAP24	-2.92182	1.15676e-06	533
IFITM2	3.8199	1.25615e-06	534
ST13P20	-3.35352	1.25615e-06	535
PPM1K	1.61958	1.33779e-06	536
ABHD11	3.37977	1.50453e-06	538
RNF213	1.61105	1.56787e-06	540
TGM2	-2.46389	1.70235e-06	542
WFDC5	-2.06052	1.71935e-06	544
TRNP1	1.8601	1.76308e-06	545
FN3KRP	1.84867	1.82567e-06	548
BACE2	2.03348	1.93521e-06	551
PTK2B	2.19731	1.9782e-06	552
CMTM4	2.2702	2.02207e-06	554
PRDX6	-1.4213	2.16755e-06	557
SIGIRR	3.89879	2.18919e-06	559
RIPOR1	2.54555	2.36629e-06	563
SYT8	3.12455	2.42552e-06	564
CRIPT	-1.55012	2.45975e-06	565
CPNE2	2.41937	2.49495e-06	566
FUT2	2.6589	2.57719e-06	570
ACHE	6.35672	2.62417e-06	571
PNPLA5	-3.45041	2.70863e-06	573
SLC37A1	2.74278	3.03126e-06	575
BAIAP2L1	1.42413	3.0485e-06	576
ETS1	-2.21773	3.09464e-06	577
SLC27A2	3.41496	3.16319e-06	578
SHROOM1	5.85941	3.20365e-06	580
UPK2	7.53044	3.22568e-06	581
SLCO4A1	-2.18549	3.24487e-06	582
APOL1	2.76035	3.24931e-06	583
DUSP14	-1.8126	3.39896e-06	586
MLLT6	1.94046	3.53548e-06	588
BNIP3L	-1.32322	3.72975e-06	589
PACS1	2.20164	3.73e-06	590
ENAH	-1.03016	3.83479e-06	591
C3	2.23211	4.12356e-06	596
CARHSP1	2.42848	4.29162e-06	597
SPRR4	-2.657	4.47856e-06	598
PERP	-1.27848	4.5747e-06	599
RPS6KA2	-1.63663	4.5781e-06	600
RAB11FIP5	2.41484	4.85811e-06	602
NT5C3A	-2.15467	4.85999e-06	603
TMEM109	2.26678	5.01666e-06	604
CYP3A5	1.29777	5.05605e-06	605
RDH12	-1.95944	5.17667e-06	606
ARHGAP27	1.99465	5.23536e-06	607
PUDP	1.80925	5.29478e-06	608
MSMO1	-1.4654	5.79597e-06	609
ZNF750	-1.31959	5.95741e-06	612
TRAK2	2.04794	6.33604e-06	617
IFITM10	3.66195	6.5509e-06	618
CABLES1	2.73008	6.59029e-06	619
BAALC	-1.97453	6.59029e-06	620
CNGA1	1.66734	6.92629e-06	622
PWWP2B	2.2832	6.9758e-06	623
KLK8	-2.53894	7.16547e-06	625
TBC1D2	2.18925	7.19336e-06	626
CMTM7	3.65249	7.45877e-06	627
CX3CL1	3.88062	7.93349e-06	629
SNTB1	-3.36267	8.08198e-06	630
SNX8	2.61997	8.11611e-06	631
ENO2	6.17022	8.42097e-06	633
CMPK2	2.77226	8.56268e-06	634
XKRX	-2.50987	8.75861e-06	635
GABARAPL1	1.8277	8.9741e-06	636
MED25	2.71388	9.00285e-06	637
ARHGEF40	2.60643	9.30025e-06	639
HES4	3.53803	9.58887e-06	643
PCBD1	1.97609	9.60341e-06	644
CTSS	2.25648	9.60341e-06	645
ALDH1L1	4.68455	9.62342e-06	646
KRT80	-1.52694	1.0024e-05	647
CDKN1C	2.27376	1.02839e-05	649
VGLL1	3.56768	1.11208e-05	654
VTCN1	6.08468	1.13517e-05	655
SMPDL3A	-2.21321	1.14025e-05	656
STARD13	3.16113	1.15894e-05	657
ZNF770	-1.38881	1.18077e-05	658
LIPE	4.08257	1.19233e-05	659
ELOVL3	-2.55224	1.20449e-05	660
MIRLET7A1HG	1.97956	1.3286e-05	661
PSTPIP2	1.64908	1.37688e-05	663
CLN8	-1.44501	1.40284e-05	664
DDR1	1.86707	1.40954e-05	665
FARP1	1.73452	1.41709e-05	666
IRF5	2.864	1.59775e-05	668
RN7SL138P	-6.08541	1.7876e-05	670
PRR12	3.89285	1.80043e-05	671
SLC9A7	1.96546	1.88618e-05	672
NR6A1	2.35752	1.88805e-05	673
SMPD4BP	3.01403	1.89809e-05	674
LINC00598	-6.20382	1.90317e-05	675
CREB3L1	3.49646	2.02619e-05	679
HOXA7	1.95062	2.04758e-05	680
ITSN2	-1.29419	2.05395e-05	681
CKS2	-2.35777	2.06587e-05	682
CMKLR2	-2.8581	2.10452e-05	684
SPEG	3.04386	2.11611e-05	685
MDM2	1.20905	2.16181e-05	687
SLC28A3	-2.21575	2.25856e-05	688
SLC37A2	-1.31273	2.25856e-05	689
VWA1	2.47155	2.29941e-05	690
LINC01181	-5.72021	2.30211e-05	691
PEG10	3.06841	2.49597e-05	694
MOSPD2	-1.77329	2.55504e-05	696
TRIM38	1.18911	2.59823e-05	698
FTL	1.70111	2.6543e-05	700
IFNAR1	1.34371	2.73566e-05	702
EMB	-2.16668	2.75067e-05	703
PLEKHA3	1.74254	2.75969e-05	704
ASAP3	-1.50808	2.8262e-05	705
NKPD1	-2.13088	2.85013e-05	706
TAPBPL	3.07954	2.85921e-05	707
LINC01322	-1.77488	2.86064e-05	708
LINC01705	-4.37921	2.92752e-05	709
CXCL6	5.84514	2.98895e-05	712
TMEM8B	2.59673	2.99525e-05	713
TSPAN14	1.29188	2.99604e-05	714
DGKA	2.49948	3.08795e-05	716
ZBTB7C	-1.43951	3.14247e-05	717
WDR41	-1.46416	3.14481e-05	718
PGAP6	1.75024	3.15559e-05	719
OR7E14P	5.93419	3.15559e-05	720
OAS1	2.17199	3.21241e-05	721
MVP	2.11978	3.24122e-05	722
CCSER2	-1.66357	3.26483e-05	724
USP32	-1.44848	3.29009e-05	725
PRXL2B	1.68832	3.31861e-05	726
ST3GAL4	4.37049	3.35636e-05	727
SLC27A1	2.33512	3.36442e-05	728
KPRP	-2.27387	3.37548e-05	729
SEMA7A	-2.01599	3.40842e-05	730
MUC16	6.24096	3.64406e-05	732
PIM3	1.62833	3.64406e-05	733
LINC00342	2.33875	3.69004e-05	736
HS3ST6	-1.94229	3.69004e-05	737
GRB7	2.61686	3.69004e-05	738
TC2N	1.76315	3.72325e-05	740
BLOC1S3	-1.59615	3.90898e-05	744
KCNK7	-2.87192	3.91407e-05	745
CDK7	-2.12857	3.97964e-05	746
PLEKHG3	1.87934	3.98718e-05	747
MMP15	3.24058	4.0297e-05	749
SEMA4A	-1.93367	4.10742e-05	751
PRR15	5.77555	4.10742e-05	752
LCE2A	-2.6485	4.21107e-05	753
CRYZ	-1.93373	4.37815e-05	757
ABCA13	-2.08179	4.37815e-05	758
ZNF589	-2.22409	4.37815e-05	759
C6orf132	1.11489	4.43735e-05	762
TSTD1	1.60597	4.60894e-05	764
ZNF430	-1.78189	4.65021e-05	765
APPL2	-1.70208	4.6514e-05	766
VGLL4	1.27458	4.74237e-05	767
LCE1F	-2.13521	4.7779e-05	768
COMTD1	1.83506	5.0176e-05	770
OSBPL7	3.52344	5.06001e-05	773
RAB38	-2.47846	5.15257e-05	774
TMEM30A	1.3406	5.16024e-05	775
DUOXA2	3.80034	5.32701e-05	776
LRATD1	-1.03564	5.32701e-05	777
ADARB1	-1.62972	5.37659e-05	778
BCAR1	2.20807	5.57296e-05	780
PGM2L1	2.68292	5.72302e-05	781
LCE1E	-2.25921	5.72535e-05	782
C15orf39	1.8902	5.73375e-05	783
CD63-AS1	2.9509	5.76465e-05	784
PDZD2	-2.53114	5.77183e-05	785
HEPHL1	-2.84831	5.79713e-05	786
DAP	1.68163	5.85215e-05	787
CIDEA	-2.21122	5.85385e-05	788
NAALADL2	6.11589	5.90506e-05	789
XG	-1.39852	5.90506e-05	790
MAX	1.32025	5.91527e-05	791
DTX3L	1.52264	5.92116e-05	792
NR1D2	2.3076	5.93267e-05	793
PIP5K1A	1.30191	6.05207e-05	794
GLA	-2.02482	6.35025e-05	796
FAM217B	-1.57111	6.38876e-05	797
RAB20	3.84388	6.41683e-05	799
PDLIM5	1.10715	6.69935e-05	801
RMND5A	-1.37453	6.79554e-05	802
SSPN	2.33664	6.87184e-05	803
SEC61G	-1.85153	6.87184e-05	804
ZNF827	1.4101	7.08523e-05	807
RILPL2	2.06978	7.08523e-05	808
DTX2	2.06737	7.08523e-05	809
HELZ2	1.91779	7.19687e-05	812
UCP2	3.90294	7.23964e-05	813
WFDC2	6.8132	7.35693e-05	815
ICAM1	6.29781	7.37706e-05	816
CHCHD10	2.45546	7.47665e-05	817
DBNDD1	4.4177	7.66089e-05	819
FSTL1	1.84185	7.70213e-05	820
CCNDBP1	1.5296	7.88764e-05	821
CWC27	-1.50848	7.98432e-05	822
AFAP1	1.72645	8.02978e-05	823
TLL2	-6.28635	8.183e-05	824
LINC02448	5.27344	8.31517e-05	825
BRI3	1.74707	8.36079e-05	826
MGAT4B	2.30451	8.36978e-05	827
FAM167A	-5.86764	8.44936e-05	829
ATP2B4	-1.37631	8.54037e-05	830
CCDC115	1.3039	8.60921e-05	831
CASTOR1	2.92914	8.92876e-05	833
IRF2BPL	1.5111	9.06626e-05	834
DSP	-1.54789	9.25507e-05	835
DLGAP1-AS1	2.85467	9.35143e-05	837
ZYX	1.66713	9.38404e-05	838
PITPNM2	3.0553	9.44316e-05	839
PXN	1.82615	9.44316e-05	840
NIPAL3	1.36994	9.44316e-05	841
FCGR3B	-5.83214	9.4853e-05	842
LPCAT4	2.57287	9.6446e-05	845
BEX4	1.54092	9.88499e-05	846
FAM83D	-2.42664	9.91439e-05	847
MTAP	1.36838	9.96778e-05	848
CWH43	-1.23875	0.000109224	853
IST1	1.16474	0.000109946	854
SPINK6	-3.46546	0.000113082	855
HMGCS1	-1.12914	0.000114928	856
ARHGEF38	5.88395	0.000115527	857
SELENBP1	3.82994	0.000116272	859
EPB41L4A-DT	5.70051	0.000118059	861
ZG16B	2.95542	0.000120772	862
GOLPH3L	1.73604	0.000124615	864
SMPD4	2.4048	0.000126618	866
LYPLA1	-1.79248	0.000126618	867
FRMPD1	-3.92179	0.000127679	868
SNHG16	2.09155	0.000128166	869
D2HGDH	1.62459	0.000128866	870
ROGDI	2.31388	0.000129103	872
TBILA	-3.16631	0.000132332	873
SWAP70	-1.86877	0.000135622	875
GCNT4	-1.67868	0.000136303	877
OCEL1	2.09126	0.000137089	878
GALE	1.95284	0.000138478	880
IGSF9B	2.49556	0.000138478	881
ELL2	-1.05478	0.000143823	883
LCE1D	-3.46776	0.000144151	884
OR4D9	-5.35272	0.000144176	885
SNAP23	1.64901	0.000144176	886
KLHDC7B-DT	-3.09974	0.000144496	887
CCT8P1	-5.89948	0.000144857	888
PITPNC1	1.80096	0.000148351	889
HAUS8	3.13043	0.000152845	891
KCNQ1	6.00082	0.000152845	892
MTSS2	2.62441	0.00015578	894
GSTK1	1.20767	0.000156238	895
RAPGEF3	3.18614	0.000162917	898
PNPLA2	2.60138	0.000163442	899
CPE	-2.02872	0.000166134	900
FEZ1	-2.16038	0.000167358	901
ACP2	1.94383	0.000168816	902
CEBPA	-1.50219	0.000170236	904
PTPRU	2.81266	0.000171282	908
CSNK1G2	1.86227	0.000173605	909
AHDC1	2.02671	0.000174021	910
SERPING1	3.2525	0.000174021	911
IPO5P1	-2.03905	0.000174747	912
SLC44A4	5.48736	0.000181221	915
VOPP1	2.10905	0.000184182	917
THEM6	2.45371	0.000184606	919
SH3PXD2B	1.47464	0.00018539	920
FAM104B	-1.54211	0.000187868	923
CSNK1A1	-1.12887	0.000188119	924
HDGFL2	1.74758	0.000192804	925
ATP6V0A4	5.41157	0.000197348	926
TACC3	1.82782	0.000197703	928
SHB	2.09422	0.000200288	929
ZFYVE27	1.45517	0.000204917	931
PLEKHF1	2.67524	0.00020539	932
IFI6	-2.7334	0.000206277	933
TKT	1.52317	0.000206785	934
NCMAP	5.50646	0.000207444	935
LSM5	-1.48375	0.000210223	936
CANT1	2.02908	0.000210387	937
UTP3	-0.980722	0.00021256	938
DAB2IP	1.23842	0.000218057	942
PDPN	-1.39769	0.000220178	944
RAB11B	1.79101	0.000234602	945
PALMD	-1.92876	0.000242127	946
PROCR	-1.98438	0.000244904	949
MAB21L3	-1.79296	0.0002456	950
SOX13	2.07778	0.000251917	952
DUSP7	-1.7285	0.000251917	953
IGFBP4	2.87678	0.000258507	955
FBLN2	3.73495	0.000258878	956
ZNF83	1.50009	0.000259931	957
SERPINB8	-1.7788	0.000261183	958
RGL2	1.82787	0.000267573	959
CLEC2B	-1.60477	0.0002699	960
ZBTB46	5.83564	0.0002699	961
MAP1S	2.56243	0.000272324	962
SLC25A5	-1.66357	0.000273246	963
GPD2	1.55477	0.000282603	965
CPNE1	2.34275	0.000283183	966
TP53I11	2.34795	0.000283183	967
TRAM2	-2.53279	0.000283214	968
MECR	2.38002	0.000288507	969
HRK	5.26112	0.000289536	970
GGA2	1.81398	0.000294411	971
DHRS11	2.19214	0.000297313	972
AIF1L	1.7684	0.000299047	973
LZTS3	3.71162	0.000299933	974
IRAK2	-3.20426	0.000300466	975
SLC9A8	2.21301	0.000302058	976
SLC25A23	2.07121	0.000306496	977
SH3GLB2	2.58874	0.000312593	978
MAPKAPK2	1.82952	0.000314747	980
CDV3	-1.05675	0.000314747	981
OLAH	-3.8328	0.000314747	982
IFNAR2	1.93341	0.000316524	983
MGAT4A	3.40016	0.000322173	985
CALM3	1.4977	0.000324118	986
SFT2D2	-1.33917	0.000340128	990
FTH1P12	-2.5027	0.0003443	991
LSP1	2.73973	0.000357333	993
PSMA5	-1.93651	0.000366023	995
TMEM37	5.04638	0.000371043	996
WDR53	-1.74384	0.00037584	997
CMIP	1.83314	0.000379584	999
BAG1	1.62144	0.000379584	1000
PLD3	-1.46189	0.000381128	1001
LINC00963	1.66399	0.000385589	1003
RNF169	1.57807	0.000385589	1004
BPGM	1.58102	0.000388217	1005
TENT5B	-1.37119	0.000393799	1007
RASAL1	-2.34544	0.000396157	1009
GRAMD1C	-2.53818	0.000399897	1010
BICD2	-1.52846	0.000401126	1011
LRG1	2.77414	0.000401311	1012
KIF3B	1.26661	0.000406043	1013
FCHO1	-4.89233	0.000408127	1014
ABHD5	-1.12172	0.000409549	1016
FBXL17	1.52822	0.000412742	1017
RPS26	-1.44365	0.000418797	1018
CCL24	-5.21604	0.000419448	1019
CCDC113	-2.10784	0.000422317	1020
ZNF85	-2.13834	0.000440429	1021
CXCL16	1.94804	0.000448574	1023
FOLR1	-5.79497	0.000448574	1024
LGALS7B	-4.17004	0.000449918	1025
GRAMD2B	-1.21318	0.000453858	1026
PGD	1.9043	0.000461231	1027
SMIM43	-5.99998	0.0004634	1028
PARM1	4.28104	0.000464915	1029
MARVELD1	1.856	0.000479153	1032
EGOT	5.13505	0.00048154	1033
TRH	5.8782	0.000486444	1034
ARSF	-1.96821	0.000488693	1037
NR1D1	3.97322	0.000505903	1038
PPM1K-DT	-1.76076	0.000512053	1039
TMEM9	2.37532	0.000513422	1040
GLMP	1.99646	0.000517962	1041
GSTA1	-5.68311	0.000520574	1042
CASC8	3.24763	0.000525244	1043
AMDHD1	-5.83491	0.000525988	1045
LIPK	-1.9668	0.000529727	1048
BCAS4	2.48426	0.000530785	1049
TNK2-AS1	-3.53222	0.000557639	1050
MMP25	5.32137	0.000557947	1052
NMB	1.60016	0.000568026	1054
CAMKK2	1.30969	0.000577197	1057
ARHGEF17	2.51652	0.000589101	1060
MUC3A	5.78549	0.000594239	1061
ALG12	1.77949	0.000597054	1062
MX1	1.16135	0.000601002	1063
TMEM129	1.23247	0.000605395	1064
RNF114	1.22333	0.000615198	1066
DHRS4	-1.9335	0.000618049	1067
KLHDC9	3.00387	0.00061868	1068
LINP1	4.82522	0.000622034	1069
APOBEC3C	1.46448	0.000623786	1070
RASSF7	2.05262	0.000626062	1072
IMPA2	-1.62676	0.000627299	1074
GPSM2	-1.61877	0.000645024	1076
B3GALT6	1.63942	0.000646916	1077
MINPP1	-1.67606	0.000647639	1078
STIM1	1.67965	0.000649877	1079
DEGS2	-2.07428	0.000650318	1080
NFIX	1.76674	0.000651984	1081
BBOX1	-1.4188	0.000651984	1082
PLXNB2	1.32614	0.000654028	1083
DMKN	-1.64552	0.000655493	1084
TCF25	1.49567	0.000655806	1086
ZNFX1	1.7315	0.000655806	1087
BICDL1	-1.78641	0.000659144	1088
CKAP4	-1.09668	0.000660019	1089
ENDOD1	-1.05685	0.000667218	1090
SPSB3	1.93626	0.000676856	1092
JTB	1.99083	0.000678131	1093
TBCB	1.19137	0.000678131	1094
LCE5A	-2.90731	0.000678131	1095
NBR1	1.15907	0.000680375	1096
TMEM62	3.03093	0.000682364	1097
MAP3K9-DT	-2.01803	0.000685669	1098
CCDC106	3.77722	0.000696004	1099
CALCRL	-3.04861	0.000696456	1100
POLB	1.34695	0.000698736	1101
SERTAD1	-1.35981	0.000704884	1102
SLC49A3	-3.08209	0.000705828	1105
RAB5C	2.10396	0.000722956	1106
CTBP2	1.00313	0.000723583	1108
RNASE7	-1.21521	0.000723583	1109
RPS14P8	-3.78028	0.000723583	1110
MPP2	-2.68497	0.000731049	1111
TNFRSF14	2.26922	0.000733984	1112
NDRG2	1.8165	0.000744625	1113
ZNF91	-1.15973	0.000746456	1114
LINC00887	5.31445	0.000748716	1115
HPCAL1	1.5637	0.000757914	1117
MVD	-1.45148	0.000776593	1120
C4orf3	-1.45149	0.0007954	1121
OASL	-2.10423	0.000814339	1123
P2RX7	-3.64219	0.000816635	1124
PLIN2	-1.20576	0.000816635	1125
RANBP9	-1.45151	0.000816884	1126
PRKCZ	2.44515	0.000817282	1127
ERP44	-1.09732	0.000820011	1128
KLK11	-1.30219	0.000820941	1129
SERTAD4	2.35063	0.000821148	1130
CREB3	2.16686	0.000827657	1131
GDAP1	-1.80886	0.000833583	1132
IFITM1	-2.85825	0.000838135	1133
ARL4A	-1.41769	0.000842902	1134
MIEN1	2.21742	0.000845394	1135
AP2A2	1.5524	0.000882881	1137
ENTPD6	1.84658	0.000883235	1139
CFAP57	-5.92925	0.000893288	1140
OSBPL3	1.57171	0.000893288	1141
CCDC125	1.37859	0.000893288	1142
TRIM25	-0.808981	0.000910087	1143
AK1	-1.98646	0.000916084	1144
FERMT1	-1.23757	0.000930708	1145
THRB-IT1	-1.77321	0.000956806	1148
PRKAB1	1.69903	0.000956932	1149
KIAA1522	1.91777	0.0009605	1150
KIF20B	-1.76215	0.000966823	1151
SNORA33	-3.45057	0.000968961	1152
ZNF428	2.08996	0.000970331	1153
MTA2	2.16431	0.000974886	1154
CTDSP1	1.59632	0.000988181	1155
RAP1GAP2	1.95518	0.000991584	1156
GTF2F2	-1.02164	0.000995519	1157
DCAF11	1.43738	0.00100259	1158
NALT1	5.14567	0.00100452	1159
NAP1L4	1.20061	0.00100826	1160
KLHL24	1.42934	0.00100867	1161
PARD3B	4.2694	0.0010177	1163
STK38	1.31343	0.0010239	1164
KCNK5	5.36512	0.00103427	1165
ICA1	3.28067	0.00104266	1166
CUEDC1	2.17592	0.00105837	1168
MMP10	-1.96824	0.00105939	1169
SLC10A6	-3.37091	0.00106196	1170
EIF1AD	-1.70324	0.00106378	1172
PRPSAP1	1.37009	0.00106574	1174
VWA5A	1.8249	0.00107468	1176
HS6ST2	5.13152	0.0010756	1177
CITED2	-1.57625	0.00107643	1178
CIZ1	2.19436	0.00108357	1179
PLEKHA7	1.55896	0.00108665	1180
CNBP	-0.815078	0.00109849	1181
SAMHD1	1.4906	0.00109849	1182
STRA8	-5.64242	0.00110027	1183
POSTN	-5.57597	0.00112145	1184
EXOC7	1.44925	0.001131	1185
SGK2	-4.09317	0.00113128	1186
CPB2-AS1	-3.32308	0.00115242	1187
YTHDF3	1.56396	0.00117257	1189
UPK1A	-2.06857	0.00118639	1192
ATP5MG	1.63763	0.00118939	1193
LIMCH1	1.41574	0.00119815	1194
DCUN1D3	-1.69384	0.00122008	1195
LINC00672	4.78228	0.00122443	1196
DLGAP1-AS2	5.20442	0.00122443	1197
ARF5	-3.44039	0.00122443	1198
ARRB1	2.24361	0.00122443	1199
NOCT	-2.62507	0.00122443	1200
UBA7	3.0155	0.00122545	1201
MYB	2.84165	0.00125078	1203
COL27A1	-1.30377	0.00127641	1205
DMBT1	5.2969	0.00127641	1206
PTPN18	1.59143	0.00127973	1207
NENF	1.29977	0.00128437	1208
MOB3C	2.15952	0.00129228	1210
HOOK2	2.10344	0.00129228	1211
PPIB	-1.35312	0.00129631	1212
LGALS7	-3.45441	0.00130207	1213
ZNF687	1.96041	0.00130417	1214
KDELR1	2.07904	0.00132309	1217
SLC12A6	1.21193	0.0013266	1218
SLC12A7	4.90759	0.0013266	1219
SMARCA2	1.21444	0.00133103	1220
SPAG7	1.65099	0.00133656	1223
RPS25	-1.69374	0.00133656	1224
IDH2	1.45815	0.00134308	1225
TRIP6	1.37045	0.00134519	1226
NDUFB3	-1.98387	0.00135079	1227
MARCO	1.83965	0.00135417	1229
HDAC11	1.69331	0.00138104	1230
ZNF681	-2.64741	0.0013842	1231
PLA2G3	-5.25893	0.00139138	1232
ATP6V1A	-1.19535	0.00139138	1233
EREG	-2.50447	0.001399	1234
DNAJB6	-0.897432	0.00142529	1236
OGFOD3	1.59169	0.00143375	1237
MORC4	-1.47787	0.00145042	1241
CNST	-1.85425	0.00145206	1242
HOMER1	-1.06149	0.00146342	1244
MFSD4A	3.86891	0.00147879	1245
YWHAE	1.15149	0.00149455	1246
CDC42EP5	3.47179	0.00149715	1247
NAA25	-1.18507	0.00149979	1249
DOCK9	-1.29635	0.00150158	1250
ARHGEF16	2.07769	0.00150907	1252
PPP3R1	2.04019	0.00151255	1254
KRTCAP3	1.42017	0.0015238	1255
TEX2	-0.95538	0.00152991	1256
MIF4GD	1.99917	0.00152991	1257
NSUN5P1	1.97766	0.00154303	1262
RSAD2	2.07555	0.00154654	1263
KMT5C	2.23007	0.0015626	1265
RANBP17	3.70993	0.00159507	1266
LINC02878	1.87898	0.00159648	1268
CCL22	5.39039	0.00160129	1269
BLVRA	1.57529	0.00161914	1270
FBP1	4.46588	0.00161949	1271
NFE2L1	1.09254	0.00161978	1272
LINC02341	-2.70256	0.00163044	1273
AKT2	1.9717	0.00163837	1274
CASC18	-4.76795	0.00165543	1276
PDE9A	3.9576	0.00167429	1278
CCL17	5.15742	0.0016804	1279
B3GNT7	5.18086	0.00168564	1280
MMP14	1.73199	0.00170981	1281
BCL11B	-0.969185	0.00172898	1282
PPP1CC	-0.888772	0.00173052	1283
CDIPT	1.58793	0.0017447	1284
TCEAL9	-1.26604	0.00176525	1285
SLC20A1	1.35118	0.00178945	1286
LMO4	-0.963888	0.00180601	1287
TPCN2	1.77843	0.00180749	1288
TTC3	-1.02726	0.00180749	1289
MANF	-1.21576	0.00180749	1290
SH3GLB1	0.881564	0.00181737	1291
DTNBP1	1.1543	0.00182103	1292
NIPAL2	-1.08262	0.00182183	1293
SH2B1	2.05854	0.0018249	1294
LNX1	1.70676	0.00182886	1295
EEF1GP5	-3.84835	0.00184257	1296
IRX4	1.45615	0.00185385	1297
SPPL3	-1.0382	0.00185805	1298
RBM22	-1.24928	0.00187909	1300
ACTN4	1.15908	0.00189879	1301
NUMA1	1.26282	0.00192495	1302
CHD3	1.30274	0.00192574	1303
CCNG2	1.61857	0.00192574	1304
PSMB3	-1.29703	0.00194313	1307
CNTNAP3B	4.29975	0.00198322	1308
PSMD11	-1.42804	0.00199533	1311
KREMEN1	-1.26074	0.00200898	1313
LINC00484	-5.2462	0.00202265	1315
GLB1	1.23646	0.00202265	1317
ZRANB1	-1.33591	0.00203755	1318
GLB1L2	-4.42777	0.00203755	1319
CBR1	-0.923858	0.00205656	1320
MPRIP	1.03854	0.00206129	1321
LGALSL	-1.00267	0.00206293	1322
CHADL	3.34811	0.00208646	1323
SORCS2	3.22798	0.00210664	1324
NAA15	-1.17246	0.00210664	1325
PCGF2	2.3838	0.00212005	1328
FLG-AS1	-1.81033	0.00212005	1329
GPAT4	1.63997	0.00214888	1330
TMEM45B	-0.988896	0.00216509	1331
ZNF706	-1.52483	0.00216509	1332
C1orf116	1.09153	0.0021886	1333
TTPAL	-1.11772	0.00219449	1334
GAS8	2.02289	0.00221784	1335
RPL15P18	-3.08963	0.00221974	1336
CLEC7A	-2.23794	0.00222534	1337
MKNK1	1.31622	0.00223035	1338
ANKRD6	2.73673	0.00223986	1339
RARA-AS1	4.80297	0.00223986	1340
NBEAL2	2.08416	0.00223986	1341
NPR2	-2.32696	0.00224251	1342
FAAH2	1.44768	0.00227125	1343
CYSTM1	1.99721	0.00229147	1344
SLC9A1	1.51196	0.00231084	1345
SCAMP4	2.08275	0.00231454	1346
FAM3B	5.33499	0.00232808	1348
CORO1B	1.59959	0.00232958	1350
SEM1	-1.65115	0.00232958	1351
MXRA7	1.68813	0.00234404	1352
GADD45G	-2.37901	0.00234628	1353
MLXIP	1.26307	0.0023561	1354
DELE1	1.77734	0.0023949	1356
ARHGAP27P1-BPTFP1-KPNA2P3	2.05109	0.00242832	1357
TMEM185A	-1.94776	0.00243646	1359
CNP	1.70309	0.00244712	1360
STARD5	-1.24692	0.00246474	1362
DDOST	1.62623	0.00247548	1363
LEMD1	4.08513	0.00250943	1365
CARM1	1.54755	0.00253472	1366
SPIRE1	-1.41641	0.00255488	1367
ATF3	1.27624	0.00257361	1368
OAS2	1.40305	0.00257519	1369
GNAL	1.10039	0.00257573	1370
IGFL3	-2.38023	0.00257777	1371
TLR3	2.16886	0.00258266	1372
GALR2	2.97706	0.00261394	1375
GOLGA3	0.921722	0.00264209	1376
MTRNR2L6	-2.03425	0.00264735	1377
SEMA4G	-2.31808	0.00270156	1379
GOLM2	1.98929	0.00270699	1380
LYPLA2	1.93184	0.00271693	1381
SS18L2	-1.17197	0.00274362	1386
CTSV	-1.99765	0.0027442	1387
IFNK	-1.91476	0.00274427	1388
GFPT1	1.39025	0.00274608	1389
OR5AN1	4.87441	0.00275957	1390
FTO	1.51893	0.00276523	1391
SUOX	1.73391	0.00276818	1392
DCPS	1.583	0.0027749	1393
MZT2A	2.04755	0.00277948	1394
BTRC	1.14663	0.00278375	1395
HLA-E	1.48277	0.00278375	1397
CDK2AP2	1.69254	0.00278375	1398
LLGL2	1.23798	0.00279804	1399
TMEM184A	1.39044	0.00279804	1400
RAI1	1.83809	0.0028116	1401
RIPOR3	-3.6315	0.00285448	1403
NR3C2	3.26748	0.00285842	1404
SLC16A1	-1.17072	0.00286308	1405
POGLUT1	-1.21227	0.00286313	1406
HDHD3	1.55143	0.00286313	1407
METTL8	-1.23766	0.00286313	1408
MTDHP1	5.53618	0.0028708	1409
SLC16A3	4.53318	0.00287966	1410
RUBCN	1.24335	0.00290955	1411
PNPLA8	-1.53284	0.00292318	1412
ZSCAN29	1.21772	0.00293012	1413
RPL23AP18	-2.59924	0.00294419	1414
DNAL4	1.90964	0.00294975	1415
CCDC71	2.06654	0.00296895	1418
RPS11P5	-4.28302	0.00297037	1419
DHX58	1.67455	0.00298989	1420
ARHGEF3	1.34985	0.0030289	1421
BTG1	-1.1866	0.00303863	1422
SBF1	2.02893	0.0030426	1423
IPO4	2.38139	0.00306241	1424
CILK1	-1.28957	0.00309335	1426
CYCS	-1.35823	0.0030936	1427
MYZAP	1.5193	0.00310137	1428
CEL	4.25559	0.00310526	1429
TAOK3	0.756783	0.0031534	1431
LYRM1	-1.26667	0.00316487	1433
HCFC1	1.30691	0.00317711	1434
SERPINE2	-1.34471	0.00317941	1435
MRPL39	-2.45219	0.00320542	1436
RANBP3	1.65181	0.00324532	1437
FASN	1.51717	0.00326327	1438
PABPC1L	2.15961	0.00327317	1439
SOCS3	2.99918	0.00329015	1440
EIF3F	-1.25339	0.00330577	1441
APOBEC3F	3.1654	0.003309	1442
SLC40A1	-2.02361	0.00331355	1443
MAVS	1.04572	0.00332288	1444
FXYD5	1.7822	0.0033389	1445
GBP4	2.84292	0.00339954	1446
CDC20	-1.54557	0.00341828	1447
CLCA2	-1.32506	0.0034305	1448
VLDLR	1.96599	0.0034396	1449
DDX28	1.72061	0.00346459	1450
NFKBIA	0.71881	0.00347097	1451
ECE1	1.47749	0.00349139	1452
RHPN2	2.49609	0.00354795	1453
ZFYVE1	1.8425	0.00355702	1454
FAR1	1.55626	0.00356313	1455
GMPR2	1.11123	0.00360062	1456
CCND2	-1.29857	0.00360172	1457
SH3D21	1.47084	0.00360858	1458
ELOVL5	-0.992987	0.00360958	1459
TNIP2	1.63693	0.00360958	1460
CHML	-1.76227	0.00361498	1461
MRPS36	-1.34635	0.00366512	1463
LINC01348	-3.74223	0.00367205	1464
MZT2B	1.91576	0.00369252	1465
GNA11	1.2022	0.00370164	1466
CNN2	1.95585	0.00370784	1467
HAGH	1.5679	0.00370784	1468
TUFT1	-0.791455	0.00370784	1469
IMPA1	1.71094	0.00373116	1470
RPS27	-0.937466	0.00374393	1472
SUMF1	0.917862	0.00376824	1473
ABLIM2	2.1506	0.00379673	1474
PATZ1	1.71133	0.00382545	1475
MAPK8IP3	1.45159	0.00382994	1476
AKIRIN2	1.14459	0.00384859	1477
GLB1L3	-4.65569	0.0038516	1478
MED24	1.9517	0.00385352	1480
RN7SL184P	-4.54362	0.00385355	1481
ITGB2	4.3336	0.00386065	1482
TRIM23	-1.18208	0.00390063	1483
CCDC74A	3.15818	0.00393438	1485
MYPOP	1.50601	0.00400698	1487
SLC17A5	1.52552	0.00404554	1488
LZTR1	1.74681	0.00404805	1489
MAPKBP1	-1.3946	0.00404805	1490
TRIM27	1.07547	0.00410716	1491
ARHGEF37	-0.943814	0.00411685	1492
RNF43	1.12045	0.00417092	1493
RPUSD3	1.74991	0.00418987	1494
MARK4	1.789	0.00419302	1495
CSRP2	-1.80703	0.00419872	1496
MBOAT2	-0.880768	0.00423425	1497
NELFA	1.55431	0.00426427	1499
GPANK1	-1.30488	0.00426427	1500
UQCRHL	-2.53935	0.00427205	1501
EMP2	-0.769403	0.00430479	1502
BTBD2	1.93396	0.00430876	1503
NDUFAF3	1.62994	0.00431701	1504
PIK3R3	1.52765	0.00431701	1505
PER1	1.58946	0.00431701	1506
INSR	1.25375	0.00431701	1507
TXN	-1.6898	0.00431701	1508
GSTM4	2.46752	0.00431701	1509
ADM	1.57139	0.00433319	1510
SNX17	1.33472	0.00434287	1513
DEPTOR	1.84317	0.00438077	1514
RPL23P8	-2.9356	0.00438077	1515
POLR2J3	1.69826	0.00441288	1516
CNKSR3	-1.35549	0.00442186	1517
ZNF354A	-1.48292	0.00442186	1518
RDH10	1.54036	0.00443128	1519
CRCP	1.13748	0.00443137	1520
PSMC2	-1.0555	0.00443615	1521
SPTBN2	-1.02658	0.00444709	1522
LSR	1.49223	0.00446078	1523
TLE5	1.23548	0.00447387	1524
ERC2	-3.86955	0.00450566	1525
TNFSF10	0.925078	0.0045973	1527
MN1	-1.33637	0.00459974	1528
CA5B	-1.73095	0.00460053	1529
NDUFB7	-1.19676	0.00462187	1531
RPSAP58	-1.16249	0.00465799	1533
KIFAP3	-1.29719	0.00466736	1535
RASGEF1B	-1.37755	0.00466959	1536
PALLD	-1.40466	0.0046766	1537
MEX3A	2.09716	0.0046948	1538
INA	-1.64911	0.00470829	1540
BASP1	0.77886	0.00473138	1541
PSORS1C1	-2.08496	0.00474241	1542
TOMM34	1.74672	0.00478461	1543
OTUD7B	1.0353	0.00484105	1544
ORMDL3	1.23882	0.00488539	1545
SLC6A15	-1.94869	0.00491245	1547
RILP	2.67588	0.00501283	1548
ETFDH	-1.43801	0.00501283	1549
RBCK1	1.3695	0.00501883	1550
CSPG4	-1.66941	0.00502691	1551
ZNF768	2.44478	0.00507222	1552
MAP3K20	-0.878612	0.00507222	1553
DAAM1	-0.873193	0.00507426	1555
GIPC1	1.44526	0.00509102	1556
SERPINB3	-1.20448	0.00509315	1557
PHF12	1.55181	0.00509315	1558
USP38	-1.06626	0.00509565	1559
SEC14L6	-2.08113	0.00510845	1561
AMOTL2	1.39727	0.00515678	1563
MCU	1.01443	0.00516041	1564
AZI2	-1.17922	0.00516041	1565
SPSB1	1.89623	0.00516477	1566
ASGR1	-4.89132	0.00519258	1567
MARCKSL1	1.32582	0.00520833	1568
ANKRD13A	1.10606	0.00521696	1569
INTS13	-1.34586	0.00522591	1570
DNAAF11	3.06582	0.00523635	1571
PLS1	2.55707	0.00526469	1572
FAM20C	1.56264	0.0052728	1573
LINC00847	1.85918	0.00529021	1574
SDCBP	1.36393	0.00529414	1575
FBXO9	-0.85242	0.00529414	1576
RFTN1	1.49238	0.00531158	1577
CCNYL1	1.75747	0.0053146	1578
WIPI2	-0.765778	0.00532404	1579
TK2	1.35056	0.00532404	1580
NACC2	1.43356	0.00532861	1581
SLC12A8	2.2387	0.00533916	1582
IQSEC2	1.76516	0.00533916	1583
SNRPD2	-0.739137	0.00537744	1584
UBE2N	-0.96699	0.0054173	1585
TRIM14	0.957088	0.0054173	1586
RALGDS	1.16145	0.00543176	1587
DNAJC14	-2.2711	0.00543176	1588
RPS23	-1.20274	0.00544319	1589
RNF126	1.47399	0.00552063	1590
MAP2K6	2.30718	0.0055512	1591
SHISA5	1.57912	0.00555828	1592
ASIC3	5.10824	0.00557183	1593
PLPP2	2.28245	0.00560689	1594
GATB	-1.15714	0.00560796	1595
TAF1D	-1.30114	0.00561516	1596
CENPX	1.512	0.00561914	1597
REC8	1.9457	0.00561914	1599
ZNF785	1.36286	0.00562717	1600
RUNDC3A-AS1	2.40687	0.00568756	1601
MMEL1	4.69486	0.00575273	1603
OSCP1	1.67264	0.00575488	1604
APOLD1	2.45147	0.00577115	1605
GPR137B	-1.05146	0.00577115	1606
IGFBP3	3.01464	0.00577115	1607
RPS28	-1.05999	0.00577115	1608
GPR37L1	5.06498	0.0057809	1609
CRCT1	-1.00905	0.00578961	1610
BICDL2	1.05524	0.00578961	1611
ANXA8L1	-1.96325	0.00581607	1613
RASGRP1	-1.64856	0.00583338	1614
GRINA	1.7238	0.005845	1615
LRRC8C	-1.78995	0.005845	1616
TNNT1	-1.20788	0.00584764	1617
ECHDC1	-0.766493	0.00597864	1620
RBMXL1	-1.06437	0.00598992	1621
ADGRE2	1.6912	0.00599184	1622
ZNF554	1.70556	0.00599542	1623
LCOR	0.944924	0.00601718	1624
ZNF618	1.65887	0.00602987	1625
LMF1	2.96782	0.00602987	1626
UTP14A	-1.22941	0.00603876	1627
LAMA5	1.20484	0.00604798	1628
PTTG1IP	1.09059	0.00608117	1630
DUSP18	-1.3134	0.00609062	1631
LRRC8B	-1.04747	0.00609062	1632
LRRC8A	1.11423	0.00610786	1633
BANF1	1.72287	0.00610786	1634
PBXIP1	1.20289	0.00611023	1635
NMRK1	1.17306	0.00614882	1637
CHMP4B	0.991951	0.00615924	1638
APBA1	2.67317	0.00616825	1639
LINC00482	-4.428	0.00620013	1640
RNASET2	1.61652	0.00620438	1641
SMARCB1	1.53589	0.00620438	1642
PMF1	1.78301	0.00620438	1643
PSMG1	-1.41171	0.00620438	1644
PGAM1P8	3.52774	0.00620935	1645
GABRE	1.15162	0.00633542	1646
BET1L	1.38015	0.00641287	1647
C9orf116	2.57476	0.00644111	1648
ZMYM3	1.2172	0.00649227	1649
BRAF	-1.10679	0.00649227	1650
GNB4	-1.04132	0.00649227	1651
CCDC92	1.85697	0.00651349	1653
RPL36AP39	-2.3383	0.00652481	1654
RRBP1	1.11468	0.00652481	1655
ENTPD4	1.47961	0.00653592	1656
FCSK	1.89208	0.00657888	1657
TEF	1.61225	0.00657888	1658
TMEM167A	-0.952486	0.00658876	1659
B9D1	-1.46746	0.00659558	1660
B3GALT4	1.71695	0.00664056	1662
KDM1B	-1.32212	0.00665143	1663
GNA14	4.86106	0.00668156	1664
AKR1A1	1.22269	0.00669887	1665
NUP58	-1.49551	0.00673153	1666
SEC14L1	-1.2332	0.00673153	1667
EPS8L2	1.33985	0.0067364	1668
LTBP3	1.97122	0.00676799	1669
PPP1R8	1.56594	0.00680684	1670
GNE	2.0514	0.00683007	1671
FAM126B	-1.31317	0.00686147	1672
SIN3B	1.61694	0.00686997	1673
ABCA12	-0.971646	0.00692638	1674
CNOT1	0.884458	0.00694825	1675
ASAP1	-1.00158	0.00696807	1676
GNA13	1.42873	0.00698549	1677
ANXA8	-1.84973	0.00700075	1678
PPP1R12B	1.18298	0.00707306	1679
TBC1D24	2.11513	0.00707946	1680
NOTCH1	1.15083	0.00708371	1681
CYSRT1	-1.21044	0.00711821	1684
PTPRF	0.928912	0.00711821	1685
ZBTB8OS	-1.02915	0.00712139	1686
KDM4A	0.825221	0.00712932	1687
CIRBP	1.44286	0.00727502	1689
RCN1	1.31007	0.00729061	1690
TRIM72	-2.4695	0.00729061	1691
TTC38	2.22791	0.00732924	1692
NUMB	1.70692	0.00733853	1693
PLXNA1	0.964832	0.00733853	1694
ALAS1	-1.11833	0.00738368	1695
STK36	1.88535	0.00738473	1696
ZBTB34	-1.56947	0.00739395	1698
MYH9	0.947218	0.00742618	1699
CASP4	0.984248	0.00744688	1700
SNHG11	1.79805	0.00744688	1701
DCLK1	4.40384	0.00746887	1702
MEIS1	1.02565	0.00746887	1703
CTNND1	1.31635	0.00751252	1704
RBFA	1.46417	0.00751252	1705
TMEM214	2.04756	0.00751265	1706
PTN	-3.87639	0.00751265	1707
PAQR5	-2.50338	0.00751265	1708
TAF6	1.89528	0.00751407	1709
RAB21	-1.01295	0.00752548	1710
RPS2P24	-5.513	0.00757435	1712
GNPDA1	1.15808	0.00759915	1714
GCH1	-1.77999	0.00769018	1717
MFSD10	1.47965	0.00773063	1718
TMC6	1.37467	0.00776791	1719
SLC16A6	-2.66964	0.00779266	1720
SPTLC2	1.09311	0.00779266	1721
TIFA	-1.53868	0.00780989	1723
MCRIP1	1.86327	0.0078266	1724
HNRNPA0	0.951073	0.00787433	1725
CCND3	1.41918	0.00793262	1726
FSCN1	1.65033	0.00794153	1727
PPP1R3C	1.75565	0.0079501	1728
ST14	0.909845	0.00797333	1729
TTC21B	2.30456	0.00799667	1730
FST	-1.03237	0.00799667	1731
TTLL7	1.81121	0.00802856	1732
EIF2S1	-1.02526	0.00803999	1733
MFSD5	-1.06719	0.0080757	1734
CHORDC1	-1.79214	0.00814095	1735
TUBA1B	1.00926	0.00814095	1736
SUGP2	1.14527	0.00814095	1737
LRRC45	3.34844	0.00815232	1738
MFSD6	-0.932014	0.008233	1739
TMEM219	1.56278	0.00827894	1740
CNIH4	-1.02153	0.00829217	1742
CRYZL2P	3.39288	0.00829217	1743
KIAA1671	1.11204	0.00830669	1744
ATP6V1B2	-0.885324	0.00831938	1745
SDAD1P1	-1.54691	0.00832196	1746
KRTAP5-2	-5.02654	0.00836249	1747
STK25	1.40776	0.00836249	1749
RGS17	2.46519	0.00838538	1750
DSC3	-0.855106	0.00839298	1752
RAC1	1.02713	0.00841427	1754
TMEM63A	1.39981	0.00841427	1755
LINC02035	1.51364	0.00843239	1756
PATJ-DT	4.68166	0.00845461	1757
SULF2	-0.854932	0.00852307	1760
LINC02178	2.00479	0.00856509	1761
GLDN	-4.5736	0.00857904	1762
SLC26A2	-1.20077	0.008595	1763
ZDHHC3	1.12428	0.00873448	1764
CNNM3	1.42345	0.00874797	1765
RNF223	1.82165	0.00883689	1766
CCNL2	1.24777	0.00887136	1767
RERE	1.10825	0.00888301	1768
GDF11	1.82395	0.00902037	1770
COMMD4	1.392	0.00902871	1771
PLSCR1	1.39968	0.00904887	1772
SPATA20	1.5668	0.00908404	1773
IMP3	1.42132	0.00909987	1774
AFMID	1.40466	0.00909987	1776
CLSPN	-1.72642	0.00911311	1777
ADAM9	1.94155	0.00911311	1778
XPNPEP1	1.40316	0.00919124	1780
FCHSD1	-1.72933	0.009241	1781
AJUBA	-1.24698	0.00926567	1782
LAMB1	-1.11259	0.00930303	1784
HK1	1.41995	0.00930303	1785
LEPROTL1	-0.91551	0.00930427	1786
ATP6V0E2	2.18297	0.00931325	1787
LINC01504	-2.9963	0.00943661	1788
LETM1	1.07881	0.00946536	1789
LRPAP1	1.10975	0.00956287	1790
ACAD8	-1.30784	0.0096669	1791
RAB25	1.59945	0.00967987	1792
RPL27	-1.05728	0.00973595	1793
SAMD10	2.04799	0.00978173	1794
PSG4	-1.66806	0.00978847	1795
MAP3K8	-1.38916	0.00979002	1796
NRARP	-1.40126	0.00979626	1797
WFS1	1.5396	0.00980558	1798
ZBTB47	2.07016	0.00982289	1799
TTC19	0.937808	0.00984724	1802
RPS18	-0.907734	0.00984906	1803
PPFIBP1	0.903086	0.00985819	1804
HIF1A	-1.08341	0.00988756	1805
ATL3	1.02097	0.0098993	1806
CD151	1.69066	0.00991657	1807
C1QTNF6	2.1662	0.00994843	1808
CAPN15	1.03772	0.0100081	1809
PRUNE1	1.49476	0.0100547	1810
CDKL5	1.53196	0.0100646	1812
HOXC10	1.50609	0.0100947	1813
ESYT2	1.06215	0.0100987	1815
DVL1	1.37203	0.0100987	1816
SKI	1.82679	0.0100987	1817
TCF7L1	1.0018	0.0101409	1818
PHYHD1	3.09694	0.0102063	1820
TUBBP5	1.54392	0.0102315	1821
MFSD13A	-1.88652	0.0102315	1822
PSMB9	1.39327	0.0102748	1823
SIX5	2.30069	0.0102812	1824
EMC6	1.13229	0.0103083	1826
CREB3L2	1.14653	0.0104593	1828
DNAJB12	0.959225	0.0104867	1829
UPF2	-0.829307	0.0104924	1830
SAMD9L	1.44466	0.0105342	1831
HADHAP1	-2.7285	0.0105583	1832
RPL41P1	-3.86669	0.0105583	1834
RNF220	1.58321	0.01056	1835
LYAR	-1.17096	0.0106066	1836
CRKL	-0.995993	0.0106465	1837
SNX16	-1.72064	0.0106515	1838
JDP2	1.86253	0.0106948	1839
CALCOCO1	-0.982369	0.0106971	1840
MYO5C	4.08077	0.0106971	1841
LRP10	0.874648	0.0106971	1842
TYK2	1.42016	0.0107181	1843
EML3	1.67224	0.0107238	1844
PSMA1	-0.923626	0.0107336	1845
LGALS8	-0.776415	0.0108304	1846
PEA15	1.04318	0.0108361	1847
TMEM120B	1.33788	0.0108758	1848
CCDC30	-1.85966	0.0109238	1849
IFT57	-0.953277	0.0109447	1850
ANKRD9	1.54557	0.010993	1851
UBE2L6	1.08146	0.0110062	1852
PPP1R9B	1.40648	0.0110062	1853
LCE3C	-2.52832	0.0111295	1855
SRRT	1.0709	0.0111655	1856
KDSR	-1.21751	0.0111707	1858
NCOA7	0.870351	0.0111707	1859
ITPRIP	0.851707	0.0111804	1860
PICALM	0.821476	0.0111852	1862
ZBTB24	1.3033	0.0112514	1863
SEL1L	-0.746904	0.011341	1865
P4HTM	2.19995	0.011341	1866
DNAJB9	-1.2764	0.0113678	1867
PARP12	1.44164	0.0114014	1868
IQCE	1.02144	0.0114049	1869
BCL9L	1.47005	0.011407	1870
MED15	1.13955	0.011483	1871
FOXK1	1.00276	0.0115436	1872
CMC2	-1.43543	0.0116051	1873
GLIS2	1.63911	0.0116198	1874
ARPC3	1.06772	0.0116412	1875
NUPR1	-2.20773	0.0116412	1876
TMC1	2.77078	0.0117796	1877
SRRM2	0.830481	0.0117931	1878
MFAP1	-0.951078	0.0117995	1879
GFER	1.64492	0.0117996	1880
WDR75	-1.46819	0.0118415	1881
CTXN1	3.66715	0.0118557	1882
ACAA1	0.989877	0.0118948	1884
PSMD7	-0.775667	0.0119375	1885
FUT6	3.54801	0.0119375	1886
NOL7	0.761845	0.011957	1887
ATG16L2	1.19193	0.0120158	1889
RPL36AP26	-2.1501	0.0120357	1890
MFSD12	1.3991	0.0120768	1891
GUSB	1.1731	0.0120902	1892
SNRPEP2	-3.11088	0.0120902	1893
XPO6	1.35956	0.0121002	1894
AGPAT3	0.825085	0.0121002	1895
COX14	1.03699	0.0121793	1898
MUC15	-2.04	0.0121941	1899
FTSJ3	-0.765177	0.012254	1900
CDIN1	-1.10179	0.012254	1901
TPPP	2.56768	0.0123827	1902
MRNIP	1.67069	0.0123971	1903
ATF6	-1.18396	0.0123976	1904
LIN7C	-0.985718	0.0123976	1905
AP3D1	0.899887	0.0124932	1906
ZNF567	-1.81502	0.0125308	1907
CYP26B1	-1.77714	0.0125373	1908
PITPNM1	2.93236	0.0125857	1909
HPS1	1.28653	0.0125949	1910
MIR200CHG	1.1126	0.0126075	1911
TCEA2	1.92072	0.0126311	1912
SNRNP200	1.19949	0.0126929	1913
LXN	1.77218	0.0128392	1915
CEBPG	-0.957989	0.0128638	1916
ZDHHC16	1.46606	0.0129021	1917
DOCK4	-2.09212	0.0129021	1918
CEP76	-1.88467	0.0129255	1919
CTSF	1.63147	0.0129338	1920
SPTAN1	1.11583	0.0129538	1921
CYB5R3	1.23154	0.0129616	1922
NDUFS2	1.34822	0.0130037	1923
LY6K	1.22319	0.0130401	1924
TGFB1	2.57952	0.0130554	1925
ARHGAP23	1.23162	0.0131379	1927
GABRA3	4.49533	0.0131724	1929
GDPGP1	1.8922	0.0132675	1930
ASB1	1.73593	0.0133233	1931
CUL3	-1.06187	0.0133257	1932
SIAH2	-1.14225	0.0133499	1933
HTRA1	-1.28843	0.0134205	1934
USP22	1.08023	0.0134311	1935
ANXA3	1.46978	0.013435	1936
LYPD2	1.45471	0.0134573	1937
GCNT2	3.24497	0.0135162	1939
GBE1	-1.07972	0.0135589	1940
UBALD2	1.22944	0.0135887	1941
ATP5F1C	-0.878612	0.0136061	1942
ZNF319	1.58804	0.0136061	1943
RETREG2	1.45921	0.0136078	1944
BCL2L15	3.26779	0.0136302	1945
LMF2	1.68742	0.013817	1949
GUCD1	1.18357	0.0138232	1950
CYTH2	1.29194	0.0138641	1951
RPL18A	-0.924185	0.0138877	1952
RNASEL	1.53366	0.0138933	1953
GMEB2	1.04503	0.0139219	1954
ZNF787	1.55716	0.0141307	1955
CD82	1.16341	0.0141546	1957
RAB30-DT	-1.05181	0.0141993	1958
SPECC1L	1.06358	0.0142626	1960
MTMR3	0.977056	0.0142626	1961
SERPINB6	1.22838	0.0142645	1962
PRSS12	1.53462	0.0142645	1963
MTCL1	-1.55273	0.0143555	1964
CLUH	1.36683	0.0144203	1965
ZNF432	-1.27763	0.0144203	1966
RPS7P8	-1.72029	0.0144322	1967
TLR1	3.76302	0.0144431	1969
TMEM154	-1.74015	0.0144609	1970
MTRF1L	-1.25734	0.0144861	1971
ST6GALNAC4	-1.90966	0.0146157	1972
PIGC	-1.00836	0.0146237	1973
DDA1	1.27468	0.0146944	1974
RBBP6	-0.722343	0.0146968	1975
CAMK1D	-0.976572	0.014706	1976
OS9	1.05915	0.0147086	1977
DLK2	2.17051	0.0147276	1979
IDI1	-1.25834	0.0147276	1980
ZNF609	1.09336	0.0147662	1981
ZNF675	-1.6328	0.0147836	1982
ZNF358	1.84692	0.0147934	1983
KYAT3	-1.04993	0.0147934	1984
HSF1	1.15182	0.0148556	1985
TAF1C	1.42594	0.0148673	1986
HSPG2	1.48438	0.0149757	1987
NAA40	1.55283	0.0149757	1989
C6orf136	1.47113	0.0150558	1990
ACD	1.96791	0.0150858	1992
BEX2	-1.13119	0.0151786	1993
PNPLA6	2.03479	0.0151983	1994
ZFYVE21	0.984956	0.01527	1995
INSYN1	2.46939	0.0153047	1996
IFT22	1.30416	0.0153068	1997
DDX10	-1.03572	0.0153304	1998
SCARB2	0.861038	0.0153318	1999
PAFAH1B3	1.57456	0.0153693	2000
RPRD2	0.892199	0.0153921	2001
ZNF843	-3.15633	0.0153921	2002
RPL26P19	-2.30107	0.0153921	2003
NTAN1	1.42107	0.0154696	2004
SF3A2	1.97326	0.0155019	2005
PPP1R7	1.11631	0.0155171	2006
PMS1	-1.30116	0.0155171	2007
CSNK1D	1.00721	0.0155588	2008
PLXNA3	1.77819	0.0155588	2009
RHOQ	-0.84231	0.0155692	2010
TDP1	1.18339	0.0155864	2011
RUSC2	-2.36443	0.015607	2012
ABHD4	1.18437	0.0156696	2013
FUBP1	0.915126	0.0156847	2014
HSP90AB4P	-2.50629	0.0156905	2016
MET	0.862585	0.0156908	2017
PPP1CB	-0.686205	0.0157127	2018
POLR2A	1.12777	0.0158158	2019
COL17A1	-1.17752	0.0158175	2020
EFCAB15P	2.64344	0.0158822	2021
ZNF48	1.55176	0.0158874	2022
UBXN4	-0.751978	0.0159041	2023
BRCC3	0.909296	0.0159744	2024
STK4	-0.879495	0.0160488	2025
CYBC1	1.56759	0.0160906	2026
SKAP2	0.884417	0.0161258	2027
PPP1R26	1.51697	0.0161871	2029
KLC4	1.97133	0.0161966	2030
SMOC1	2.31238	0.0161966	2031
GALNT14	2.78157	0.0162101	2032
ESD	-1.05084	0.0162156	2034
TRIM7	-1.10784	0.0162156	2035
MBP	0.818451	0.0163249	2036
FCGRT	2.2502	0.0163288	2037
SLC12A9	1.26788	0.0163333	2038
JOSD1	1.01573	0.0163812	2040
KLC1	1.12862	0.0164069	2041
PPP2CA	-0.981344	0.0164069	2042
COPZ1	1.16407	0.0164182	2043
VKORC1	1.89732	0.0165083	2044
PSEN1	1.00431	0.0165397	2046
NBL1	1.16514	0.0165456	2047
ZNF282	1.53854	0.0165607	2048
LINC00665	1.10388	0.0166921	2049
OAZ2	1.15055	0.0167208	2050
PCYT2	1.50176	0.0167208	2051
IFI35	1.76398	0.0167448	2052
UBE2C	-1.64186	0.0169323	2053
ZNF710-AS1	2.26248	0.0169553	2054
FOXA1	3.22477	0.0169573	2055
LINC01311	3.83518	0.0169945	2056
FRRS1	-1.45593	0.0169945	2057
MRPS10	0.886414	0.0170485	2058
ACBD3-AS1	-2.28621	0.017188	2059
CLASRP	1.7705	0.0172177	2060
SLC25A15	-1.68427	0.0172268	2061
PACS2	1.65312	0.0173225	2062
PRMT1	1.51842	0.0173325	2063
NINJ2-AS1	-1.31583	0.0173525	2064
SLC19A2	-2.41905	0.0173525	2065
DENND4C	0.949263	0.017353	2066
TIMM8A	-1.1292	0.0173541	2067
PLA2G6	2.87661	0.0173541	2068
LINC02608	-2.70344	0.0173582	2069
RELT	1.58919	0.0174281	2070
HID1	3.95743	0.0174281	2071
STXBP2	1.67923	0.0174707	2072
CHST15	1.37459	0.0174893	2073
SEMA3C	-1.16107	0.0175069	2074
PPIAP7	-4.03763	0.0175069	2075
ICMT	1.02661	0.0175069	2076
PELI1	-1.14257	0.0175127	2077
ARL15	-1.05252	0.0175325	2078
MGAT1	0.929087	0.0176422	2079
LMNA	-0.934329	0.0176422	2080
ATP6V0E1	1.00045	0.0176954	2081
LRP4	-1.51256	0.0177187	2082
LAMTOR3	-1.06961	0.0177187	2083
MYO1H	-4.86685	0.0177624	2084
PPP2R2C	-1.06268	0.0177903	2085
CEP170B	1.69723	0.0179115	2086
IARS1	-1.38576	0.0179303	2087
THUMPD3	-0.803737	0.0180092	2088
PRKCE	2.00213	0.0180366	2090
BCL2L1	1.22074	0.0180785	2091
DEXI	0.954781	0.0181484	2092
CABYR	3.20589	0.0181645	2093
EXOSC3	-1.57511	0.0181694	2094
BZW2	-1.01177	0.0181894	2095
ARIH2	0.672071	0.0182771	2096
RETREG3	1.22546	0.0182882	2097
KLK5	-1.22416	0.0183206	2098
GRHL1	-0.972827	0.0183466	2099
CNKSR1	1.89792	0.0183466	2100
TMEM259	1.59397	0.0183665	2101
SPNS2	0.99315	0.0184506	2102
MTHFD2L	-1.29604	0.0184939	2103
POMT2	1.56903	0.0184939	2104
KIAA1586	-1.47023	0.0184939	2105
PELI3	1.509	0.0185628	2107
ZSCAN2	2.11646	0.0186032	2109
CRYL1	0.947423	0.0186963	2110
ADPRH	3.25862	0.0187121	2111
PTK7	1.44004	0.0187236	2112
CPEB4	-0.962991	0.0187316	2113
SFXN4	1.68044	0.0188094	2114
TINCR	-0.833716	0.0189105	2115
BCO2	-2.04633	0.0189133	2116
MCOLN3	1.76006	0.0189182	2117
RIOK1	-0.819545	0.0189662	2118
COG1	1.20712	0.0191131	2119
ZNF528	1.159	0.0191956	2120
CLSTN2	-3.81091	0.0192348	2121
RAP2A	-1.53982	0.0194322	2122
LRP8	-1.8949	0.0194543	2123
CHPF2	1.47405	0.0194876	2124
NIPSNAP2	1.07481	0.0195352	2125
HIGD1A	-0.85865	0.0195423	2126
UPF1	1.21906	0.0195423	2127
INO80C	-1.16357	0.0195423	2128
HSD3B7	1.8698	0.0195423	2129
ALS2	-1.07328	0.0196255	2130
KANSL3	1.08348	0.0196269	2131
ATP10D	-0.935228	0.0196269	2132
LAT2	-3.03092	0.0196859	2133
PDK3	-1.2771	0.0196925	2134
STRADB	1.37533	0.0197316	2135
ITGA6	-1.43213	0.0198641	2136
OXR1	-0.928008	0.0198757	2137
ARHGEF2	1.27385	0.0198899	2138
WWP2	1.39023	0.0199203	2139
RIPK3	1.54462	0.0200495	2140
ATAD3C	2.76737	0.0201296	2141
ATP5MK	-0.892358	0.0201296	2142
EXD3	1.60625	0.0201296	2143
CXADR	-1.10847	0.0201885	2144
PRKACA	1.3288	0.0202077	2145
LPCAT1	2.22269	0.0202624	2146
ZNF688	1.5354	0.0203034	2147
TNS1	1.54591	0.0203421	2149
ARID1A	0.952486	0.0204988	2150
QSOX1	0.756864	0.0205486	2151
NOD2	-1.31915	0.0206172	2152
NIPSNAP1	1.13127	0.0206592	2153
LINC02595	-1.93392	0.0208182	2154
CASC3	0.835802	0.0209302	2156
MSL2	1.54995	0.0209586	2157
RPL41	-1.79071	0.0209586	2158
TMEM106B	1.02651	0.0210132	2159
TRAPPC6A	1.63445	0.0210151	2160
RHBDF2	1.19327	0.0210239	2161
CTPS2	1.52652	0.0210302	2162
PCCA	-1.03525	0.0210513	2164
HERPUD1	-0.868334	0.0211336	2165
DNAJC1	-1.32185	0.0212297	2166
RAB12	1.05978	0.0212373	2167
C11orf68	1.47996	0.0212671	2168
TMEM203	-1.21428	0.0213886	2170
OTULIN	-0.91937	0.0215452	2172
KDF1	1.30418	0.0215728	2173
LRP5L	2.48057	0.0215835	2174
SCRN2	1.58997	0.0215835	2175
DPM1	-1.09287	0.021607	2176
ATAT1	1.69162	0.0216277	2177
WDR45	-1.06313	0.0216869	2178
CORO1C	-0.887131	0.0217114	2179
GNB1	0.914479	0.0217908	2181
ABCD3	-0.897631	0.0218276	2183
PRKCD	1.14664	0.021831	2184
PCBD2	1.13412	0.0218337	2185
COG5	1.02185	0.0218537	2186
TLK2	0.857987	0.0218574	2187
CTBP1	1.09023	0.0218574	2188
DCTN6	-1.16073	0.0218574	2189
TESK1	1.56659	0.0218631	2190
PSMD1	-0.633617	0.0220272	2191
ZNF22	-1.27377	0.0220404	2192
TM2D1	0.825295	0.0220801	2194
ZFHX2	2.25633	0.022101	2195
C2orf92	3.3683	0.0221867	2196
FBXL6	-3.4274	0.0221867	2197
COPZ2	2.54971	0.0221867	2198
NDUFAF8	0.989979	0.0221867	2199
TPX2	-1.19919	0.0222582	2201
HTR7	-2.19619	0.0222692	2202
S100A13	1.28282	0.0222692	2203
SLC29A3	4.69631	0.0223717	2204
FAM98A	-0.989734	0.022393	2205
ZHX1	-0.995419	0.0224309	2206
ZC3H8	-1.19446	0.0224309	2207
SLC22A3	-1.59345	0.0224369	2208
DCAF7	0.778655	0.0224656	2209
DBI	-0.988868	0.0224999	2210
ZNF555	2.33003	0.0225033	2211
RNF135	1.31115	0.0225033	2212
SOGA1	1.0389	0.0225312	2213
ARL2BP	-1.08648	0.0225312	2214
RPS27AP15	-1.15505	0.0225938	2215
LINC01138	1.89115	0.0226669	2217
SH3RF1	1.1946	0.0226669	2218
B4GALT2	1.41557	0.0226669	2219
EIF4A3	-0.899776	0.0226702	2220
NRDC	-0.935126	0.0226754	2221
TRAPPC1	1.69052	0.0227721	2222
MTND5P32	-2.91382	0.0228872	2223
FHIP2B	1.40792	0.0229643	2224
PRKAG2	1.53878	0.0229643	2225
FAM102A	0.958717	0.0230427	2226
HSD17B4	-1.0368	0.0230427	2228
KCNC4	1.65414	0.0230427	2229
ZNF862	2.23222	0.0230427	2230
MMGT1	1.10021	0.0230427	2231
SCNN1A	1.47637	0.0230427	2232
SETD1A	1.41614	0.0230682	2233
UCHL3	-1.00842	0.0230831	2234
FOXO4	1.62024	0.0230831	2235
C1QBP	-1.79087	0.0230831	2236
PHKA1	1.63417	0.0231001	2237
UFSP2	-1.00802	0.0231244	2238
SOX15	1.10148	0.0231587	2239
GTPBP1	1.42571	0.0231587	2240
ACYP1	-1.3509	0.0232119	2241
LHPP	1.45171	0.023292	2242
CLCN5	-0.865077	0.0233424	2243
CCND1	0.908983	0.0234362	2244
BAIAP2-DT	1.44654	0.0234513	2245
KRT14	-1.08082	0.0234978	2246
MAGED2	1.22459	0.0235939	2247
CDK16	1.45922	0.023644	2249
NAA60	1.21399	0.0236477	2250
TCN2	1.89967	0.0236477	2251
HYI	1.36422	0.0237198	2252
IGF2BP2	1.02498	0.0237826	2253
NTF4	1.61082	0.0238202	2254
ZNF575	2.60822	0.0238202	2255
BCL2L10	-2.40859	0.0238202	2256
RPL30	-1.18364	0.0238541	2257
DUSP1	-0.889951	0.0239046	2258
TJAP1	1.79237	0.0239412	2259
MAT2A	1.00595	0.0240092	2260
PPCDC	1.87726	0.0240092	2261
MCOLN1	-2.82121	0.0240875	2262
CCDC57	1.64014	0.0240953	2263
SLC22A17	2.85424	0.0241086	2265
HMCES	1.1625	0.0241226	2266
ACTR1B	1.14003	0.0241226	2267
TBC1D25	1.38402	0.0241226	2268
COG8	1.04885	0.0241226	2269
ANKRD10	1.54868	0.0241414	2270
ZNF44	1.13712	0.024155	2271
SRPK2	-0.722628	0.0243337	2272
SGSM2	1.73061	0.0244575	2273
MST1	2.22841	0.0245842	2274
TNFSF15	2.42651	0.024613	2275
PCSK9	-1.22669	0.0246559	2276
AGFG2	1.18728	0.0246579	2277
DNAJA2	-0.985117	0.0246579	2278
GRN	1.43013	0.0246588	2279
PTPRG	-1.92202	0.0246853	2280
F2RL1	-1.52419	0.0249241	2281
JADE2	1.52646	0.0249676	2282
LINC00662	-0.952368	0.0250175	2283
GRK2	1.33478	0.0251106	2284
ELOC	-0.915666	0.0251106	2285
LINC01206	-2.26817	0.0251973	2286
SMIM10L2A	3.7641	0.0253095	2287
ZNF416	-1.1877	0.0253095	2288
FLYWCH1	1.43119	0.0253911	2289
MRPS2	1.24924	0.0253911	2290
RWDD1	-1.13625	0.0253911	2291
SLC30A2	-3.00952	0.0254535	2292
LETMD1	1.28395	0.0255029	2293
YIPF5	-0.787142	0.0255516	2295
SCRIB	0.986189	0.0255765	2296
NSFL1C	0.982326	0.0255778	2297
FBXO44	1.96069	0.0255828	2298
ZNF34	3.41955	0.0255828	2299
ERG28	-0.872077	0.0255828	2300
RNF149	0.774478	0.0256203	2301
MARK2	1.05956	0.0257614	2302
PPHLN1	0.728944	0.0257666	2303
CDC37	1.28941	0.0257666	2304
B4GALNT3	-1.41704	0.0258328	2305
ARHGAP28	-1.66858	0.025887	2306
COL22A1	1.27416	0.025997	2307
RAI14	0.828954	0.0260296	2308
RNPEPL1	1.42084	0.0260296	2309
SESN2	1.09578	0.0260296	2310
ARHGEF9	1.42419	0.0260296	2311
GPHN	-0.989285	0.0260528	2312
SLC48A1	1.68444	0.0260958	2313
TEP1	-1.45927	0.0261591	2314
LMNTD2	3.4778	0.0261642	2315
TPP1	1.10498	0.0261828	2316
ZBTB16	-0.785753	0.0262436	2317
USP54	1.15312	0.026339	2319
GOLGA2P5	3.35219	0.0264783	2320
RIN3	1.72006	0.0264784	2321
FAM229A	3.42584	0.0265005	2322
TRIM45	2.63205	0.0265584	2323
NGFR	3.20971	0.0266201	2324
PFKL	1.49383	0.0266515	2325
PTPRZ1	-1.45785	0.0266515	2326
SNX2	-0.842423	0.0267152	2327
TMCC1-DT	3.09504	0.0267994	2328
BRD2	1.05555	0.0269454	2331
MKNK2	0.849623	0.0270669	2332
RILPL1	1.32703	0.0270935	2333
SGPL1	-0.792387	0.0271174	2334
SYTL4	1.42987	0.0271502	2335
POGK	0.910678	0.0271502	2336
MAPK6	-0.702472	0.02727	2337
IQCA1	-1.60555	0.0273113	2338
ABCD1	3.05178	0.0273117	2339
GGNBP2	0.763811	0.0273243	2340
COX7B	-0.742583	0.0273243	2341
DEAF1	0.986529	0.0273243	2342
ACADS	1.63711	0.0273243	2343
RNF181	1.38204	0.0273307	2344
DIP2C	1.15545	0.0273698	2345
C6orf120	-1.23087	0.02737	2347
MMRN2	1.99772	0.0274608	2348
RPS14P4	2.58055	0.0274608	2349
HINT1	0.699458	0.0274624	2350
SUSD6	0.854193	0.0275078	2351
TLE1	-0.970838	0.0275465	2352
TMEM254	-0.96191	0.0277266	2353
PTCH1	2.4611	0.0277719	2354
STK10	-1.12921	0.0278259	2355
CAPS	2.00845	0.0278639	2356
ATN1	2.00363	0.0278653	2357
NEDD1	-1.14195	0.0278733	2358
KLHL22	1.51878	0.0280116	2359
TTC27	-1.04643	0.0280116	2361
ISYNA1	1.49538	0.0280116	2362
IFT27	1.30101	0.0281145	2363
HOXA10	1.47036	0.0281429	2364
ERCC6L2	-1.43979	0.0281429	2365
GOLGA4	-1.06264	0.0281534	2366
HNRNPUL1	0.923804	0.0281534	2367
CNOT11	1.32669	0.0283412	2369
TPP2	-1.20253	0.0283412	2370
C2CD4B	-1.77586	0.0283819	2371
PREB	1.22618	0.0284372	2372
FRAT2	0.96315	0.0285365	2374
NABP1	-0.990474	0.0287311	2375
TRADD	1.27414	0.0287311	2376
EPHB2	1.34085	0.0287311	2377
FAM86C2P	2.20179	0.0287311	2378
DAZAP2	0.96093	0.0287311	2379
NOP9	1.21627	0.0287942	2380
TNK1	2.23051	0.0288029	2381
CNPPD1	0.994906	0.0288701	2383
KLHL26	1.69864	0.0289491	2385
SSR4	-0.852793	0.0290454	2386
SND1	1.31847	0.0290874	2387
EEF1B2	-1.00401	0.0291343	2388
QSOX2	-1.43484	0.0291567	2389
CARD11	3.15738	0.0291746	2391
GID4	-1.05751	0.0292161	2393
THYN1	1.13148	0.0292203	2394
ZNF468	2.01474	0.0292591	2395
RNF182	4.45396	0.0293154	2396
PARL	1.10549	0.0293154	2397
AGAP3	1.1937	0.0293279	2398
KPTN	2.0041	0.0293279	2399
SLITRK6	-1.08794	0.0293279	2400
MPIG6B	-2.04875	0.0293794	2401
HGS	1.1234	0.0293794	2402
KLF8	-0.706749	0.0294391	2403
SNRPEP4	-2.07995	0.029529	2404
TAF13	-1.12842	0.0296645	2405
NF2	0.957953	0.0297097	2406
PTBP1	1.2699	0.0297602	2407
TECR	-1.00971	0.0298268	2408
SUMO2	-0.992841	0.0298296	2409
PRRC1	-1.11534	0.0299822	2411
ADNP	0.767311	0.0300439	2412
SIK2	1.13453	0.0300439	2413
ALS2CL	1.13095	0.0300594	2414
RHBDF1	1.72737	0.0300668	2415
BTBD9	1.10858	0.0300908	2416
KHNYN	0.92424	0.0301543	2417
ACTR8	1.00808	0.0301898	2418
PPP6R3	0.794636	0.0304897	2419
IRX3	0.721453	0.0305504	2420
PLEK2	-0.963627	0.0305562	2421
C1GALT1	1.50438	0.0306029	2422
ARHGEF4	-0.768428	0.0306029	2423
PRDX6-AS1	-2.87173	0.0306379	2424
TGFB1I1	1.52583	0.0306379	2425
ZNF777	1.31305	0.0306379	2426
C1orf21	-0.691009	0.0306487	2427
ITGB7	1.40703	0.0307103	2428
GAPDHP1	-2.23381	0.0307493	2429
PGF	-1.58792	0.0307493	2430
ZBTB48	-2.20711	0.0307493	2431
RELA	1.02408	0.0307493	2432
SLC26A11	1.38481	0.0310272	2435
LARP4B	0.795218	0.0310767	2436
ZNF101	1.12847	0.0312607	2437
ARRB2	1.35753	0.0312832	2438
ELOVL1	-1.07697	0.0312975	2439
CHMP4C	-1.04364	0.0313276	2440
SRSF9	1.35662	0.0313276	2441
BEX1	-3.9308	0.0316163	2442
MROH6	1.37054	0.0316209	2443
CUL9	1.45575	0.0316209	2444
ARF3	1.25681	0.0316209	2445
ZKSCAN5	1.81977	0.0316279	2446
ZCCHC3	1.25983	0.0316903	2447
CDH3	0.965607	0.0317576	2448
TST	1.14697	0.0318078	2449
SLC9A9	-1.07656	0.0318078	2450
LPAR1	1.37379	0.0318459	2451
YIPF3	1.17588	0.0319038	2453
TMC8	-3.44767	0.0320192	2454
RFX1	1.17845	0.0320538	2455
NDUFB4P3	-3.29102	0.0320742	2456
MRPL18	-0.782293	0.0321976	2457
BMP1	1.17783	0.0322028	2458
SLIRPP1	-2.6573	0.0322961	2460
KHSRP	1.23583	0.032312	2461
VSIG8	-2.29558	0.032312	2462
PPP1R16A	1.33258	0.0324021	2463
SPTY2D1OS	-0.969965	0.032453	2464
RFLNB	-1.70345	0.032453	2465
TMEM175	2.05028	0.032453	2466
ATF7IP2	1.12122	0.032453	2467
TAPBP	1.27548	0.0324735	2468
ARAP2	-1.27627	0.0324811	2469
RING1	1.21181	0.0325208	2470
ZNF217	0.925507	0.0325374	2471
SOWAHB	1.61882	0.0325791	2472
TRABD	1.65609	0.0325791	2473
GAK	0.979131	0.0326516	2474
PPARA	0.901858	0.032659	2476
TRIM13	-0.815801	0.032812	2478
DSG2	1.41606	0.0330126	2479
PLAC8	2.6931	0.0331315	2480
NPM3	0.790575	0.0331315	2481
PCSK4	2.75835	0.0331315	2482
UBAC2	1.10128	0.0331315	2483
PINK1	0.883245	0.0332152	2485
ICAM3	2.66654	0.0332322	2486
RPL23	-0.785022	0.0332405	2487
DHX29	-0.8293	0.0333609	2489
KDM4B	0.839575	0.0333609	2490
RCCD1	1.20244	0.0334868	2491
LINC01186	1.6443	0.0335458	2492
SPRYD4	1.44342	0.0335696	2494
USP11	1.41524	0.0336039	2495
DDX6	0.983718	0.0338467	2496
GSEC	1.85263	0.0338467	2497
DGCR2	1.19612	0.0338467	2498
INPP5D	1.59887	0.0339114	2499
PRR13	0.790006	0.0339299	2500
C5orf24	0.978045	0.034054	2501
C1orf35	1.01363	0.034134	2502
PPP1R3G	2.97279	0.0343234	2503
KC6	-1.8741	0.0343569	2504
RHOBTB2	1.26963	0.0343569	2505
PIGZ	2.68625	0.0343612	2506
KRT79	-2.08128	0.0344	2507
FHIP1A	-0.757049	0.0344665	2508
SMIM3	1.36062	0.0344673	2509
ITGB5	0.964125	0.0345425	2510
ZNF461	1.88715	0.0345929	2511
PANCR	1.79101	0.0345929	2512
CAPN12	1.81309	0.0345929	2513
MRPL42	-1.0006	0.0345964	2514
CCNQ	1.03519	0.0347102	2515
ELP1	-1.1272	0.0347369	2516
MTPN	0.704693	0.0347437	2517
ARPC1A	-0.949602	0.0347437	2518
UBQLN2	-1.10861	0.0347437	2519
AP1G1	0.763379	0.0347602	2520
KIF13B	0.997253	0.0348341	2521
ZNF57	-1.57504	0.0349624	2522
TSPYL4	-1.3175	0.0350021	2524
ST3GAL5	-1.64322	0.0351331	2525
ZNF579	1.62243	0.0351713	2526
ABCB9	2.00739	0.0352401	2528
CCT6P1	-2.73273	0.0353025	2529
SEC24D	1.1976	0.0353925	2531
MPI	0.992388	0.0354192	2532
ZSWIM4	1.63751	0.0355087	2533
RARA	1.96651	0.0357564	2535
AURKC	2.08626	0.0357777	2537
RPL29	-0.846984	0.0357777	2538
H3-3A	-1.75032	0.0359153	2539
SLC25A20	-1.34266	0.0359153	2540
MAP2K5	1.32878	0.0359153	2541
TANGO2	1.81819	0.0359191	2542
TNFRSF1A	0.753453	0.0359673	2543
AP1S3	1.18232	0.0360401	2544
RHOV	0.934781	0.0360706	2545
RHOC	0.941402	0.0360804	2546
HYAL1	1.77077	0.0360804	2547
TNIP1	0.900917	0.0361032	2548
LANCL1	-0.995838	0.0361032	2549
ZBTB43	-0.937977	0.0361032	2550
MRPL40	1.01606	0.0362639	2551
CIAO2B	1.08703	0.0362656	2552
NAGA	0.906214	0.0362849	2553
SCN4B	-2.79528	0.0362879	2554
YIPF2	1.35189	0.0362879	2555
MIS18A	-1.29434	0.0363776	2556
RPL13AP6	-1.9765	0.0364043	2557
TBX6	1.84434	0.0364756	2558
FAM89B	1.26857	0.0365192	2559
ATP6V1F	1.21669	0.0366406	2560
WWTR1	-0.941464	0.0366921	2561
PAQR3	-1.43846	0.0366921	2562
DYNLRB1	1.36438	0.0366921	2563
TP73-AS1	1.70668	0.0367224	2564
POLR2J	1.37553	0.0367286	2565
NPTN	0.901551	0.0367449	2566
NT5E	-1.57149	0.0367599	2567
KNSTRN	-1.40495	0.0369753	2568
RRAS2	0.963674	0.0369753	2569
TEAD2	1.72526	0.0370203	2570
TSGA10	-1.14791	0.0370371	2571
CCNH	-1.49573	0.0370371	2572
PYCARD-AS1	-1.42435	0.0370371	2573
MTF1	-1.43102	0.0370738	2574
HSP90AA1	-0.495037	0.0370804	2575
RAB7B	-1.06978	0.037089	2576
FLOT2	1.53899	0.0372242	2577
ADGRL3	-2.30599	0.0372242	2578
PACSIN2	1.39401	0.0374161	2579
ZFAT	1.43214	0.0374514	2580
ADAMTS9	2.4034	0.0374973	2581
OSBPL6	-1.05114	0.0375283	2582
ACAA2	-1.07783	0.0376589	2583
WTIP	1.12861	0.037719	2584
GYG2-AS1	-2.51216	0.037719	2585
NADK	1.56538	0.0377191	2587
PHTF2	1.27217	0.0377818	2588
ASPG	-1.95389	0.0378853	2589
SMDT1	-0.702902	0.0379094	2590
ASB16-AS1	1.56507	0.0379094	2591
HCK	-3.51204	0.0379094	2592
LINC02518	3.87422	0.0379388	2593
TP53BP1	0.876406	0.0379388	2594
TAF15	0.820906	0.0379388	2595
RPL21P41	-2.11294	0.0379388	2596
CNEP1R1	-2.11325	0.0379388	2597
PCDH1	1.16379	0.0379511	2598
ZKSCAN3	1.41926	0.0379772	2599
GBA	-1.57777	0.0379772	2600
CAMSAP2	-1.06038	0.0380179	2601
TMA7	-1.41013	0.0380634	2602
CNPY3	1.64183	0.0381892	2603
PARP10	2.77923	0.0381892	2604
SNRPF	-1.22584	0.0381892	2605
POTEE	-3.18956	0.0381998	2606
UBE4B	-0.892525	0.0383186	2607
HOXA10-AS	1.33633	0.038398	2608
SF3B6	-0.737811	0.03843	2609
EPRS1	-0.921702	0.0384941	2610
ABCC4	-2.22075	0.0386378	2611
RBPMS-AS1	2.33354	0.038674	2612
PKIA	-1.88735	0.038674	2613
LENG8	1.77772	0.038674	2614
ALDH16A1	1.66484	0.0386799	2615
DHPS	2.40414	0.0387192	2616
HERPUD2-AS1	-1.22784	0.0387192	2617
MTX2	-1.03934	0.0387192	2618
JUND	1.25778	0.0387907	2619
NME3	1.21331	0.0390526	2620
SFXN2	2.59032	0.039054	2621
SLC25A43	-1.67591	0.0390545	2622
GOLM1	1.37254	0.0391118	2623
MCRS1	1.25079	0.0391646	2624
MYD88	1.37449	0.0391646	2625
EDDM13	-1.0491	0.0391683	2626
ALDH3B2	-0.976007	0.039195	2627
FAM131A	-1.52499	0.039195	2628
CYREN	1.42077	0.0391992	2629
PLOD1	1.08739	0.0392105	2630
COX15	1.13429	0.0392286	2631
IQSEC1	1.30862	0.0392286	2632
PPP2R2D	0.787489	0.0392934	2634
KCTD7	1.26789	0.0393221	2635
[truncated: 196 more rows]

## Sheet: unique UAB110 DEGs in dnRXR
Supplemental Table 5c.
Genes differentially expressed only in UAB30-treated dnRXRα rafts.
dnRXRα-DMSO - vehicle-treated rafts transduced with dnRXR-expressing construct, dnRXR-UAB110 - UAB110-treated dnRXR-transduced rafts.
Total 349 genes
	Log2FC
	dnRXαR-UAB110
gene_id	vs dnRXRα-DMSO	q-value	Rank
BIN2	5.50855	4.33e-06	29
PCGF5	-2.01568	1.01e-05	45
AKR1C3	1.84412	1.32e-05	51
LUCAT1	2.07807	1.32e-05	52
HBEGF	1.78268	2.64e-05	70
CRNN	3.39163	3.34e-05	77
PRSS23	1.53699	3.45e-05	82
STXBP5-AS1	2.08359	3.45e-05	83
EPPK1	-1.52489	5.25e-05	92
MANSC1	1.2473	0.000154254	118
CRABP2	1.21671	0.000179355	128
PER2	1.96693	0.000192701	132
TPD52L1	1.22995	0.000216722	138
PDZRN4	-5.41717	0.000238268	143
UNC5B-AS1	2.62326	0.000246857	144
PTAFR	1.73393	0.000248451	145
BMP4	-2.10968	0.000248451	146
FOXC2	6.75157	0.000248451	147
SRI	1.1518	0.000249006	149
TFPI2	2.27733	0.000271563	156
SLC4A11	1.93684	0.000303139	158
SHMT1	-1.56073	0.000356675	162
PDK4	3.57164	0.000370993	167
MYCL	-1.35665	0.000409517	171
PLPP1	-1.20412	0.000420264	173
PRICKLE1	1.15566	0.000420264	174
TGM3	-5.88979	0.000470886	181
IGFBP6	1.43908	0.0005193	188
S100A8	1.76035	0.000579992	194
ACOT11	1.34338	0.000626129	198
MAP3K4	1.10176	0.000638189	200
PLLP	-1.43681	0.00064855	202
LOXL2	1.83852	0.000651333	203
NETO2	1.14922	0.000658774	205
LINC01405	2.33067	0.000658774	206
IRAG2	-1.84898	0.000750843	214
TEX15	-5.72174	0.000769289	218
BTG3	-1.1619	0.00101081	233
RND3	1.37769	0.00111859	243
CDK5R1	1.09569	0.00123438	250
PI3	1.8575	0.00133954	255
PGLYRP4	1.22538	0.00135974	256
SYNE1	-1.62819	0.00136073	261
FAM241A	-1.22899	0.00140966	266
SERPINB11	2.26908	0.00147837	269
MTHFR	-0.956679	0.00150389	272
IRX2	-0.91952	0.00151711	273
SC5D	0.908484	0.0015827	274
GPX3	1.57146	0.00172497	281
TLNRD1	1.21978	0.00189573	286
PSD3	1.34441	0.00189573	287
SPRR1B	1.68161	0.00201393	290
HES2	0.807945	0.00201393	291
PMFBP1	1.9076	0.00202009	296
HSD11B2	-1.0921	0.002038	298
LTA4H	0.805479	0.00204448	299
FOXRED2	-1.59901	0.00206069	301
CSRNP1	1.18973	0.00214269	307
CEP70	1.50289	0.00217515	308
STK17A	1.20168	0.00243703	319
TMCC3	1.07975	0.00248992	321
NIBAN1	1.1239	0.00251206	323
FAM222A	3.25316	0.00251624	325
SERPINB13	0.959966	0.00261179	327
PPM1H	-2.8623	0.00261463	328
YWHAQ	0.855128	0.00261463	332
SUFU	-0.894503	0.00276948	337
KLK12	2.82491	0.00280086	339
TMPRSS11D	1.39647	0.00292053	343
SULT1B1	3.02495	0.00314563	350
RASSF10	0.979781	0.00316319	351
SPINK7	2.26812	0.00316319	352
RHOBTB3	-1.09199	0.00325928	355
RRAS	1.09171	0.00326993	357
CYP4X1	3.48402	0.00337337	363
SLC9A3R1	0.941958	0.00375597	369
CAVIN2	1.28205	0.00378036	371
VWA3A	-5.22948	0.00386273	372
CELSR2	0.900623	0.00413386	379
PTHLH	1.5896	0.00413386	380
SAMD9	1.0321	0.0041735	381
KLF7	0.866309	0.00418744	383
PAK6	-1.15367	0.00423427	384
MID2	-0.833748	0.00429269	385
RAET1G	1.909	0.00430182	386
APOL3	-1.99247	0.00430182	388
LTO1	-1.00308	0.00441091	393
C5AR2	2.63054	0.00441091	395
MT2A	0.879718	0.00441091	396
SH3PXD2A-AS1	1.47579	0.00444193	398
CTSD	1.22281	0.00444473	399
NEO1	-0.998998	0.00471327	404
SLC7A4	2.98806	0.00473035	406
PCTP	1.02936	0.00487467	408
CBR3	1.66941	0.005186	418
B3GNT8	2.02554	0.005186	419
FGF1	4.14318	0.00622914	434
ADAM19	1.77099	0.00626679	435
ADSS1	1.34258	0.0062825	436
CARD6	0.879669	0.00634783	438
VWF	2.29311	0.00634783	440
NCK2	0.738947	0.00654529	443
SGK1	0.761326	0.00656302	445
B3GNT5	0.9619	0.00656302	446
KREMEN2	-2.09448	0.0065743	448
SOX9	1.42541	0.0065743	449
ISL1	1.23238	0.00674431	455
PLK2	0.911105	0.00676952	457
F3	-1.26527	0.00682393	458
PRDX5	0.76703	0.00697317	459
TP53INP2	1.23595	0.00731627	464
OPN3	-0.805696	0.007369	468
PPP1R10	-0.799338	0.00771927	474
VAMP5	1.47479	0.00783662	479
UBLCP1	0.77237	0.00783662	480
ATP6V0D1	0.948896	0.0078609	481
TPRXL	1.24601	0.00821091	488
FZD10	1.658	0.008269	489
GPAT3	2.54317	0.00842846	492
SCD5	0.890933	0.0085721	495
DCBLD2	1.14272	0.00862601	496
CERCAM	2.15875	0.00871186	497
COX5A	0.986736	0.00884176	500
ITGA1	2.41193	0.0092747	504
SUSD4	1.38844	0.00962019	509
EDN1	1.25702	0.00963912	511
ABAT	1.39829	0.00989582	513
SLC7A6	-1.21842	0.00990608	514
CKB	-0.863624	0.0101738	526
AREG	0.830164	0.0101738	527
LIMK2	0.76969	0.0101747	528
PIR	1.16754	0.0101825	530
FOSL1	1.28379	0.010236	531
INPP4B	1.19261	0.0104199	532
CYB5A	0.779483	0.0104199	533
B2M	-0.671136	0.0104199	534
STX8	0.786194	0.0104345	535
RBP7	1.31602	0.0104649	538
TP53TG1	0.683635	0.010851	542
INKA2	0.976677	0.0110932	544
EML1	-1.06592	0.0111822	546
EEF2K	-0.99161	0.0111822	547
NRIP1	1.07737	0.0112466	548
EDNRB	-4.01267	0.0114252	550
PPP1R15B	-0.831253	0.0117362	557
TMPRSS11E	0.903698	0.0122502	562
ATP1B3	0.671997	0.0123832	564
RAB31	0.919923	0.0123979	565
ACACA	0.6796	0.0124096	566
TPST1	0.930592	0.0125653	569
RGS2	0.861808	0.0126239	571
ADGRV1	2.12374	0.0126264	572
RFX5	-1.01887	0.0127728	574
CXCL10	-2.719	0.0130468	578
TENM2	0.749776	0.0132854	580
CPVL	-2.56591	0.0133755	582
KRT24	2.32	0.0135046	585
SKP2	-0.89771	0.013601	586
TMEM164	-0.833032	0.0137605	590
KLHDC8B	0.683067	0.013808	591
CLCA3P	3.68796	0.0138087	592
FBXO30	-1.00236	0.0138881	593
PILRB	-2.41885	0.0140178	599
GADD45A	0.900368	0.0145228	605
EDN2	-1.98059	0.0150468	607
SWI5	0.988516	0.0151333	608
NDUFS5	0.809921	0.0151597	611
VTI1B	0.651679	0.0157349	616
ACSM3	-2.27882	0.0157806	617
BICD1	1.07113	0.0157806	618
RIMS2	1.72291	0.0162216	625
S100A14	0.677651	0.0162291	626
ZMIZ1	0.680566	0.0166037	629
GFRA1	2.30652	0.016845	632
SETD6	-0.950998	0.0169111	633
CD52	3.90993	0.0171996	637
SHROOM3	0.866179	0.0172576	638
AHCY	0.653531	0.0172628	639
LGALS1	0.710482	0.0172717	640
KLF7-IT1	2.98854	0.0174431	643
DDAH1	-1.55265	0.0175066	644
MAML2	1.37822	0.0175722	645
C11orf54	-1.11758	0.0177267	649
WNT9A	1.40211	0.0179566	654
ASF1A	-0.955926	0.0180457	656
ETV3	-0.953819	0.0184212	658
RAPGEF5	1.00042	0.0188164	662
GSN	0.70973	0.0188937	663
HMOX2	0.976849	0.019273	667
MIR4435-2HG	1.23845	0.019273	669
GPR155	-1.17008	0.0196304	673
COBL	-1.66456	0.0197364	674
RCC2	-0.987821	0.0198555	676
VSNL1	0.666773	0.019954	677
SGMS1	-0.839316	0.0199591	679
VDAC2	0.574126	0.019962	680
SLC39A8	1.58734	0.020152	681
DENND11	0.948573	0.0204868	683
PPA1	0.677288	0.0205851	687
IL4R	0.718874	0.0207237	689
PLA2G7	-1.64914	0.021048	692
AMD1	-0.735981	0.0212425	693
CNNM4	0.796916	0.0214323	694
F8A1	1.59956	0.0214398	696
RTKN2	1.50181	0.0219074	699
LINC02635	1.00007	0.0223339	700
CNTNAP2	-1.18951	0.0223339	701
PTGR1	0.646459	0.0224687	702
CPEB1	2.03737	0.0228065	705
EBLN2	-1.31613	0.0228809	706
DYNLT1	0.596123	0.0236309	709
KLK10	0.780324	0.0236309	711
IVL	0.889347	0.0240357	715
ANKRD35	-0.770232	0.0242496	716
ANO9	-0.964338	0.0243528	719
SOX10	-3.06164	0.0243879	722
CAMK4	1.93973	0.0244355	723
PPP2R3A	-0.786885	0.024452	724
METTL7A	-0.573092	0.024452	726
NAV2	0.64413	0.0245587	727
STX3	0.671756	0.024843	729
TXNDC17	0.792412	0.0252811	734
KAZALD1	1.8598	0.0254093	736
TUBB6	0.650094	0.025572	737
NUDT9	-0.791275	0.0257092	738
CD44	0.592382	0.0257322	739
MYADM	1.07379	0.0258147	740
UPF3AP3	-1.1139	0.0259561	741
NDUFA1	0.863829	0.0262953	745
FAM43A	0.893162	0.0262953	746
CTNNA1	0.596381	0.0262953	747
IL1R1	-0.799676	0.0266344	751
SUCO	-0.588834	0.0267454	752
SMIM14	-0.633029	0.0267454	753
FAM180A	3.11176	0.0269779	755
TMEM229B	-1.29209	0.0273588	758
CCNA1	2.4992	0.0277618	762
NUDCD1	-0.968166	0.0279572	764
PPP4R1	0.562487	0.0279572	765
PHC2	0.720389	0.0285312	771
ATXN3	-0.596389	0.0285482	772
GMPR	-2.35678	0.0287696	774
SLK	0.674078	0.0290807	776
MYO1B	0.663851	0.0291114	777
NES	2.15562	0.029483	782
UBE2G1	0.701012	0.0303222	785
TNFRSF11A	-0.770308	0.0305352	787
ITPKB	-1.07261	0.030632	788
MFGE8	-0.772646	0.0310926	793
VANGL2	-1.41858	0.0310926	794
PTPN14	0.557205	0.0318406	801
SLC45A2	-3.27946	0.0319086	803
UBIAD1	0.798387	0.0320409	804
PORCN	0.944997	0.0320409	806
C12orf29	-0.621253	0.0320409	808
VAMP8	0.690461	0.0322727	811
RSKR	-1.52192	0.0323822	812
SOWAHC	0.891566	0.0325783	813
TBC1D23	-0.581998	0.0328387	816
REL	0.632299	0.0330547	818
NVL	-0.717427	0.0333349	821
ARSJ	0.857849	0.0333402	822
CSTA	0.815937	0.0335113	823
HCP5	-1.28342	0.0335113	824
INSYN1-AS1	3.2873	0.0341317	827
MRC2	0.593859	0.0341317	828
GPAM	-0.821176	0.0342955	829
TMSB4X	0.77308	0.0343441	830
LINC01214	2.19938	0.0343565	831
ARL11	1.91337	0.0345691	832
ACAP1	-1.43246	0.034577	833
ACSS1	-0.868736	0.034577	834
ATP5ME	0.84899	0.034577	835
RND2	-1.63157	0.034577	837
DIO1	3.51658	0.034577	838
AQP5	2.95448	0.0345941	839
SNORD13	1.18421	0.0345941	841
RNF146	-0.943592	0.0347486	842
CACHD1	1.1408	0.0350865	843
MORN2	0.72039	0.0355824	846
TCEA3	-0.734058	0.0357839	848
BDH1	-0.584729	0.0357839	849
GRAMD4	-1.43497	0.0364512	857
COPS3	0.57122	0.0367843	860
ATP5MC3	0.625148	0.0373743	867
ASCC1	0.790292	0.0374789	868
PSMB1	0.603429	0.0376517	869
BORCS5	0.890666	0.0377304	870
HSPB8	-1.50374	0.038559	873
GPM6B	-1.46355	0.0386266	875
IL1B	1.61521	0.0391246	877
CMYA5	-1.04572	0.0398271	885
GXYLT2	1.104	0.0402364	886
SLC16A7	-0.840923	0.0402555	887
SPON2	-1.01493	0.0402577	894
LYPD3	0.724854	0.0402806	895
PTS	-0.66881	0.040343	896
TUBGCP4	0.778285	0.0403586	898
TBL1X	-0.725784	0.0403586	899
GSE1	-0.656329	0.0403586	900
UQCRFS1	0.586628	0.0408163	902
BCAN	-3.666	0.0415622	905
PLEKHA6	1.1351	0.0417526	906
ARHGAP18	0.703208	0.0422956	908
CCL5	-2.78881	0.0422956	910
GK5	-0.589864	0.0423523	911
PDZD8	0.681803	0.0429384	917
MINDY3	-0.717998	0.0429384	918
FAM171B	-1.39594	0.043083	922
OTUD6B-AS1	-0.522311	0.0435077	925
ARHGEF10L	-0.670674	0.0438647	928
RNF103	-0.649965	0.0438647	929
SLC35E3	0.616751	0.0438647	930
ARHGAP10	0.613682	0.0438647	931
DTWD1	-0.800534	0.044329	936
UPK1B	2.49875	0.0446159	937
CMTM3	0.725962	0.0446978	939
COMP	1.98984	0.0447178	940
MYL6	0.572447	0.044878	941
AAMDC	0.75449	0.0449488	944
CES4A	-1.27385	0.0450849	945
ATP10B	-0.518917	0.0450849	946
ARPC5	0.616417	0.0451838	948
SESN1	-0.800152	0.0454456	950
CASP9	1.08184	0.0454456	952
TMEM91	1.08576	0.0454798	953
ZNF329	0.982394	0.0456865	955
DGKH	0.75207	0.045953	956
TMEM68	-0.833825	0.0460547	957
SHC1	0.569747	0.0464585	960
STK17B	-0.939137	0.0465219	961
TPT1	0.59972	0.0465625	962
NEDD9	1.08616	0.0465833	963
CTSK	-1.73076	0.0471244	966
PPIP5K2	0.6752	0.047245	971
RBMS3	1.2595	0.0473119	972
NAB2	-0.73672	0.0474171	974
SPHK2	-1.01787	0.0477226	975
FZD6	0.718489	0.047947	976
OCA2	-2.6014	0.0485196	980
JAM3	-2.75774	0.0486839	988
INPP5A	0.691091	0.0486839	990
TSC22D1	0.557709	0.0486839	992
PCSK5	0.617793	0.0486839	993
LDLR	0.536214	0.0486839	994
TRIM16L	1.22959	0.0486839	995
ADGRG1	0.539708	0.0493582	999
PGRMC2	-0.608054	0.0494317	1000
PURA	-0.529136	0.0495984	1002

## Sheet: overlap in EV & dnRXR
Supplemental Table 5d.
Genes differentially expressed in both EV- and dnRXRα rafts treated with UAB110.
EV-DMSO and dnRXRα-DMSO - vehicle-treated rafts transduced with empty vector or dnRXR-expressing construct, EV-UAB110 and dnRXRα-UAB110 - UAB110-treated empty vector and dnRXRα-transduced rafts.
Total 653 genes.
	Log2FC	Log2FC
	EV-UAB110	dnRXRα-UAB110
gene_id	vs EV-DMSO	vs dnRXRα-DMSO
SPRR2G	-11.6251	-3.21536		653	Total
SPRR2B	-8.50991	-2.96117		365	Up in both
SERPINA12	-8.04173	-1.78505		261	Down in both
SLC16A10	-7.87624	-2.18879		27	Change in different direction in EV- and dnRXRα-rafts in response to UAB30-treatment
CA6	-7.82859	-2.18721
ARG1	-7.82853	-1.59383
KRT2	-7.79548	-8.05489
KRT1	-7.5347	-1.48191
LINC01621	-7.42613	-1.67736
SPRR2E	-7.14429	-1.99526
NLRP10	-7.12587	-1.67614
PTGER3	-6.88599	-1.27578
FLG2	-6.87111	-1.59215
PDE8B	-6.83678	-3.44422
CLDN17	-6.70947	1.68433
SLC19A3	-6.64759	-2.39514
LIPN	-6.60645	-0.671815
BGN	-6.59913	-3.70194
HAL	-6.53779	-0.991933
APOB	-6.46455	-2.71997
ALOX12B	-6.45125	-1.7343
SLC46A2	-6.35645	-1.26664
SCUBE2	-6.05806	-3.19464
PRKG1	-6.05149	-1.59385
FLG	-6.01292	-1.23817
AADAC	-5.9488	-3.236
ALOXE3	-5.94857	-1.46112
DSC1	-5.93687	-1.04953
CACNB4	-5.93048	-1.99669
ADAP2	-5.65851	-2.10903
CUX2	-5.58285	-2.93721
IL36RN	-5.57493	-1.74962
BLMH	-5.5072	-2.27957
KRT6C	-5.36554	-2.63825
FMO5	-5.3649	-1.07738
HYMAI	-5.34854	-1.26514
HYAL4	-5.31644	-1.42125
CLEC2A	-5.27656	-5.23144
PLIN5	-5.19167	-1.04501
LINC01094	-5.18128	-1.2278
CXCL14	-5.11122	-1.70676
ELOVL4	-4.97844	-1.54637
WNT3	-4.97493	-2.58049
CHP2	-4.95246	-2.2693
C10orf99	-4.91234	-1.87114
LRRN4CL	-4.78817	-2.42292
IL36G	-4.65196	-1.68706
PTGS1	-4.58036	-1.93695
VNN3	-4.52963	-1.63583
CPM	-4.50981	-1.46936
ZNF662	-4.50093	-1.08886
SLC1A6	-4.49215	-1.76845
QPCT	-4.36397	-1.12564
KRT10	-4.3217	-0.713835
CEMIP	-4.25303	-1.90896
TMEM170B	-4.18326	-1.5203
FAM13C	-4.15987	-2.64375
DLX3	-4.13182	-0.92849
ALOX12	-4.12576	-2.34532
KRT77	-4.10826	-2.44538
PAG1	-4.08542	-1.67402
APCDD1	-4.07137	-1.51141
THEM5	-4.04517	-1.23249
SPTSSB	-4.0317	-1.00359
TMEM116	-4.017	-2.68025
DCN	-3.94887	-1.56062
NMU	-3.90207	-1.0322
PLAGL1	-3.83143	-1.54886
ACSBG1	-3.79035	-1.43464
DSG1	-3.78266	-1.77138
GGH	-3.77473	-0.672032
GDNF	-3.7739	-3.06804
GAN	-3.75721	-1.69242
GCNT1	-3.75242	-1.54949
IL22RA1	-3.74738	-0.920417
NFE2L3	-3.70935	-1.23052
MMP1	-3.66975	-0.882431
ACER1	-3.63287	-1.98313
SMAD5-AS1	-3.62383	-2.05868
EGLN3	-3.62033	-1.19928
TGFBR3	-3.59658	-5.09791
TYR	-3.5833	-3.14365
CENPT	-3.57963	-1.31897
IL33	-3.49288	-2.16139
PLIN4	-3.44364	-1.78769
DNER	-3.38838	-1.20944
EPHB6	-3.38029	-0.816361
CYP2J2	-3.36782	-0.744853
GJA1	-3.34491	-0.765494
SPRR1A	-3.33522	1.82227
CDHR1	-3.31559	-1.59661
FILIP1L	-3.30987	-1.45753
NEB	-3.28046	-1.00224
LINC02428	-3.2737	1.74313
RORA	-3.27034	-1.44047
LCP1	-3.2422	-3.45362
GATM	-3.23733	-1.63348
FAXDC2	-3.20181	-1.70511
ABHD6	-3.19718	-0.64866
TSPAN5	-3.17597	-1.01428
KLK1	-3.13352	-2.61221
MFAP5	-3.12739	-1.25831
LINC00867	-3.10821	3.07264
CASC15	-3.01639	1.30186
CCSAP	-2.968	-1.16746
KRT16	-2.96584	-1.50647
SPTLC3	-2.96311	-0.692437
ARL5A	-2.96093	-0.91157
CHCHD7	-2.91387	-1.34214
POF1B	-2.85771	-2.18641
DDHD1	-2.85464	-0.801866
PTPN21	-2.84861	-0.840115
KRT10-AS1	-2.84032	-2.10685
SLC8A1	-2.82364	-3.46322
SRPK1	-2.82298	-1.53752
HSD17B2	-2.81661	-2.27045
ELOVL7	-2.74151	-1.25297
HOPX	-2.73619	-0.855709
KLF4	-2.71288	-0.896814
NIPAL4	-2.69646	-0.779649
PSAT1	-2.65514	-1.56616
KRT78	-2.64927	-1.92591
TYRP1	-2.6254	-2.87713
ANKH	-2.61614	-0.825233
ANOS1	-2.59982	-1.98485
ID4	-2.58761	-2.35638
FAM89A	-2.54617	-0.855996
PMEL	-2.53919	-2.09908
FOXE1	-2.537	-1.41314
BNIP3	-2.50927	-0.869238
ZSWIM3	-2.48101	-1.88962
SLC5A1	-2.45914	-0.958327
POU3F1	-2.44562	-1.65552
ROBO1	-2.43719	-1.51652
FOXN1	-2.42085	-1.2017
LINC01224	-2.37331	1.25901
SERPINB5	-2.3682	-1.04942
FBXO45	-2.30422	-0.954037
FIGN	-2.28118	-1.19947
SLC15A1	-2.27285	1.28386
MLANA	-2.25511	-2.45059
CSNK2A2	-2.25305	-1.33793
IL18	-2.24926	-0.7969
GSTA4	-2.22832	-0.947582
C14orf132	-2.21551	-1.96583
C3orf52	-2.21285	-1.10521
SLC7A11	-2.21112	-1.68407
DLG2	-2.20812	-1.24771
EXPH5	-2.17803	-0.979419
CHRNA9	-2.17706	3.06086
TPBG	-2.14989	-0.826858
SLC31A2	-2.1482	-1.1014
MLLT11	-2.1394	-0.954558
VWA2	-2.11631	-1.88792
CREG1	-2.11128	-0.923612
FABP5	-2.10676	0.758652
FBN2	-2.10098	-0.942489
DEGS1	-2.06178	-1.34398
MTRR	-2.05397	-1.39503
TDP2	-2.05054	-1.34008
HSDL2	-2.04849	-1.74586
L2HGDH	-2.02097	-1.04544
ST3GAL6	-2.01829	-1.01046
ALDH2	-2.01755	-1.45918
POU2F3	-2.01082	-1.0488
MREG	-2.00398	-1.00206
MGLL	-1.99307	-0.718111
TRPM1	-1.96018	-2.04045
BTC	-1.95176	-2.06005
DLX5	-1.94714	-0.71487
ARHGAP26	-1.93338	-0.834781
TMEM123	-1.92686	-0.883692
KLK6	-1.92555	1.82394
NMNAT3	-1.91518	-1.85979
RELL1	-1.90635	-1.10958
TTC39B	-1.90594	-0.885465
MAFB	-1.89838	-1.34036
NUAK1	-1.89074	-0.805116
ETV7	-1.88539	-1.44808
MAP2	-1.88267	-0.718071
CEBPB	-1.87814	-0.818736
POLR3G	-1.87655	-0.84011
SOX21	-1.87452	-1.6979
TBC1D12	-1.86025	-0.912124
GATA3	-1.85336	-1.79364
ABCC1	-1.84805	-1.16659
PEX3	-1.84479	-0.805197
PIM1	-1.83557	0.813956
CRLF3	-1.83033	-0.924803
MYCBP2	-1.82395	-1.0636
GNAI1	-1.81629	-0.95848
WLS	-1.79778	-0.701455
BTG2	-1.79649	-0.753541
KLK13	-1.75473	1.83169
PRKAB2	-1.75319	-0.622878
GPRIN2	-1.74403	-1.96106
MOCOS	-1.74311	-1.17972
GBP6	-1.73855	0.876277
EBPL	-1.73235	-0.598407
MEGF9	-1.72618	-1.02895
TMPRSS11GP	-1.71694	-1.29031
ASCL2	-1.70723	-1.34368
CLDN1	-1.70704	-1.16754
IL6R	-1.66566	-0.826647
FAM162A	-1.66041	0.732956
FANCE	-1.65611	-0.967596
LRCH1	-1.65501	-1.08348
WNT4	-1.64316	-1.29094
SLC44A1	-1.63782	-0.686264
DUSP2	-1.62267	-1.23936
ATP7A	-1.61363	-0.820121
CALML3	-1.59452	-1.00595
KRT5	-1.59431	-0.661586
PID1	-1.58068	-1.18125
FNIP2	-1.56791	-1.85084
GJB2	-1.55438	0.547248
TOB2	-1.54938	-1.33765
SNX21	-1.53854	-0.889107
PAWR	-1.53409	-0.699494
FYN	-1.53279	-0.858976
ALDH3A2	-1.52394	-1.09498
GPNMB	-1.51739	-1.31531
MAPK7	-1.50888	-1.26259
SLC39A6	-1.5024	-0.834006
CNTN1	-1.49676	-0.756158
AMMECR1	-1.49186	-0.741238
PLXDC2	-1.49126	-0.689734
CLDND1	-1.48522	-0.734209
EGR2	-1.48318	1.1129
CTNNBIP1	-1.47759	-1.10261
HARS1	-1.46947	-0.724743
BCL11A	-1.45837	-1.14166
C21orf91	-1.45577	-1.31654
FYB1	-1.45373	1.12994
IRS1	-1.44647	-0.903462
ARHGEF26	-1.44466	-1.13853
KCTD15	-1.42898	-0.940932
AHNAK2	-1.41913	-0.736474
BMP2K	-1.41587	-0.958422
GLCCI1	-1.40154	-1.40028
ARL5B	-1.39414	-0.909777
MAF	-1.3638	-1.1484
ZFP36L2	-1.34389	-0.527902
RMI1	-1.3366	-1.2494
ARG2	-1.30548	2.24108
LYST	-1.29941	-0.787968
UACA	-1.29821	0.619412
CT69	-1.29517	1.83987
SELENOI	-1.29473	-0.634989
MRS2	-1.27453	-0.856962
GJB6	-1.26272	0.724609
PLAG1	-1.2605	-0.940734
SCPEP1	-1.25288	-0.988683
WNK1	-1.24598	-0.590111
NEFL	-1.24596	-0.78843
PNLIPRP3	-1.23823	0.771336
COL16A1	-1.22564	-0.939425
BTBD3	-1.20941	-0.861738
RAET1E	-1.20937	0.712514
KRT6B	-1.19126	-0.961469
LACC1	-1.18916	-0.920068
LYPD6B	-1.1879	-1.8136
MPHOSPH6	-1.17721	-0.724857
PCMTD2	-1.15174	-0.705721
ACAD9	-1.14325	-0.72448
HEXIM1	-1.14086	-0.627078
FAM8A1	-1.13754	-0.621645
MAPK14	-1.11119	-0.56314
BNIPL	-1.10245	-0.634583
SPTSSA	-1.10039	-0.864155
CAT	-1.09804	-1.19535
MCC	-1.09546	-1.06815
CASZ1	-1.08602	-0.741844
SLC35F5	-1.08542	-1.14248
RBBP7	-1.01923	-0.566941
HSD17B12	-1.01559	-0.672505
MICAL2	-1.01442	-0.875926
ORMDL1	-0.975888	-1.24164
FBXO28	-0.950243	-0.752888
TSHZ2	-0.939307	-0.91248
MFSD4B	-0.924114	-0.729614
MALT1	-0.880846	-0.638876
SPINK5	-0.868692	0.903009
H6PD	-0.858344	-0.934537
RALBP1	-0.851336	-0.668491
FAM114A1	0.728292	0.710439
RIT1	0.750909	0.890411
MMP28	0.779332	1.21278
LPIN1	0.855941	1.57926
REPS1	0.85728	0.734747
MYO9B	0.887639	0.751969
GSR	0.891117	0.669576
DEFB1	0.895106	2.33037
MAOA	0.903182	1.20928
HEBP2	0.925416	0.617305
DSC2	0.932601	0.600325
UNC5B	0.942226	0.943368
ERO1A	0.963614	0.856134
CDKN2D	0.966125	0.955853
TIMP3	0.986781	0.711773
THSD4	0.9896	1.16501
SIPA1L2	0.990039	0.8629
F11R	1.01634	0.644661
EPHA1	1.01748	0.970538
DAPK2	1.0215	1.73097
SCD	1.02549	1.43628
C1orf74	1.02671	1.50473
CPNE3	1.03887	0.66412
TBC1D8	1.04074	1.164
SMAD3	1.04754	0.674175
ETFB	1.05225	0.936345
SLC25A25	1.06422	1.92802
ARRDC3	1.06576	1.12976
PPP1R15A	1.07249	0.957867
APLP2	1.07434	0.502771
CTSB	1.07495	0.918107
ALDH7A1	1.07608	0.599472
ITGB6	1.07629	1.05972
LTBP2	1.08612	1.22919
TCF7L2	1.08832	0.66343
LNX2	1.09406	0.822755
RAP2B	1.10338	0.611476
MX2	1.11337	0.902713
SEPTIN11	1.11718	0.699358
RNF145	1.15446	1.40604
ARL4D	1.16393	0.713025
GADD45B	1.17114	0.614385
SDCBP2	1.17145	1.08275
CHPT1	1.1718	1.34641
SPINT1	1.17535	0.813514
NXN	1.18083	0.861607
HS6ST1	1.19023	0.798418
PTK6	1.20418	0.596168
EFHD2	1.20589	0.885085
SRSF5	1.21136	0.652271
TCN1	1.21445	1.5638
FAM3D	1.22768	1.24167
SLC35C1	1.23117	1.10834
TRIB1	1.23259	1.05673
SLC1A5	1.24008	1.02149
RBP1	1.24174	0.681722
FTH1	1.24386	0.562426
BIRC3	1.24734	-0.909113
SLPI	1.25901	1.57219
CD24	1.26833	1.15919
SEPTIN6	1.28047	1.04949
SH2D3A	1.28168	0.74004
PMEPA1	1.31403	0.779477
CCDC12	1.32298	0.550741
RGS3	1.34194	1.17372
DUSP16	1.34252	1.02228
SMIM22	1.34263	0.80109
USP53	1.34924	0.879754
SRGAP1	1.35603	1.26528
PSAP	1.36081	0.684016
TMEM51	1.36213	0.986131
ACTG1	1.36316	0.702189
RIPK4	1.36632	1.20685
PDLIM4	1.36807	0.741284
TMCO4	1.37951	1.26043
DCBLD1	1.3835	0.912023
LARP6	1.39988	1.19361
RFFL	1.40639	1.09298
BTBD11	1.41	0.82644
ASAP2	1.41269	0.781149
HGSNAT	1.41654	0.73074
SH2D4A	1.42074	0.769174
RBM47	1.421	0.84347
ATP1A1	1.42435	0.702236
SUN2	1.42486	0.929985
UBC	1.42637	0.794094
S100A9	1.44979	2.39012
ELK3	1.47854	1.19207
IKZF2	1.48628	0.892915
CYTOR	1.49827	1.10103
LRRFIP1	1.50323	1.25473
TACSTD2	1.50535	0.712244
BHLHE40	1.50681	1.61733
SPIN4	1.51241	1.36845
ZNF107	1.5155	2.58101
ADAMTS15	1.53236	2.14795
MAPK10	1.54689	1.15596
ITGB8	1.55018	1.22201
WIPI1	1.55088	1.1848
CD46	1.55337	0.632305
IL1RN	1.55672	0.859923
SMAGP	1.55797	0.988382
NET1	1.56049	0.691216
TMPRSS11A	1.56301	2.32987
TSPAN6	1.56462	0.699026
SLC8B1	1.56512	0.703101
ECI1	1.5749	0.749268
GPCPD1	1.57524	1.01902
IGFL2-AS1	1.58471	2.1714
B3GNT2	1.58905	1.0021
SLC43A2	1.59595	1.31037
CAPN2	1.59864	0.875452
IER2	1.60848	0.721065
AKR1C2	1.61144	2.12518
NT5C2	1.61332	0.744285
PFKP	1.61735	0.95116
RNF152	1.61813	1.20199
NCOR2	1.62382	0.720979
ARHGEF19	1.64443	0.976401
VILL	1.64846	1.72158
TNS4	1.65128	0.920377
H2BC4	1.65638	1.2896
ANXA2	1.65729	1.05129
TRIM2	1.66122	0.981702
CCDC69	1.67104	0.959504
MXRA5	1.67656	1.09638
UBE2H	1.67815	0.651956
NDFIP1	1.68419	0.903697
SPATS2L	1.69765	0.863901
TACC1	1.70185	1.23415
GSAP	1.71009	1.1107
HERC6	1.71022	0.760702
BCL2L11	1.71623	0.864951
ZNF552	1.71833	0.88318
LIPH	1.72179	1.04843
FAM53B	1.7361	0.842899
SRF	1.75073	0.666308
IPMK	1.76924	1.12578
NAMPT	1.77292	1.35066
SNHG18	1.78109	1.1996
SCNN1B	1.78213	1.20811
ACSL3	1.78682	1.25938
SHF	1.7956	1.08576
MME	1.79698	3.30718
BBC3	1.80266	-0.828623
DDIT4	1.81425	0.783998
HEG1	1.81645	1.24415
ZNF503	1.8475	0.645685
HSPB1	1.85255	1.052
STN1	1.85359	1.00683
TRIOBP	1.85559	1.05784
DYRK2	1.85879	0.739858
PPDPF	1.86015	0.731256
BOC	1.88172	1.07969
CYP4F3	1.89122	1.52954
MIA2	1.8958	1.28314
MPZL2	1.90816	1.04118
CGNL1	1.91785	1.66925
CRYBG2	1.94299	0.960046
LRATD2	1.94511	1.54276
SLC13A4	1.95082	1.60006
DUSP4	1.95783	1.12462
ZNF812P	1.96095	3.20428
RUNX1	1.97288	0.9323
PTPRS	1.98051	1.49337
SRRM3	1.99079	1.39559
KRT18	1.99834	0.871131
CSGALNACT1	1.99942	4.33261
SLC6A14	2.0148	1.24867
HECW2	2.02292	-2.1207
GPX2	2.03069	3.12766
LASP1	2.03316	0.777372
AGPAT4	2.04046	1.32869
S100A12	2.05156	3.69111
LHFPL2	2.05395	1.06183
CORO2A	2.06024	0.701973
PYGB	2.08095	1.839
TPCN1	2.08424	0.919281
SEC14L2	2.11955	1.82225
CIB1	2.12521	0.954264
NCF2	2.1303	2.50078
ABRACL	2.13884	0.887823
SDC4	2.14265	0.951372
CRAT	2.14373	1.60799
DNAJB1	2.1495	0.778033
TNFSF9	2.16585	2.08467
SLC39A11	2.17574	0.886488
FZD10-AS1	2.18123	2.55532
LDLRAP1	2.18693	0.755526
SEMA5A	2.20059	2.35244
MYLK	2.22071	1.67101
SERINC2	2.24322	0.855954
KRT8	2.25284	1.2078
BID	2.2597	1.10565
INPPL1	2.27131	0.979738
CAMK2N1	2.2722	2.223
S100A7	2.27941	4.13304
TMTC2	2.28615	0.741067
PAPPA	2.29898	2.63889
IGFBP2	2.30925	1.38921
ITGA4	2.31636	2.55093
ADGRE5	2.3249	1.34769
TNIK	2.32652	1.81897
CLCA4	2.34872	2.86223
TRIM6	2.35274	1.80646
FLOT1	2.40265	1.20959
SYTL2	2.41402	2.03087
MSRB2	2.41536	0.863843
SAA1	2.42111	1.33252
BCL3	2.42171	1.12912
FBXO32	2.43453	2.58128
S100P	2.4423	2.66345
LRRC4	2.46035	2.0329
EMP1	2.47968	1.78433
PBX1	2.49167	1.0993
LRAT	2.52593	3.22109
BHLHE41	2.54242	1.51956
PRSS27	2.55041	1.68916
MAFF	2.55441	2.21432
RBPMS	2.559	0.789083
IDH1	2.59189	1.00631
ETHE1	2.59291	1.60303
ANXA1	2.60111	1.5459
TMEM132A	2.63786	0.998724
RAC2	2.64172	1.34209
ATP9A	2.65937	1.66297
ANGPTL4	2.70789	2.14267
SNRPN	2.72991	0.730686
ABLIM3	2.7335	1.8585
FRK	2.74861	1.00743
HDAC7	2.76098	0.816762
ORAI3	2.76903	1.50999
TRIP10	2.78242	1.0484
PHLDA1	2.80459	1.44866
PDLIM1	2.80896	0.826105
BAALC-AS1	2.80954	2.1983
AKAP12	2.83162	2.64417
FUT3	2.83466	2.40565
CCN2	2.83986	2.73865
TM4SF1	2.84931	1.72645
TSC22D3	2.85046	0.583273
PFKFB3	2.88798	0.961846
DHRS3	2.88883	1.45425
TMPRSS11B	2.89087	4.93785
RNF207	2.9041	3.63693
ID1	2.9125	2.22199
ARL8A	2.92034	0.654419
CAPNS1	2.93439	1.37826
SAT1	2.94688	0.994885
CLDN8	2.97244	1.40011
GLUL	2.99008	1.38338
IER3	2.9947	1.30607
P2RY2	2.99981	2.43489
NR4A2	3.01228	2.92834
EPB41L4A	3.01629	2.03559
PLCE1	3.07296	2.33373
CAPN14	3.07845	4.58082
TRAF4	3.09772	0.847534
ACADM	3.10048	0.917077
B4GALT5	3.10365	1.10127
LINC01213	3.11084	4.12634
UPP1	3.11671	2.59436
FOSB	3.12757	2.0434
FAM83A	3.18556	1.93077
SYTL5	3.23976	2.37189
CDR2L	3.24798	0.988523
MSMB	3.26427	2.46361
HAS3	3.31469	2.19282
TMEM51-AS1	3.31974	1.8619
STEAP4	3.38606	1.26681
MUC20	3.38829	1.37397
CRACDL	3.4263	1.63386
ARHGDIB	3.43554	1.69439
MECOM	3.43934	2.65352
GNG4	3.44325	1.8785
RHCG	3.45312	3.82662
C4orf19	3.49934	3.56486
COX7A1	3.51759	4.41344
SCNN1G	3.53934	1.24476
TFCP2L1	3.55362	2.05006
CNTNAP3	3.56232	1.42574
A4GALT	3.62178	1.54404
RPRML	3.63689	3.57446
STC1	3.65872	2.71703
SERPINB1	3.66591	2.19974
MELTF	3.67899	1.4621
ANXA11	3.69147	1.60657
SNCG	3.72202	1.59287
SIGLEC15	3.74742	3.38659
TTC9	3.7546	1.11746
ST3GAL1	3.79635	2.8399
TINAGL1	3.80212	1.22811
SH3TC2-DT	3.81709	2.53246
ST6GALNAC1	3.83008	3.52976
TP53I3	3.85814	1.27402
MUC22	3.86047	4.36963
HS3ST1	3.8675	3.02448
DHRS9	3.90401	1.6425
SPAG17	3.92334	1.5411
DTX4	3.94346	1.55598
ALOX5AP	4.04419	5.4105
TRIM8	4.06183	0.903288
GALNT5	4.08919	1.37807
BCAT1	4.12245	3.07555
DUOX2	4.13516	1.27388
C15orf48	4.2159	2.51814
ADIRF	4.23042	1.11194
SRPX2	4.25424	3.7868
NTN4	4.25514	2.4787
PITX1	4.25925	2.73176
SH3TC2	4.26819	2.51356
BCAS1	4.2956	1.07325
LINC02021	4.31057	3.06939
ARSI	4.31083	2.46864
ECM1	4.33911	1.25084
GCNT3	4.35094	3.71679
KCNN4	4.38408	4.06608
EHD3	4.40034	1.9824
GCHFR	4.41706	1.95558
SPRR3	4.42553	4.40977
XDH	4.46326	1.3995
EPB41L1	4.47146	1.59809
LASTR	4.51393	2.98298
ARFGEF3	4.52441	3.62722
GALNT12	4.5404	2.26588
ALDH1A3	4.57558	2.87548
CCDC80	4.57686	1.24519
CREG2	4.63092	2.33565
MUC1	4.77782	1.83055
MYEOV	4.82021	4.52197
KRT4	4.86559	3.7605
CRISP3	4.9779	3.78189
TMPRSS4	5.00185	1.89598
ADGRF1	5.01171	2.71032
KRT13	5.02574	4.3987
MAL	5.09591	3.5228
PADI1	5.22646	2.60813
KRT31	5.25098	2.51916
TMPRSS11BNL	5.32419	4.96822
PALM	5.38636	1.37657
KRT15	5.45168	3.35667
SAA2	5.51385	1.46172
TJP3	5.52183	1.55037
LCN2	5.54191	1.55363
TNFAIP2	5.74469	1.40269
APOBEC3A	5.74542	3.58587
EYA2	5.76426	3.49359
MUC21	5.77444	4.36584
KBTBD11	5.78014	3.6168
CEACAM7	5.84144	3.18369
MGAT3	6.01811	3.87196
CLDN7	6.0734	2.69365
CEACAM1	6.08207	3.53035
LINC02303	6.085	4.79671
PLAT	6.09622	1.64537
HOXA-AS2	6.10542	3.11436
STRA6	6.29159	4.42578
ELF3	6.32129	2.84926
GPRC5A	6.52782	1.59748
PSCA	6.5691	1.55144
CEACAM6	6.63531	3.26458
CEACAM5	6.8464	3.38128
PLA2G2A	6.87349	4.15737
SH2D1B	7.09787	4.63529
GABRP	7.1084	3.90642
CALB2	7.12942	4.86864
PRR15L	7.21358	3.08765
KRT19	7.42805	2.06383
