# Supplementary material for: The retinoid X receptor has a critical role in synthetic rexinoid-induced increase in cellular all-trans-retinoic acid
Source: PLoS One. 2024 Apr 1;19(4):e0301447. doi: 10.1371/journal.pone.0301447 (PMC10984533; doi:10.1371/journal.pone.0301447)
Supplement: S6 Table — (XLSX) [file pone.0301447.s009.xlsx]

## Sheet: Key
Supplemental Table 6.
List of DEGs for Venn diagram in Fig. 5A (upregulated by UAB30).
												Sheet ID	Genes
												Sheet 1	90
												Sheet 2	10
												Sheet 3	1
												Sheet 4	1
												Sheet 5	3
												Sheet 6	16
												Sheet 7	125

## Sheet: Sheet 1
gene_id	BaseMean	FC	PV	FDR	Rank	estimatedDEG
KLK13	10.0247	-1.94634	3.23e-17	2.07e-13	2	1
CALML5	12.9044	-1.5642	9.06e-17	3.87e-13	3	1
SPRR1A	10.7936	-2.23656	3.27e-14	1.05e-10	4	1
CASP14	13.5885	-1.28344	4.8e-13	1.23e-09	5	1
LUCAT1	6.12695	-1.87973	1.33e-12	2.43e-09	7	1
ARG2	5.74322	-1.99489	3.48e-11	5.58e-08	8	1
LINC01405	5.4809	-2.58132	4.51e-10	4.82e-07	12	1
PLD3	7.56071	-1.1424	1.24e-09	1.13e-06	14	1
S100A8	16.4466	-1.30435	1.83e-09	1.47e-06	16	1
KLK6	10.6833	-1.60703	4.05e-08	2.22e-05	23	1
CASC15	5.04212	-2.04235	4.16e-08	2.22e-05	24	1
CST6	9.65488	-1.52307	4.87e-08	2.5e-05	25	1
FYB1	6.62518	-1.41072	8e-08	3.94e-05	26	1
LINC00867	2.87221	-3.3711	9.11e-08	4.23e-05	27	1
GBP6	8.02205	-0.994745	2.96e-07	0.000102589	37	1
CHRNA9	4.74668	-2.24924	5.65e-07	0.000163767	44	1
C5orf46	10.0886	-1.67893	5.75e-07	0.000163767	45	1
S100A9	13.8438	-1.309	6.58e-07	0.000175589	48	1
COX7B	11.1847	-0.781969	9.14e-07	0.000229728	51	1
DNASE1L2	6.20099	-1.80042	1.3e-06	0.000293145	57	1
LINC02428	4.43377	-2.11339	1.78e-06	0.000380697	60	1
RPTN	8.42647	-1.77741	2.47e-06	0.000509911	62	1
COX7C	12.4166	-0.817131	2.7e-06	0.000548448	63	1
NDUFB1	11.3148	-0.742242	3.36e-06	0.000643028	67	1
DEFB1	9.45786	-1.01554	4.77e-06	0.000839577	72	1
NDUFA3	9.62204	-0.796386	5.52e-06	0.000942405	75	1
POLR2I	8.48982	-0.765141	6.63e-06	0.00108851	78	1
S100A14	13.063	-0.813007	6.93e-06	0.00112351	79	1
SLURP1	8.77812	-1.11487	7.87e-06	0.00126055	80	1
COPS9	10.4171	-0.786728	1.19e-05	0.00177432	85	1
DAPK2	7.38548	-1.1926	1.2e-05	0.00177432	87	1
CT69	4.68112	-1.64504	2.18e-05	0.00276536	101	1
SPTY2D1OS	5.86277	-1.13869	2.29e-05	0.00285189	102	1
LINC02159	7.04345	-1.17037	2.47e-05	0.00296135	107	1
SYTL1	7.45196	-0.983865	2.69e-05	0.00319471	108	1
ATP5MJ	11.3844	-0.706762	2.75e-05	0.00322939	109	1
RBP1	7.79453	-0.987082	2.98e-05	0.00344015	111	1
RASAL1	5.5084	-1.49928	3.13e-05	0.0035765	112	1
PSMB6	9.82449	-0.775437	5.07e-05	0.00528608	123	1
PYDC1	8.43939	-1.12423	5.66e-05	0.00575143	126	1
NDUFS5	11.4166	-0.739349	5.8e-05	0.00580313	128	1
BEX2	6.34035	-0.999039	7.19e-05	0.00678719	135	1
KRT79	3.59897	-2.24397	7.33e-05	0.0068064	138	1
IFI27L2	7.79979	-0.792882	7.48e-05	0.0068969	139	1
CDA	6.23838	-1.46292	0.000115419	0.00960376	154	1
DIO2	8.33509	-1.06014	0.000124348	0.010149	157	1
ATOX1	9.219	-0.82633	0.000137339	0.0108634	162	1
LINC02560	7.29314	-1.10764	0.00015364	0.0117187	168	1
OSER1	7.27131	-0.833999	0.000171433	0.0129523	169	1
WFDC12	9.20033	-1.20305	0.000179019	0.0133369	172	1
HBEGF	7.79433	-0.71776	0.000191873	0.0140495	175	1
SH3BGRL3	10.3277	-0.794796	0.000196816	0.0141686	178	1
COX5A	10.0391	-0.860862	0.000205691	0.014562	181	1
LCE1D	4.48954	-1.79574	0.000209201	0.0146633	182	1
TPD52L1	8.48843	-0.610969	0.000209411	0.0146633	183	1
ATP5ME	11.6405	-0.721835	0.000231845	0.0158869	187	1
DRG1	7.06927	-0.866271	0.000238962	0.0162875	188	1
SLC15A1	8.52507	-0.860095	0.000246319	0.0166669	189	1
UBL5	11.9062	-1.06939	0.000271502	0.0178411	195	1
C1R	5.60915	-1.33947	0.000275376	0.0180034	196	1
AZGP1	9.70125	-0.766228	0.00028302	0.0183162	198	1
CBR3	4.68295	-1.41555	0.000307351	0.019692	200	1
PCCA-DT	7.6168	-0.869652	0.000336585	0.0214577	201	1
IGFL3	3.97185	-1.58803	0.000356494	0.0219882	207	1
TM7SF2	10.0602	-0.857883	0.000356918	0.0219882	208	1
CNFN	11.0252	-1.12392	0.000368427	0.022512	209	1
TGM5	6.16796	-1.03407	0.000385299	0.0231795	213	1
UQCRQ	11.4982	-0.58744	0.000403776	0.0241775	214	1
CPA4	9.78654	-0.581256	0.00044472	0.0256759	221	1
UQCC2	8.30255	-0.699582	0.000448837	0.0256759	224	1
SWI5	6.23761	-1.11585	0.000470828	0.0268142	225	1
UQCR10	10.2581	-0.742486	0.00049004	0.0274541	228	1
ADPRS	7.96845	-0.661787	0.000553554	0.0296788	239	1
C2CD4B	3.85124	-1.90091	0.000576355	0.0303805	243	1
CTSH	8.84385	-0.896138	0.000580866	0.0303805	245	1
IL34	5.22237	-1.02908	0.000648803	0.0325514	255	1
SNAP29	8.74545	-0.610192	0.000677289	0.0333799	260	1
RAB1A	9.89188	-0.522157	0.000692306	0.0337428	262	1
KLK11	11.2109	-0.608287	0.000715006	0.0344439	266	1
HMGCS2	3.24685	-2.11502	0.000844123	0.0394766	274	1
NDUFA1	11.1842	-0.565056	0.000847627	0.0394964	275	1
PORCN	5.69491	-0.91404	0.000870652	0.0402763	277	1
UQCRH	11.5919	-0.547468	0.000917037	0.0418182	281	1
CAPNS2	8.69008	-0.680331	0.000942522	0.0425263	284	1
WFDC5	10.5958	-0.648293	0.00104612	0.0451346	297	1
PSMB1	9.74836	-0.604144	0.00110551	0.0471375	300	1
MCUR1	9.30611	-0.562229	0.00112779	0.0473709	305	1
TMEM86A	8.40726	-1.10079	0.00114408	0.0473709	308	1
HK2	7.17014	-0.652722	0.00118492	0.0488216	311	1
PLA2G4D	9.39511	-0.544999	0.00120891	0.049492	313	1

## Sheet: Sheet 2
gene_id	BaseMean	FC	PV	FDR	Rank	estimatedDEG
CCN1	6.5511	1.87863	1.03e-12	2.2e-09	6	1
EGR1	9.62741	1.35131	3.9e-10	4.54e-07	11	1
FOS	8.38465	1.36598	2.8e-08	1.79e-05	20	1
HES1	10.0716	0.989458	4.77e-07	0.000146729	41	1
RHOB	6.89667	1.09286	1.69e-05	0.00233112	93	1
EDN1	4.85834	1.54259	0.000108348	0.00913404	152	1
IGFL1	8.37169	1.18387	0.000194286	0.0141326	176	1
TAGLN	5.24222	1.34872	0.000225169	0.0155963	185	1
COMT	9.47645	0.766556	0.00059079	0.0306493	247	1
AKT1	7.14751	0.769076	0.000864319	0.0401282	276	1

## Sheet: Sheet 3
gene_id	BaseMean	FC	PV	FDR	Rank	estimatedDEG
CXCL14	13.4296	0.853005	4.53e-09	3.23e-06	18	1

## Sheet: Sheet 4
gene_id	BaseMean	FC	PV	FDR	Rank	estimatedDEG
COL1A1	7.05096	1.03411	8.77e-05	0.00769309	146	1

## Sheet: Sheet 5
gene_id	BaseMean	FC	PV	FDR	Rank	estimatedDEG
SCD	10.4358	-0.694919	9.9e-05	0.00845638	150	1
IGFL2-AS1	5.17875	-1.45809	0.000151024	0.0115882	167	1
SH3PXD2A-AS1	6.11791	-0.984256	0.000504277	0.027733	233	1

## Sheet: Sheet 6
gene_id	BaseMean	FC	PV	FDR	Rank	estimatedDEG
PRSS27	7.78318	-1.45665	1.98e-10	2.82e-07	9	1
S100P	10.0816	-1.42062	7.61e-10	7.5e-07	13	1
S100A12	6.23557	-1.65139	1.36e-09	1.16e-06	15	1
TMPRSS11B	4.78627	-2.10648	1.45e-07	5.91e-05	31	1
PI3	11.7265	-1.43172	1.55e-07	6.01e-05	33	1
UNC5B-AS1	6.75342	-1.51193	2.66e-07	9.45e-05	36	1
SPRR1B	14.0812	-1.06065	4.56e-07	0.000146227	40	1
SLPI	12.18	-1.06227	8.67e-07	0.000226686	49	1
PAPPA	6.04183	-1.24479	5.8e-06	0.000978377	76	1
CRNN	7.65906	-1.30734	1.24e-05	0.00180324	88	1
ATP5IF1	10.9048	-0.550269	5.59e-05	0.00573391	125	1
BCAT1	4.94275	-1.66341	6.64e-05	0.00649822	131	1
FBXO32	6.80173	-0.976129	6.97e-05	0.00671538	133	1
MME	3.13449	-2.18844	0.000107944	0.00913404	151	1
CLCA4	6.89328	-0.869785	0.000277408	0.0180442	197	1
RHCG	10.0836	-1.15034	0.000698638	0.0337832	264	1

## Sheet: Sheet 7
gene_id	BaseMean	FC	PV	FDR	Rank	estimatedDEG
CEACAM5	6.23394	5.2579	7.97e-45	1.01e-40	1	1
MUC21	5.59516	5.90193	2.35e-39	1.49e-35	2	1
KRT15	10.3494	3.49267	2.22e-36	9.4e-33	3	1
CRISP3	6.32464	5.00153	3.99e-34	1.01e-30	5	1
SPRR3	11.2442	4.91079	1.94e-33	4.1e-30	6	1
GCNT3	5.71373	4.08988	9.23e-30	1.06e-26	11	1
CEACAM6	7.87532	4.7326	1e-29	1.06e-26	12	1
IER3	9.51399	2.72338	1.49e-24	1.18e-21	16	1
ID1	9.41052	2.75766	4.86e-24	3.09e-21	20	1
C15orf48	7.54189	3.54927	1.33e-23	8.06e-21	21	1
EMP1	10.2362	2.14623	2.83e-23	1.63e-20	22	1
KRT13	13.3996	3.76169	3.41e-23	1.81e-20	23	1
JUNB	9.58682	2.57554	4.29e-22	2.18e-19	25	1
KRT4	11.4941	3.91157	1.82e-21	8.88e-19	26	1
PITX1	7.33583	2.87277	5.41e-21	2.54e-18	27	1
KRT31	4.81501	4.62182	2.17e-20	9.86e-18	28	1
S100A7	14.0547	3.35471	8.04e-19	2.92e-16	35	1
SPINK7	7.14368	3.07164	6.92e-18	2.31e-15	38	1
TFCP2L1	8.96074	2.16978	1.48e-16	4.59e-14	41	1
PADI1	5.33861	3.54439	5.66e-16	1.6e-13	45	1
SLC6A14	9.41243	2.18189	1.41e-15	3.73e-13	48	1
ASS1	5.9106	3.00733	7.3e-14	1.52e-11	61	1
RARRES1	5.41707	2.63033	1.39e-13	2.84e-11	62	1
KLK12	5.61716	2.85786	2.95e-13	5.76e-11	65	1
FAM83A	10.0874	1.57649	1.44e-11	2.25e-09	81	1
DTX4	7.00096	2.1332	2.26e-11	3.37e-09	85	1
MSMB	4.84181	2.78863	8.93e-11	1.19e-08	95	1
TMPRSS11BNL	3.41049	4.71039	6.15e-10	7.23e-08	108	1
ST6GALNAC1	4.74434	2.73017	7.38e-10	8.6e-08	109	1
MAL	9.04088	5.03058	3.77e-09	3.77e-07	127	1
MAFF	5.92366	2.12615	4.89e-09	4.85e-07	128	1
FUT3	6.18655	2.11359	6.37e-09	5.99e-07	135	1
ZNF812P	4.83342	2.71626	7.15e-09	6.58e-07	138	1
TM4SF1	8.20919	1.78537	1.04e-08	9.47e-07	140	1
FAM222A	3.09977	4.17222	2.08e-08	1.74e-06	152	1
SLC13A4	4.69331	2.64389	2.89e-08	2.39e-06	154	1
FAAH2	5.88634	1.8886	3.15e-08	2.56e-06	156	1
SLC25A25	7.26039	1.65825	3.27e-08	2.63e-06	158	1
TINAGL1	7.77055	1.40269	3.85e-08	3.07e-06	159	1
ZNF503	7.92964	1.24502	5.87e-08	4.44e-06	168	1
CDK5R1	6.78127	1.68501	1.05e-07	7.61e-06	175	1
AKR1C2	8.12429	1.37877	1.34e-07	9.41e-06	181	1
HDAC7	8.87407	1.60638	1.57e-07	1.07e-05	186	1
SPNS2	9.45655	1.55232	2.04e-07	1.36e-05	189	1
ABTB2	6.33154	1.82945	2.24e-07	1.48e-05	192	1
SHB	6.29254	1.96657	2.64e-07	1.68e-05	199	1
TMBIM1	9.67674	1.35701	2.81e-07	1.79e-05	200	1
TMPRSS11D	7.91701	1.44033	3.36e-07	2.07e-05	206	1
SRPX2	3.17845	3.43177	4.2e-07	2.5e-05	213	1
CDKN2D	6.6036	1.4231	4.42e-07	2.61e-05	215	1
DUSP16	8.16658	1.29076	5.75e-07	3.29e-05	222	1
IRF2BPL	8.9565	1.37361	5.81e-07	3.31e-05	223	1
PDLIM1	8.59354	1.54137	8.02e-07	4.45e-05	229	1
C4orf19	3.86717	2.65245	1.06e-06	5.77e-05	233	1
FOXC1	8.29177	1.41727	1.08e-06	5.86e-05	234	1
NIBAN2	10.0367	1.69247	1.22e-06	6.57e-05	236	1
SNRPN	5.82907	1.78423	1.42e-06	7.46e-05	242	1
TMPRSS11A	6.11211	1.56318	1.47e-06	7.66e-05	244	1
BIN2	4.09876	2.51687	1.71e-06	8.7e-05	249	1
H1-2	8.00495	1.13939	2.1e-06	0.000105376	253	1
PHLDA2	8.55672	1.40341	2.75e-06	0.00013481	259	1
IER2	9.05681	1.36469	3e-06	0.000143298	266	1
MAX	9.08677	1.06853	3.1e-06	0.000146886	268	1
DDIT4	10.1395	0.981497	3.2e-06	0.000149945	271	1
AKR1C3	6.83073	1.53351	3.64e-06	0.000165217	279	1
RGMA	4.43239	2.47149	4.94e-06	0.000214016	293	1
SCNN1G	5.52686	2.06589	5.09e-06	0.000217609	297	1
SDHC	9.43472	0.997044	8.01e-06	0.000323057	315	1
FSCN1	9.41861	1.58293	9.54e-06	0.000373925	324	1
CYP4B1	9.14613	1.02997	9.96e-06	0.00038546	328	1
MXD1	8.04765	1.09022	1.12e-05	0.000427075	334	1
SDCBP2	9.76343	1.10451	1.71e-05	0.000614076	354	1
PFKFB3	6.13904	1.83036	1.72e-05	0.000614076	355	1
ATP5MG	11.2198	1.30369	1.77e-05	0.00063296	356	1
TUBA1B	10.9243	1.20656	2.26e-05	0.000784537	366	1
FRMD8	10.9508	1.37421	2.53e-05	0.000855715	376	1
TSTD1	9.23237	0.996603	3.1e-05	0.00100603	391	1
SPAG17	2.19302	3.96082	3.93e-05	0.00124667	400	1
CHMP5	9.48634	1.0043	4.04e-05	0.00126936	404	1
SMAGP	8.55856	1.10347	4.54e-05	0.00138273	416	1
FAM3D	7.86978	1.11969	4.91e-05	0.00147057	424	1
NR4A2	3.44438	2.43264	5.27e-05	0.00156733	427	1
AIF1L	5.98166	1.31808	5.39e-05	0.0015936	429	1
PPP1R15A	7.46261	1.07076	5.91e-05	0.00173336	433	1
SNCG	3.76967	2.2444	6.41e-05	0.001851	439	1
SLC39A11	6.99585	1.3834	0.00015026	0.00380141	502	1
DLK2	4.56702	1.8053	0.000158847	0.00395559	510	1
TSPAN6	7.33308	1.03075	0.000170482	0.00418955	516	1
CFTR	3.15664	2.53471	0.000232432	0.00543279	543	1
CX3CL1	2.62806	2.91752	0.00030182	0.00679195	564	1
H2BC4	4.19306	1.73548	0.000320166	0.0070838	574	1
CORO2A	7.44236	1.0647	0.000334103	0.00732833	579	1
CDC42EP4	7.10205	1.08719	0.000405761	0.0085886	600	1
MAB21L4	7.31964	0.856696	0.000429713	0.00896475	607	1
RPRML	2.45441	3.4052	0.000657704	0.0124113	673	1
PGLYRP4	8.44166	1.20467	0.000716246	0.0133182	683	1
INPPL1	6.34606	1.13191	0.000722386	0.0133736	686	1
LIPH	6.6626	1.20266	0.000736849	0.0135959	688	1
RAB11B	7.71112	1.06748	0.000737605	0.0135959	689	1
CRABP2	10.5548	1.05201	0.000744705	0.0136462	693	1
LINC01214	4.78754	1.42096	0.000745705	0.0136462	694	1
TST	8.18853	0.996647	0.000747045	0.013651	695	1
LY6D	10.1552	0.810071	0.000991855	0.0171976	732	1
LRRC4	4.70322	1.77674	0.00112298	0.0189671	751	1
GABARAPL1	7.08368	0.884642	0.00112331	0.0189671	752	1
AGR2	2.60555	2.76532	0.00119208	0.0197901	765	1
STC1	1.99788	3.74646	0.00120063	0.0199059	766	1
IGFBP2	6.26693	1.50129	0.00124215	0.0204343	772	1
SUN2	7.92899	0.908174	0.00162824	0.0246015	840	1
KRT24	4.30006	2.08773	0.00178204	0.0261037	867	1
GLIS2	5.48096	1.2928	0.00179258	0.0262278	868	1
TRMT112	9.10075	0.795667	0.00193545	0.0278372	883	1
TSEN34	7.50765	0.808728	0.00220601	0.030491	918	1
AKT2	9.56592	1.03027	0.0022878	0.0314449	924	1
CFL1	10.8118	0.900363	0.0026037	0.0346978	953	1
PLBD1	8.79123	0.82829	0.00279009	0.0364175	973	1
SELENBP1	2.93875	2.58497	0.00286724	0.037233	978	1
CPNE2	5.21168	1.17735	0.00288548	0.0373173	982	1
FOXQ1	6.74639	0.997847	0.00300407	0.0382665	997	1
LRP10	9.82494	0.598571	0.00311431	0.0392378	1008	1
NDRG4	8.59469	0.993902	0.00340732	0.0419311	1032	1
PSPH	6.00495	1.31633	0.003507	0.0429083	1038	1
SEMA5A	4.69308	1.25749	0.00359078	0.0437647	1042	1
PRSS23	8.76131	0.861252	0.0037523	0.0451699	1055	1
FGGY	6.29995	0.998445	0.00384715	0.0458338	1066	1
