# Supplementary material for: The retinoid X receptor has a critical role in synthetic rexinoid-induced increase in cellular all-trans-retinoic acid
Source: PLoS One. 2024 Apr 1;19(4):e0301447. doi: 10.1371/journal.pone.0301447 (PMC10984533; doi:10.1371/journal.pone.0301447)
Supplement: S7 Table — (XLSX) [file pone.0301447.s010.xlsx]

## Sheet: Key
Supplemental Table 7.
List of DEGs for Venn diagram in Fig. 5B (downregulated by UAB30).
												Sheet ID	Genes
												Sheet 1	10
												Sheet 2	6
												Sheet 3	25
												Sheet 4	30
												Sheet 5	24

## Sheet: Sheet 1
gene_id	BaseMean	FC	PV	FDR	Rank	estimatedDEG
TYRP1	6.36537	1.88889	3.92e-09	2.96e-06	17	1
CXCL14	13.4296	0.853005	4.53e-09	3.23e-06	18	1
SPRR2B	7.43606	1.40811	2.86e-05	0.00333323	110	1
PMEL	7.86283	1.11915	4.11e-05	0.00446637	118	1
SLC16A10	8.28737	0.757142	6.7e-05	0.0065055	132	1
GPR157	8.2207	0.666187	7.2e-05	0.00678719	136	1
KRT77	9.93662	0.905755	8.35e-05	0.00753626	142	1
CLEC2A	5.16745	1.71531	0.000173939	0.0130342	171	1
IL18	9.29278	0.737514	0.00101468	0.0441673	294	1
KRT6C	11.3635	0.690068	0.00114524	0.0473709	309	1

## Sheet: Sheet 2
gene_id	BaseMean	FC	PV	FDR	Rank	estimatedDEG
KRT2	8.53497	3.42636	1.85e-48	2.37e-44	1	1
GATA3	10.8266	0.595501	1.75e-05	0.00235683	95	1
FNIP2	7.99823	0.873335	2.46e-05	0.00296135	106	1
DSG1	12.0047	0.883868	3.31e-05	0.00375882	113	1
TGFBR3	5.70013	1.57272	4.76e-05	0.00504139	121	1
CLDN1	10.7676	0.63357	7.06e-05	0.00675287	134	1

## Sheet: Sheet 3
gene_id	BaseMean	FC	PV	FDR	Rank	estimatedDEG
F3	9.69973	1.23318	6.51e-09	4.39e-06	19	1
MAFB	9.85579	0.807937	3.8e-08	2.21e-05	22	1
LYPD6B	7.62871	1.27935	9.1e-07	0.000229728	50	1
VANGL2	4.24147	2.58122	1.36e-06	0.000299865	58	1
EPPK1	8.0246	1.16589	2.06e-06	0.000433391	61	1
IRX2	8.60216	0.818434	4.78e-06	0.000839577	73	1
ATXN7	7.54485	1.07175	4.87e-06	0.000843003	74	1
ZBTB16	8.02638	0.800657	7.97e-06	0.00126055	81	1
SDHD	5.78193	1.73071	1.2e-05	0.00177432	86	1
CHD4	8.60946	0.78598	3.76e-05	0.00422413	114	1
PLLP	6.55524	1.07182	3.8e-05	0.00423156	115	1
PCGF5	7.78109	0.962418	4.03e-05	0.00441747	117	1
BIRC3	6.35414	1.10094	4.87e-05	0.00511143	122	1
BSDC1	6.88793	1.11537	0.000186015	0.013778	173	1
NDUFAF4	6.37317	0.8665	0.000195214	0.0141326	177	1
NSUN2	7.63887	0.827956	0.000200917	0.014383	179	1
PPM1H	3.84552	2.0593	0.000264863	0.0174946	194	1
CRIM1	6.1409	1.30948	0.000346092	0.0217383	203	1
SLC44A1	10.7969	0.570335	0.000490634	0.0274541	229	1
PLXNA2	7.39472	0.703077	0.00052971	0.0287615	236	1
RFX5	6.30753	0.85045	0.00057235	0.0303062	242	1
ARL6IP6	6.58746	0.82526	0.000655825	0.0326809	257	1
EIF1AX	9.1206	0.580873	0.000671437	0.0332193	259	1
NUAK1	9.53119	0.730762	0.00081153	0.0385146	270	1
F2RL1	6.21747	1.22396	0.00102025	0.0441673	296	1

## Sheet: Sheet 4
gene_id	BaseMean	FC	PV	FDR	Rank	estimatedDEG
KLK1	7.31354	-1.18422	1.39987e-05	0.00136685	130	1
NEB	7.89512	-1.14008	1.56991e-05	0.0014591	137	1
TAF1D	9.97315	-0.754669	2.27046e-05	0.00183037	157	1
HIPK1	8.53278	-0.730018	3.72115e-05	0.00241742	196	1
CUX2	4.17622	-2.08803	9.85415e-05	0.00451341	278	1
MOCOS	6.36602	-0.959374	0.000108485	0.00484681	285	1
ELOVL5	7.78353	-0.899814	0.000254474	0.00879174	368	1
MACF1	11.4268	-0.546578	0.000362314	0.0111434	414	1
EFNA5	9.12287	-0.57011	0.000405531	0.0119252	433	1
HSD11B2	8.02083	-0.632829	0.000442442	0.0125191	450	1
EIF2S1	9.1284	-0.55281	0.000466002	0.0128156	463	1
WASHC4	7.87491	-0.684142	0.000767436	0.0172342	567	1
PLAGL1	9.15896	-0.662346	0.00120188	0.0228204	670	1
ARL5A	9.7887	-0.558596	0.00125115	0.0234279	680	1
PDPK1	7.85742	-0.519082	0.0014772	0.0255907	735	1
PLEKHA1	9.16921	-0.503855	0.00165552	0.0277	761	1
SLC39A6	10.8589	-0.446761	0.00219021	0.0332395	839	1
EEF1A1	10.4181	-0.865662	0.00219769	0.033276	840	1
PAG1	8.78181	-0.567709	0.00233377	0.0344333	863	1
SLC8A1	5.78485	-0.868929	0.00237168	0.034791	868	1
MYCBP2	11.5405	-0.464943	0.00249599	0.0359497	884	1
PTGS1	6.97535	-0.65819	0.00268496	0.03786	903	1
ROBO1	10.0795	-0.559964	0.00275363	0.0382962	914	1
N4BP2L2	9.85995	-0.505897	0.00305414	0.0410222	947	1
BCL11A	8.85861	-0.509091	0.00307644	0.0411906	951	1
LYST	8.43453	-0.482103	0.00391488	0.0481625	1035	1
PTPN13	9.16276	-0.573065	0.00401866	0.048851	1046	1
SLC26A2	6.90512	-0.686017	0.00410408	0.0491938	1062	1
EDEM3	8.02645	-0.55206	0.00413417	0.04936	1066	1
RBM7	6.42545	-0.656149	0.00419591	0.0497822	1073	1

## Sheet: Sheet 5
gene_id	FC	FDR	Rank
CALML5	-1.5642	3.87e-13	3
CASP14	-1.28344	1.23e-09	5
PLD3	-1.1424	1.13e-06	14
CST6	-1.52307	2.5e-05	25
NDUFB7	-1.13512	5.84e-05	30
SULT2B1	-1.11765	0.000127843	38
EEF1GP5	-4.36117	0.000132917	39
C5orf46	-1.67893	0.000163767	45
SLC1A6	-1.03319	0.000234111	53
RPTN	-1.77741	0.000509911	62
SLURP1	-1.11487	0.00126055	80
RPS26	-0.796744	0.00148551	83
KLK8	-1.36308	0.00211803	92
LINC02159	-1.17037	0.00296135	107
GCOM1	-1.13983	0.00424532	116
GAPDHP1	-2.14061	0.00475314	120
PYDC1	-1.12423	0.00575143	126
TMEM203	-0.960103	0.0112022	164
AZGP1	-0.766228	0.0183162	198
AKT1S1	-0.872941	0.0217383	204
ACSBG1	-0.792602	0.0303805	244
APOB	-1.31977	0.0306493	246
SERPINA12	-1.05518	0.0337832	265
TMEM86A	-1.10079	0.0473709	308
