# Supplementary material for: The retinoid X receptor has a critical role in synthetic rexinoid-induced increase in cellular all-trans-retinoic acid
Source: PLoS One. 2024 Apr 1;19(4):e0301447. doi: 10.1371/journal.pone.0301447 (PMC10984533; doi:10.1371/journal.pone.0301447)
Supplement: S8 Table — (XLSX) [file pone.0301447.s011.xlsx]

## Sheet: Key
Supplemental Table 8.
List of DEGs for Venn diagram in Fig. 6A (upregulated by UAB110).
											Sheet ID	Genes
											Sheet 1	33
											Sheet 2	7
											Sheet 3	2
											Sheet 4	19
											Sheet 5	346
											Sheet 6	1

## Sheet: Sheet 1
gene_id	BaseMean	FC	PV	FDR	Rank	estimatedDEG
KLK13	10.0247	-1.94634	3.23e-17	2.07e-13	2	1
SPRR1A	10.7936	-2.23656	3.27e-14	1.05e-10	4	1
LUCAT1	6.12695	-1.87973	1.33e-12	2.43e-09	7	1
ARG2	5.74322	-1.99489	3.48e-11	5.58e-08	8	1
LINC01405	5.4809	-2.58132	4.51e-10	4.82e-07	12	1
S100A8	16.4466	-1.30435	1.83e-09	1.47e-06	16	1
KLK6	10.6833	-1.60703	4.05e-08	2.22e-05	23	1
CASC15	5.04212	-2.04235	4.16e-08	2.22e-05	24	1
FYB1	6.62518	-1.41072	8e-08	3.94e-05	26	1
LINC00867	2.87221	-3.3711	9.11e-08	4.23e-05	27	1
PI3	11.7265	-1.43172	1.55e-07	6.01e-05	33	1
UNC5B-AS1	6.75342	-1.51193	2.66e-07	9.45e-05	36	1
GBP6	8.02205	-0.994745	2.96e-07	0.000102589	37	1
SPRR1B	14.0812	-1.06065	4.56e-07	0.000146227	40	1
CHRNA9	4.74668	-2.24924	5.65e-07	0.000163767	44	1
VWF	3.80632	-2.34961	5.97e-07	0.000166313	46	1
LINC02428	4.43377	-2.11339	1.78e-06	0.000380697	60	1
S100A14	13.063	-0.813007	6.93e-06	0.00112351	79	1
CRNN	7.65906	-1.30734	1.24e-05	0.00180324	88	1
CT69	4.68112	-1.64504	2.18e-05	0.00276536	101	1
NDUFS5	11.4166	-0.739349	5.8e-05	0.00580313	128	1
PMFBP1	4.67374	-1.5927	0.000129762	0.0103876	160	1
HBEGF	7.79433	-0.71776	0.000191873	0.0140495	175	1
COX5A	10.0391	-0.860862	0.000205691	0.014562	181	1
TPD52L1	8.48843	-0.610969	0.000209411	0.0146633	183	1
ATP5ME	11.6405	-0.721835	0.000231845	0.0158869	187	1
SLC15A1	8.52507	-0.860095	0.000246319	0.0166669	189	1
CBR3	4.68295	-1.41555	0.000307351	0.019692	200	1
SWI5	6.23761	-1.11585	0.000470828	0.0268142	225	1
SH3PXD2A-AS1	6.11791	-0.984256	0.000504277	0.027733	233	1
NDUFA1	11.1842	-0.565056	0.000847627	0.0394964	275	1
PORCN	5.69491	-0.91404	0.000870652	0.0402763	277	1
PSMB1	9.74836	-0.604144	0.00110551	0.0471375	300	1

## Sheet: Sheet 2
gene_id	BaseMean	FC	PV	FDR	Rank	estimatedDEG
RHOB	6.89667	1.09286	1.69e-05	0.00233112	93	1
BIRC3	6.35414	1.10094	4.87e-05	0.00511143	122	1
CREB3L2	6.94425	1.1169	8.27e-05	0.00751617	141	1
FBXL17	6.86174	0.888438	0.000263068	0.0174661	193	1
RARA	3.49276	2.13007	0.000339858	0.0215591	202	1
HMCES	6.97523	0.840714	0.000432908	0.0253301	219	1
ADAM9	5.93753	0.981519	0.000978813	0.0430858	290	1

## Sheet: Sheet 3
gene_id	BaseMean	FC	PV	FDR	Rank	estimatedDEG
S100A11	11.1144	-0.700123	0.000617532	0.0314473	251	1
IQCE	5.44859	-1.04466	0.00109603	0.0471091	298	1

## Sheet: Sheet 4
gene_id	BaseMean	FC	PV	FDR	Rank	estimatedDEG
PRSS27	7.78318	-1.45665	1.98e-10	2.82e-07	9	1
S100P	10.0816	-1.42062	7.61e-10	7.5e-07	13	1
S100A12	6.23557	-1.65139	1.36e-09	1.16e-06	15	1
TMPRSS11B	4.78627	-2.10648	1.45e-07	5.91e-05	31	1
S100A9	13.8438	-1.309	6.58e-07	0.000175589	48	1
SLPI	12.18	-1.06227	8.67e-07	0.000226686	49	1
DEFB1	9.45786	-1.01554	4.77e-06	0.000839577	72	1
PAPPA	6.04183	-1.24479	5.8e-06	0.000978377	76	1
DAPK2	7.38548	-1.1926	1.2e-05	0.00177432	87	1
RBP1	7.79453	-0.987082	2.98e-05	0.00344015	111	1
BCAT1	4.94275	-1.66341	6.64e-05	0.00649822	131	1
FBXO32	6.80173	-0.976129	6.97e-05	0.00671538	133	1
CTSB	10.8485	-0.530695	8.24e-05	0.00751617	140	1
SCD	10.4358	-0.694919	9.9e-05	0.00845638	150	1
MME	3.13449	-2.18844	0.000107944	0.00913404	151	1
IGFL2-AS1	5.17875	-1.45809	0.000151024	0.0115882	167	1
CLCA4	6.89328	-0.869785	0.000277408	0.0180442	197	1
RHCG	10.0836	-1.15034	0.000698638	0.0337832	264	1
TMCO4	5.03047	-1.36774	0.00111775	0.0472937	302	1

## Sheet: Sheet 5
gene_id	BaseMean	FC	PV	FDR	Rank	estimatedDEG
PLAT	6.49782	6.09622	3.86e-53	3.22e-50	15	1
CEACAM5	6.77568	6.8464	7.65e-46	4.58e-43	20	1
CEACAM6	8.57552	6.63531	1.02e-42	5.78e-40	22	1
KRT19	7.1816	7.42805	6.98e-42	3.64e-39	24	1
KRT15	11.0728	5.45168	1.22e-41	6.12e-39	25	1
ELF3	7.45142	6.32129	1.37e-39	6.15e-37	28	1
GPRC5A	7.23388	6.52782	2.26e-37	9.14e-35	31	1
LCN2	10.3842	5.54191	7.37e-36	2.88e-33	32	1
TNFAIP2	6.61888	5.74469	2.29e-35	8.18e-33	35	1
TTC9	8.03435	3.7546	4.59e-32	1.34e-29	43	1
SERPINB1	8.32166	3.66591	7.28e-32	2.07e-29	44	1
GCNT3	5.58881	4.35094	1.64e-31	4.46e-29	46	1
TMPRSS4	8.03463	5.00185	3.75e-31	9.79e-29	48	1
TFCP2L1	9.3954	3.55362	1.75e-30	4.39e-28	50	1
BCAS1	5.94725	4.2956	1.39e-29	3.22e-27	54	1
GABRP	4.98602	7.1084	1.58e-29	3.59e-27	55	1
DUOX2	6.71228	4.13516	7.04e-29	1.52e-26	58	1
CLDN7	6.40294	6.0734	8.16e-29	1.73e-26	59	1
ADIRF	8.02395	4.23042	9.03e-29	1.85e-26	61	1
CEACAM1	6.73189	6.08207	9.63e-29	1.92e-26	63	1
B4GALT5	8.08069	3.10365	4.05e-28	7.46e-26	68	1
MUC21	5.27818	5.77444	4.37e-28	7.93e-26	69	1
ANXA11	8.66092	3.69147	2.01e-27	3.45e-25	73	1
GLUL	10.4202	2.99008	3.01e-27	5.1e-25	74	1
CRISP3	6.05731	4.9779	6.82e-27	1.11e-24	77	1
DHRS9	7.49779	3.90401	1.06e-26	1.71e-24	78	1
PRR15L	4.21177	7.21358	4.12e-26	6.3e-24	82	1
SH3TC2	5.12608	4.26819	9.24e-26	1.36e-23	85	1
CCDC80	6.34859	4.57686	6.86e-25	9.24e-23	93	1
ID1	9.23078	2.9125	2e-24	2.5e-22	99	1
ALDH1A3	6.48633	4.57558	2e-24	2.5e-22	100	1
EPB41L1	6.68499	4.47146	2.94e-24	3.58e-22	103	1
KRT13	13.7764	5.02574	3.84e-24	4.58e-22	105	1
MUC1	6.97775	4.77782	2.39e-23	2.7e-21	111	1
SAA2	5.79779	5.51385	5.63e-23	6.07e-21	116	1
ECM1	7.34177	4.33911	1.09e-22	1.16e-20	117	1
PADI1	5.92655	5.22646	1.1e-22	1.17e-20	118	1
SAT1	9.24966	2.94688	2.27e-22	2.36e-20	120	1
DTX4	7.65092	3.94346	2.84e-22	2.92e-20	122	1
KRT4	11.7172	4.86559	9.21e-22	9.08e-20	127	1
CEACAM7	4.42204	5.84144	1.16e-21	1.13e-19	129	1
EHD3	5.57947	4.40034	4.72e-21	4.44e-19	133	1
STEAP4	6.54108	3.38606	1.21e-20	1.1e-18	137	1
EMP1	10.1434	2.47968	1.38e-20	1.24e-18	139	1
EPB41L4A	6.59355	3.01629	2.4e-20	2.15e-18	140	1
TSC22D3	7.75	2.85046	3.75e-20	3.31e-18	142	1
TJP3	4.91906	5.52183	9.28e-20	7.91e-18	147	1
PBX1	8.24631	2.49167	1.09e-19	9.13e-18	149	1
SPRR3	10.7459	4.42553	6.84e-19	5.35e-17	160	1
TINAGL1	8.71406	3.80212	7.57e-19	5.85e-17	162	1
ADGRF1	5.67592	5.01171	1.89e-18	1.4e-16	169	1
PHLDA1	6.62418	2.80459	4.12e-18	3e-16	172	1
PITX1	7.7732	4.25925	1.64e-17	1.16e-15	178	1
FAM83A	10.6353	3.18556	1.81e-17	1.26e-15	180	1
KRT31	4.87389	5.25098	3.19e-17	2.16e-15	185	1
C15orf48	7.61663	4.2159	4.65e-17	3.11e-15	187	1
A4GALT	4.74535	3.62178	4.97e-17	3.27e-15	190	1
IER3	9.39279	2.9947	6.26e-17	4.06e-15	193	1
ST6GALNAC1	5.03703	3.83008	1.58e-16	9.97e-15	199	1
HOXA-AS2	3.81159	6.10542	1.94e-16	1.2e-14	202	1
LASP1	8.10348	2.03316	2.17e-16	1.33e-14	204	1
TM4SF1	8.48448	2.84931	2.38e-16	1.45e-14	205	1
FUT3	6.29125	2.83466	3.66e-16	2.17e-14	211	1
ARHGDIB	6.94721	3.43554	1.22e-15	6.93e-14	221	1
ATP9A	6.74757	2.65937	1.62e-15	9.11e-14	223	1
XDH	5.7281	4.46326	1.9e-15	1.06e-13	225	1
MAL	8.82227	5.09591	2.53e-15	1.38e-13	229	1
TRAF4	5.68315	3.09772	5.03e-15	2.67e-13	236	1
ST3GAL1	4.22711	3.79635	6.58e-15	3.43e-13	240	1
GALNT12	4.21341	4.5404	1.12e-14	5.73e-13	244	1
SLC6A14	9.06997	2.0148	1.22e-14	6.2e-13	247	1
IDH1	8.32884	2.59189	1.76e-14	8.76e-13	251	1
CDR2L	6.61454	3.24798	1.97e-14	9.78e-13	252	1
GALNT5	5.2246	4.08919	2.02e-14	9.94e-13	255	1
KBTBD11	3.70225	5.78014	4.88e-14	2.32e-12	264	1
BID	7.094	2.2597	5.25e-14	2.48e-12	265	1
ANXA1	8.41119	2.60111	5.53e-14	2.59e-12	267	1
CRACDL	5.59866	3.4263	6.09e-14	2.82e-12	270	1
TRIP10	7.35979	2.78242	7.38e-14	3.41e-12	271	1
MUC20	5.15942	3.38829	3.31e-13	1.45e-11	285	1
ARL8A	7.72701	2.92034	3.34e-13	1.46e-11	286	1
FRK	5.58711	2.74861	3.73e-13	1.62e-11	289	1
TP53I3	7.85115	3.85814	5.32e-13	2.28e-11	292	1
SNCG	4.2479	3.72202	6.45e-13	2.74e-11	294	1
SH3TC2-DT	4.44435	3.81709	8.35e-13	3.51e-11	298	1
ABRACL	7.32936	2.13884	9.33e-13	3.91e-11	299	1
ZNF503	7.97279	1.8475	1.43e-12	5.95e-11	301	1
LRRFIP1	9.55893	1.50323	2.27e-12	9.22e-11	308	1
P2RY2	6.0354	2.99981	2.49e-12	1.01e-10	310	1
DHRS3	8.16647	2.88883	2.53e-12	1.02e-10	311	1
EYA2	3.2788	5.76426	3.8e-12	1.5e-10	317	1
TMEM51-AS1	4.88433	3.31974	1.09e-11	4.11e-10	332	1
CCN2	4.48506	2.83986	2.11e-11	7.65e-10	345	1
CORO2A	7.68116	2.06024	2.47e-11	8.85e-10	349	1
DDIT4	10.2976	1.81425	2.95e-11	1.05e-09	351	1
TRIOBP	7.70611	1.85559	3.48e-11	1.23e-09	353	1
MPZL2	9.29316	1.90816	5.41e-11	1.9e-09	356	1
TMPRSS11BNL	3.46838	5.32419	6.21e-11	2.17e-09	358	1
DUSP4	6.90063	1.95783	7.12e-11	2.48e-09	359	1
ACSL3	8.55621	1.78682	8.74e-11	2.99e-09	366	1
HDAC7	9.19627	2.76098	9.84e-11	3.35e-09	368	1
BHLHE41	6.27211	2.54242	9.88e-11	3.35e-09	369	1
CAPNS1	10.2597	2.93439	1.25e-10	4.18e-09	374	1
HS3ST1	4.08878	3.8675	2.07e-10	6.77e-09	383	1
CALB2	-1.33172	7.12942	2.12e-10	6.9e-09	384	1
ACADM	7.20663	3.10048	2.61e-10	8.46e-09	387	1
PSCA	6.77084	6.5691	3.1e-10	9.9e-09	391	1
RBPMS	6.71472	2.559	3.37e-10	1.07e-08	396	1
INPPL1	6.65779	2.27131	3.67e-10	1.16e-08	397	1
C4orf19	4.02901	3.49934	4.49e-10	1.4e-08	400	1
MECOM	4.57369	3.43934	5.55e-10	1.71e-08	406	1
GCHFR	3.88093	4.41706	5.71e-10	1.76e-08	407	1
SCNN1G	6.0094	3.53934	6.5e-10	1.99e-08	408	1
LRAT	5.06021	2.52593	6.97e-10	2.12e-08	411	1
SRPX2	3.33169	4.25424	7.76e-10	2.35e-08	413	1
PYGB	7.30254	2.08095	8.21e-10	2.48e-08	414	1
DNAJB1	10.369	2.1495	9.5e-10	2.85e-08	417	1
PDLIM1	8.97055	2.80896	9.77e-10	2.93e-08	418	1
RAC2	6.55434	2.64172	1.12e-09	3.32e-08	424	1
SH2D1B	-1.33172	7.09787	1.34e-09	3.9e-08	429	1
MAFF	5.88011	2.55441	1.55e-09	4.49e-08	431	1
MELTF	4.24787	3.67899	2.31e-09	6.57e-08	440	1
TACC1	7.74825	1.70185	2.62e-09	7.35e-08	446	1
IGFBP2	6.4123	2.30925	2.66e-09	7.43e-08	449	1
NT5C2	7.86902	1.61332	3.71e-09	1.02e-07	457	1
UPP1	6.60669	3.11671	4.46e-09	1.21e-07	463	1
UBE2H	8.98064	1.67815	4.8e-09	1.29e-07	466	1
TRIM8	5.82358	4.06183	5.2e-09	1.39e-07	468	1
ARFGEF3	3.11404	4.52441	5.71e-09	1.52e-07	471	1
CRYBG2	7.83295	1.94299	8.99e-09	2.32e-07	485	1
HERC6	7.79009	1.71022	9e-09	2.32e-07	486	1
STRA6	2.35436	6.29159	9.47e-09	2.43e-07	487	1
PFKFB3	6.41312	2.88798	1.11e-08	2.83e-07	491	1
NCF2	6.02598	2.1303	1.16e-08	2.95e-07	492	1
PLA2G2A	-1.33172	6.87349	1.43e-08	3.59e-07	497	1
SEC14L2	6.62377	2.11955	1.56e-08	3.91e-07	500	1
SAA1	6.66621	2.42111	1.79e-08	4.43e-07	505	1
CNTNAP3	3.4389	3.56232	2.21e-08	5.4e-07	512	1
CAMK2N1	6.53587	2.2722	2.67e-08	6.45e-07	518	1
MSMB	4.82381	3.26427	3.04e-08	7.3e-07	522	1
LHFPL2	5.97637	2.05395	3.26e-08	7.8e-07	523	1
TNIK	5.15858	2.32652	4.4e-08	1.04e-06	529	1
GPCPD1	7.41099	1.57524	6.24e-08	1.46e-06	537	1
S100A7	13.2584	2.27941	6.74e-08	1.57e-06	539	1
IL1RN	10.2879	1.55672	6.77e-08	1.57e-06	541	1
HAS3	3.85029	3.31469	7.71e-08	1.77e-06	546	1
CAPN2	7.67578	1.59864	8.37e-08	1.91e-06	550	1
SRF	8.63236	1.75073	8.99e-08	2.03e-06	555	1
RBM47	7.69215	1.421	9.71e-08	2.18e-06	558	1
CYP4F3	5.6782	1.89122	9.86e-08	2.21e-06	560	1
TRIM2	6.59278	1.66122	1.02e-07	2.27e-06	561	1
LASTR	2.868	4.51393	1.15e-07	2.53e-06	567	1
TMTC2	5.96076	2.28615	1.16e-07	2.55e-06	568	1
GNG4	3.74579	3.44325	1.22e-07	2.68e-06	572	1
DYRK2	6.96276	1.85879	1.33e-07	2.91e-06	574	1
NR4A2	3.47472	3.01228	1.62e-07	3.45e-06	587	1
ETHE1	7.13765	2.59291	1.83e-07	3.86e-06	592	1
STN1	6.7725	1.85359	1.91e-07	4.02e-06	593	1
NDFIP1	7.49031	1.68419	1.91e-07	4.03e-06	594	1
LDLRAP1	7.04277	2.18693	2.93e-07	5.98e-06	614	1
TMEM132A	6.12737	2.63786	2.98e-07	6.07e-06	615	1
BCL3	6.8866	2.42171	3.07e-07	6.24e-06	616	1
TSPAN6	7.34281	1.56462	4.68e-07	9.18e-06	638	1
SERINC2	9.33814	2.24322	4.79e-07	9.37e-06	640	1
ARSI	2.80249	4.31083	4.82e-07	9.42e-06	641	1
SEMA5A	4.90261	2.20059	5.24e-07	1.01e-05	648	1
CD24	10.4177	1.26833	5.34e-07	1.03e-05	650	1
ADGRE5	5.06764	2.3249	5.35e-07	1.03e-05	651	1
CIB1	7.34244	2.12521	5.45e-07	1.05e-05	652	1
ABLIM3	4.20721	2.7335	7.64e-07	1.43e-05	667	1
RIPK4	8.47069	1.36632	9.09e-07	1.7e-05	669	1
SLC39A11	7.13755	2.17574	1.17e-06	2.14e-05	686	1
NTN4	3.17975	4.25514	1.27e-06	2.31e-05	692	1
NAMPT	9.60072	1.77292	1.28e-06	2.32e-05	693	1
MSRB2	6.81443	2.41536	1.42e-06	2.56e-05	695	1
SH2D4A	8.20381	1.42074	1.43e-06	2.57e-05	697	1
LRRC4	4.78847	2.46035	1.53e-06	2.73e-05	701	1
PMEPA1	8.36046	1.31403	1.66e-06	2.93e-05	710	1
KRT8	4.72999	2.25284	1.74e-06	3.05e-05	715	1
MGAT3	1.8745	6.01811	1.87e-06	3.24e-05	723	1
KRT18	7.34868	1.99834	2.15e-06	3.67e-05	734	1
PALM	2.29816	5.38636	2.16e-06	3.68e-05	735	1
SUN2	7.9287	1.42486	2.27e-06	3.83e-05	743	1
RNF207	3.60788	2.9041	2.39e-06	4e-05	748	1
LRATD2	5.49521	1.94511	2.54e-06	4.21e-05	754	1
ANXA2	12.6981	1.65729	2.55e-06	4.24e-05	755	1
ELK3	6.80863	1.47854	2.59e-06	4.29e-05	756	1
ZNF552	5.27896	1.71833	2.69e-06	4.43e-05	761	1
LINC02303	1.134	6.085	2.75e-06	4.51e-05	763	1
DUSP16	7.93569	1.34252	3.07e-06	4.99e-05	769	1
RNF145	8.6456	1.15446	3.11e-06	5.05e-05	771	1
SNRPN	6.04768	2.72991	3.12e-06	5.05e-05	772	1
ORAI3	5.2255	2.76903	3.39e-06	5.45e-05	779	1
NCOR2	7.84278	1.62382	4.08e-06	6.41e-05	798	1
TACSTD2	12.3755	1.50535	4.18e-06	6.54e-05	800	1
CCDC69	7.38878	1.67104	4.42e-06	6.87e-05	805	1
BAALC-AS1	3.14122	2.80954	4.49e-06	6.98e-05	806	1
AKR1C2	7.98229	1.61144	4.62e-06	7.14e-05	810	1
ATP1A1	10.321	1.42435	4.67e-06	7.2e-05	811	1
ANGPTL4	5.3492	2.70789	4.76e-06	7.32e-05	814	1
APOBEC3A	-1.33172	5.74542	4.91e-06	7.51e-05	818	1
LIPH	6.66295	1.72179	5.88e-06	8.84e-05	832	1
RNF152	7.08148	1.61813	6.46e-06	9.59e-05	843	1
SYTL2	6.60959	2.41402	7.03e-06	0.000103665	849	1
SPATS2L	8.5304	1.69765	7.1e-06	0.000104502	850	1
SYTL5	2.80462	3.23976	7.1e-06	0.000104502	851	1
SCNN1B	7.89078	1.78213	7.27e-06	0.00010686	852	1
TMEM51	7.65356	1.36213	7.97e-06	0.000116272	858	1
TPCN1	6.41581	2.08424	8.06e-06	0.000117338	860	1
FLOT1	6.34371	2.40265	8.55e-06	0.000124055	863	1
ZNF107	5.87619	1.5155	8.67e-06	0.000125451	865	1
RUNX1	6.3324	1.97288	9.5e-06	0.000135757	876	1
SRGAP1	6.40794	1.35603	9.69e-06	0.000138007	879	1
PFKP	8.57869	1.61735	1.14e-05	0.000158772	896	1
TMPRSS11A	5.85156	1.56301	1.15e-05	0.000159986	897	1
RAP2B	7.19021	1.10338	1.23e-05	0.000170511	906	1
IPMK	5.25689	1.76924	1.28e-05	0.000175799	913	1
SDC4	8.67895	2.14265	1.3e-05	0.000178243	914	1
PPDPF	10.716	1.86015	1.38e-05	0.000187491	922	1
TNFSF9	4.68826	2.16585	1.46e-05	0.000197348	927	1
MXRA5	5.55403	1.67656	1.84e-05	0.000243796	947	1
BHLHE40	5.60728	1.50681	1.85e-05	0.000243941	948	1
MIA2	7.15637	1.8958	1.92e-05	0.000252557	954	1
CD46	7.41626	1.55337	2.46e-05	0.000314747	979	1
HGSNAT	6.72989	1.41654	2.57e-05	0.000326385	987	1
ECI1	6.39758	1.5749	2.58e-05	0.000327397	988	1
PSAP	10.8717	1.36081	2.64e-05	0.000334498	989	1
ITGB8	7.2419	1.55018	2.86e-05	0.000360403	994	1
CLDN8	2.99112	2.97244	3e-05	0.00037584	998	1
WIPI1	5.56032	1.55088	3.12e-05	0.000388349	1006	1
CREG2	1.6174	4.63092	4.04e-05	0.000488455	1036	1
HEBP2	10.101	0.925416	4.38e-05	0.000525415	1044	1
BCL2L11	5.42	1.71623	4.41e-05	0.000527552	1046	1
AGPAT4	4.10387	2.04046	4.73e-05	0.000562158	1053	1
ACTG1	13.4901	1.36316	5.34e-05	0.000624541	1071	1
NET1	8.17652	1.56049	5.41e-05	0.000629985	1075	1
SLC43A2	4.97004	1.59595	5.68e-05	0.000655493	1085	1
SIGLEC15	2.55017	3.74742	6.23e-05	0.000705828	1104	1
APLP2	11.1685	1.07434	6.4e-05	0.000723583	1107	1
EFHD2	7.22319	1.20589	7.14e-05	0.000796917	1122	1
LINC02021	1.83175	4.31057	8.68e-05	0.000947141	1147	1
FAM53B	6.50217	1.7361	9.39e-05	0.00101168	1162	1
CRAT	5.40484	2.14373	9.8e-05	0.00105174	1167	1
SDCBP2	9.54107	1.17145	9.93e-05	0.00106227	1171	1
ALDH7A1	7.61279	1.07608	0.000109409	0.00115331	1188	1
TCN1	9.61408	1.21445	0.000111613	0.00117456	1190	1
TCF7L2	6.1681	1.08832	0.000112742	0.00118545	1191	1
CCDC12	7.39099	1.32298	0.000122746	0.00127641	1204	1
VILL	4.73035	1.64846	0.000123996	0.00128437	1209	1
IER2	8.92238	1.60848	0.000126613	0.00130417	1215	1
RGS3	5.52512	1.34194	0.00013013	0.00133466	1221	1
FOSB	2.54354	3.12757	0.000130349	0.00133581	1222	1
RPRML	2.31643	3.63689	0.000132834	0.00135417	1228	1
ITGB6	8.70692	1.07629	0.000141738	0.00143375	1238	1
PTK6	8.61845	1.20418	0.000142159	0.00143636	1239	1
SRSF5	9.71769	1.21136	0.000144453	0.00145534	1243	1
GPX2	4.69419	2.03069	0.000149567	0.00149979	1248	1
SLC1A5	7.52016	1.24008	0.000153688	0.00152991	1258	1
MYLK	3.86458	2.22071	0.000153875	0.00153056	1259	1
SPAG17	1.91241	3.92334	0.000154833	0.00153887	1260	1
ERO1A	7.65399	0.963614	0.000155182	0.00154111	1261	1
SNHG18	5.24435	1.78109	0.000157289	0.00155833	1264	1
ZNF812P	4.1953	1.96095	0.000194219	0.00187236	1299	1
LINC01213	2.42264	3.11084	0.000202259	0.00193943	1306	1
B3GNT2	5.35807	1.58905	0.000207344	0.00198322	1309	1
DCBLD1	5.99876	1.3835	0.00020746	0.00198322	1310	1
SMAGP	8.52996	1.55797	0.000210544	0.00200898	1312	1
CYTOR	4.84684	1.49827	0.000211139	0.00201225	1314	1
TNS4	8.20649	1.65128	0.000212714	0.00202265	1316	1
IKZF2	7.17209	1.48628	0.000223062	0.00210664	1326	1
CAPN14	2.75827	3.07845	0.000264372	0.00243646	1358	1
HSPB1	13.7088	1.85255	0.000266244	0.0024498	1361	1
TRIB1	6.13821	1.23259	0.000286473	0.00261289	1373	1
PPP1R15A	7.20572	1.07249	0.000286694	0.002613	1374	1
MAPK10	4.57357	1.54689	0.00029472	0.00267836	1378	1
PLCE1	2.38257	3.07296	0.000301886	0.00272962	1385	1
FTH1	11.089	1.24386	0.000333539	0.00294979	1416	1
TRIM6	3.61319	2.35274	0.000361865	0.00316455	1432	1
LARP6	5.40994	1.39988	0.000466536	0.00393438	1484	1
SLC8B1	5.69776	1.56512	0.000524229	0.00434287	1511	1
BOC	4.03375	1.88172	0.000524455	0.00434287	1512	1
HEG1	5.46299	1.81645	0.000562796	0.00460646	1530	1
RFFL	5.35908	1.40639	0.000570578	0.00465799	1534	1
MX2	7.10203	1.11337	0.00064187	0.00514606	1562	1
MYEOV	0.501608	4.82021	0.000767215	0.0059381	1618	1
KCNN4	1.17494	4.38408	0.000767725	0.00593837	1619	1
CGNL1	3.9805	1.91785	0.000798238	0.00611023	1636	1
ARHGEF19	5.84502	1.64443	0.000874811	0.00659558	1661	1
F11R	9.10366	1.01634	0.00102883	0.0075301	1711	1
ASAP2	6.61955	1.41269	0.00103719	0.00758244	1713	1
STC1	1.69481	3.65872	0.00104216	0.00760987	1715	1
DSC2	9.98796	0.932601	0.00107154	0.00779266	1722	1
USP53	7.53943	1.34924	0.00115215	0.00828739	1741	1
TIMP3	7.59235	0.986781	0.00117798	0.00841427	1753	1
SH2D3A	5.70199	1.28168	0.00119744	0.00852307	1759	1
FZD10-AS1	3.4131	2.18123	0.00126693	0.00896878	1769	1
UBC	10.6509	1.42637	0.00129053	0.00909987	1775	1
SLC13A4	4.09344	1.95082	0.00131968	0.00926885	1783	1
SHF	4.38257	1.7956	0.00141319	0.00983189	1800	1
ITGA4	3.19324	2.31636	0.00146248	0.0100963	1814	1
ARL4D	7.20001	1.16393	0.00148155	0.0101998	1819	1
CPNE3	8.19016	1.03887	0.00150069	0.0102976	1825	1
HS6ST1	6.06717	1.19023	0.0015458	0.0105583	1833	1
AKAP12	2.54687	2.83162	0.0016439	0.0111038	1854	1
SEPTIN11	6.99576	1.11718	0.00166307	0.0111852	1861	1
CHPT1	5.4937	1.1718	0.00178266	0.0118557	1883	1
FAM3D	7.66592	1.22768	0.00183199	0.0121002	1896	1
SMIM22	6.58418	1.34263	0.00184536	0.0121793	1897	1
BTBD11	6.04502	1.41	0.00194938	0.0127545	1914	1
C1orf74	6.66625	1.02671	0.00201336	0.013091	1926	1
SRRM3	3.68058	1.99079	0.00202621	0.0131609	1928	1
ETFB	9.38762	1.05225	0.00209183	0.0135162	1938	1
ALOX5AP	1.1136	4.04419	0.00221064	0.0141533	1956	1
SLC25A25	6.70737	1.06422	0.00222388	0.0142163	1959	1
NXN	8.10445	1.18083	0.00226803	0.0144322	1968	1
SMAD3	8.5232	1.04754	0.00232321	0.0147086	1978	1
PTPRS	4.60326	1.98051	0.00239521	0.0150654	1991	1
ADAMTS15	5.09501	1.53236	0.00263157	0.0162101	2033	1
ARRDC3	7.66161	1.06576	0.0026641	0.0163622	2039	1
PDLIM4	7.38665	1.36807	0.00311012	0.0184939	2106	1
H2BC4	3.89431	1.65638	0.00348894	0.0203408	2148	1
SPINT1	7.5231	1.17535	0.00358592	0.0208383	2155	1
MAOA	9.08573	0.903182	0.00363769	0.0210513	2163	1
RIT1	6.96169	0.750909	0.00370905	0.0213949	2171	1
GADD45B	6.86896	1.17114	0.00380274	0.0218248	2182	1
COX7A1	1.8503	3.51759	0.00386828	0.0220801	2193	1
CDKN2D	6.11753	0.966125	0.00389769	0.0221867	2200	1
SLC35C1	6.60278	1.23117	0.00467721	0.025533	2294	1
SEPTIN6	5.14126	1.28047	0.00486678	0.0262928	2318	1
THSD4	5.96825	0.9896	0.00527969	0.0280116	2360	1
SPIN4	4.25709	1.51241	0.00538983	0.0284437	2373	1
MUC22	1.41579	3.86047	0.00548425	0.0288326	2382	1
REPS1	6.86607	0.85728	0.00550902	0.0289385	2384	1
TBC1D8	6.62673	1.04074	0.00575856	0.029923	2410	1
GSR	6.66106	0.891117	0.00624877	0.0319038	2452	1
EPHA1	6.56004	1.01748	0.0063438	0.0322961	2459	1
FAM114A1	7.27381	0.728292	0.00645314	0.0326516	2475	1
LTBP2	4.98247	1.08612	0.00646605	0.0326905	2477	1
MMP28	5.99045	0.779332	0.00658357	0.0331909	2484	1
LNX2	4.90431	1.09406	0.00667808	0.0335458	2493	1
MYO9B	5.77526	0.887639	0.00704384	0.0349624	2523	1
UNC5B	8.11226	0.942226	0.00710105	0.0351905	2527	1
SIPA1L2	6.11374	0.990039	0.00719917	0.0355782	2534	1
LPIN1	6.42021	0.855941	0.00855511	0.0404133	2651	1
GSAP	3.99319	1.71009	0.00983932	0.04497	2740	1
CSGALNACT1	2.51441	1.99942	0.00998144	0.0454041	2753	1

## Sheet: Sheet 6
gene_id	BaseMean	FC	PV	FDR	Rank	estimatedDEG
EDN1	6.69135	1.25702	0.000383523	0.00963912	511	1
