# Supplementary material for: The retinoid X receptor has a critical role in synthetic rexinoid-induced increase in cellular all-trans-retinoic acid
Source: PLoS One. 2024 Apr 1;19(4):e0301447. doi: 10.1371/journal.pone.0301447 (PMC10984533; doi:10.1371/journal.pone.0301447)
Supplement: S9 Table — (XLSX) [file pone.0301447.s012.xlsx]

## Sheet: Key
Supplemental Table 9.
List of DEGs for Venn diagram in Fig. 6B (downregulated by UAB110).
												Sheet ID	Genes
												Sheet 1	234
												Sheet 2	9
												Sheet 3	23
												Sheet 4	13
												Sheet 5	68
												Sheet 6	4

## Sheet: Sheet 1
gene_id	BaseMean	FC	PV	FDR	Rank	estimatedDEG
KRT1	12.3655	-7.5347	2.01e-239	2.52e-235	1	1
FLG	12.7825	-6.01292	1.82e-122	1.14e-118	2	1
DSC1	7.9612	-5.93687	3.1e-97	9.7e-94	4	1
HAL	7.66748	-6.53779	8.16e-83	2.04e-79	5	1
CPM	8.77048	-4.50981	4.05e-75	7.24e-72	7	1
SPRR2E	6.70108	-7.14429	5.56e-75	8.71e-72	8	1
ALOX12B	5.83509	-6.45125	1.6e-60	2.01e-57	10	1
ARG1	5.69571	-7.82853	1.8e-60	2.05e-57	11	1
BLMH	7.7813	-5.5072	7.26e-60	7.58e-57	12	1
IL36RN	5.72179	-5.57493	1.86e-50	1.29e-47	18	1
LIPN	4.60163	-6.60645	1.62e-35	6.13e-33	33	1
GJA1	9.66631	-3.34491	7.33e-35	2.55e-32	36	1
GAN	8.87108	-3.75721	3.92e-34	1.26e-31	39	1
PAG1	5.57438	-4.08542	2.76e-32	8.44e-30	41	1
SLC46A2	4.18649	-6.35645	2.05e-29	4.5e-27	57	1
C10orf99	6.16433	-4.91234	9.16e-29	1.85e-26	62	1
FLG2	10.097	-6.87111	3.92e-28	7.33e-26	67	1
ALOXE3	4.4053	-5.94857	6.79e-28	1.21e-25	70	1
LINC01094	4.43239	-5.18128	1.16e-27	2.05e-25	71	1
PTGER3	4.06477	-6.88599	5.34e-27	8.81e-25	76	1
KRT10	15.1325	-4.3217	1.53e-26	2.43e-24	79	1
PLAGL1	6.0649	-3.83143	5.91e-26	8.92e-24	83	1
EPHB6	6.96091	-3.38029	3.79e-25	5.34e-23	89	1
SPRR2G	3.23581	-11.6251	5.08e-25	6.99e-23	91	1
KRT10-AS1	6.71509	-2.84032	9.39e-25	1.23e-22	96	1
NLRP10	4.14354	-7.12587	2.34e-24	2.9e-22	101	1
ADAP2	4.03963	-5.65851	2.38e-24	2.92e-22	102	1
NIPAL4	7.6766	-2.69646	1.01e-23	1.17e-21	108	1
CHP2	4.29564	-4.95246	1.53e-23	1.75e-21	109	1
SERPINB5	10.5639	-2.3682	2.11e-23	2.4e-21	110	1
SRPK1	8.68433	-2.82298	4.31e-23	4.73e-21	114	1
PLIN5	4.07859	-5.19167	2.28e-22	2.36e-20	121	1
SPTLC3	7.64026	-2.96311	3.06e-22	3.12e-20	123	1
DLX3	4.92751	-4.13182	7.63e-22	7.64e-20	125	1
POF1B	8.36124	-2.85771	1.01e-21	9.93e-20	128	1
KRT78	8.40442	-2.64927	1.39e-21	1.34e-19	130	1
PTPN21	5.88512	-2.84861	3.4e-21	3.23e-19	132	1
MFAP5	6.32203	-3.12739	1.36e-20	1.23e-18	138	1
SPTSSB	5.0379	-4.0317	3.58e-20	3.18e-18	141	1
CACNB4	3.72955	-5.93048	4.9e-20	4.26e-18	144	1
IL22RA1	5.84202	-3.74738	8.14e-20	6.99e-18	146	1
SLC5A1	6.86933	-2.45914	1.15e-19	9.58e-18	151	1
QPCT	4.21536	-4.36397	4.46e-19	3.56e-17	157	1
CHCHD7	8.94428	-2.91387	6.33e-19	5.02e-17	158	1
PTGS1	3.89405	-4.58036	8.24e-19	6.29e-17	164	1
ELOVL7	6.53592	-2.74151	2.41e-18	1.78e-16	170	1
DCN	4.68889	-3.94887	3.27e-18	2.4e-16	171	1
ZNF662	3.87042	-4.50093	1.08e-17	7.71e-16	176	1
FBXO45	7.78781	-2.30422	1.64e-17	1.16e-15	177	1
CENPT	5.32868	-3.57963	4.69e-17	3.12e-15	188	1
PSAT1	6.29083	-2.65514	6.42e-17	4.14e-15	194	1
CSNK2A2	8.75089	-2.25305	1.42e-16	9.05e-15	196	1
GGH	6.89794	-3.77473	1.6e-16	1e-14	200	1
TSPAN5	6.47722	-3.17597	1.93e-16	1.2e-14	201	1
EGLN3	4.85345	-3.62033	2.49e-16	1.51e-14	207	1
ELOVL4	7.28417	-4.97844	3.8e-16	2.25e-14	212	1
FAXDC2	4.60119	-3.20181	8.99e-16	5.13e-14	219	1
ANKH	5.57109	-2.61614	2.1e-15	1.16e-13	227	1
GCNT1	4.21505	-3.75242	3.5e-15	1.88e-13	233	1
CCSAP	5.51832	-2.968	1.44e-14	7.25e-13	249	1
MGLL	9.24292	-1.99307	5.4e-14	2.54e-12	266	1
BNIP3	6.66168	-2.50927	1.99e-13	8.83e-12	282	1
FMO5	3.02165	-5.3649	3.69e-13	1.6e-11	288	1
NFE2L3	5.50452	-3.70935	3.87e-13	1.67e-11	290	1
SLC19A3	2.60821	-6.64759	9.48e-13	3.96e-11	300	1
KRT16	10.3459	-2.96584	1.9e-12	7.82e-11	304	1
AADAC	2.64575	-5.9488	2.03e-12	8.35e-11	305	1
CYP2J2	5.82049	-3.36782	2.81e-12	1.12e-10	313	1
HOPX	10.611	-2.73619	3.41e-12	1.35e-10	316	1
DDHD1	5.54964	-2.85464	4.83e-12	1.89e-10	320	1
BTG2	7.87966	-1.79649	5.59e-12	2.17e-10	322	1
MMP1	3.76098	-3.66975	7.85e-12	3.01e-10	327	1
NMU	3.68776	-3.90207	8.15e-12	3.09e-10	330	1
RORA	8.1142	-3.27034	1.37e-11	5.12e-10	335	1
EXPH5	7.48366	-2.17803	1.37e-11	5.12e-10	336	1
SMAD5-AS1	3.7014	-3.62383	2.4e-11	8.62e-10	348	1
LINC01621	-1.33172	-7.42613	3.16e-11	1.12e-09	352	1
KLK1	4.72606	-3.13352	4.54e-11	1.6e-09	355	1
CEMIP	3.12065	-4.25303	5.63e-11	1.98e-09	357	1
ARL5A	6.87726	-2.96093	7.46e-11	2.58e-09	362	1
CA6	1.33757	-7.82859	1e-10	3.39e-09	370	1
ROBO1	7.38805	-2.43719	1.27e-10	4.24e-09	375	1
MAP2	8.02137	-1.88267	2.51e-10	8.16e-09	386	1
FILIP1L	6.80935	-3.30987	3.34e-10	1.06e-08	395	1
THEM5	4.52117	-4.04517	4.32e-10	1.36e-08	399	1
ALOX12	3.56841	-4.12576	4.57e-10	1.42e-08	402	1
HSDL2	8.56316	-2.04849	5.51e-10	1.7e-08	405	1
APCDD1	3.36216	-4.07137	7.34e-10	2.23e-08	412	1
FAM89A	6.94326	-2.54617	8.39e-10	2.53e-08	415	1
GSTA4	8.54128	-2.22832	1.72e-09	4.95e-08	434	1
FIGN	5.03815	-2.28118	2.4e-09	6.8e-08	442	1
PDE8B	-1.33172	-6.83678	2.66e-09	7.43e-08	448	1
SLC31A2	5.50889	-2.1482	3.03e-09	8.41e-08	451	1
ABHD6	4.98417	-3.19718	3.09e-09	8.53e-08	454	1
TMEM116	3.09982	-4.017	3.46e-09	9.52e-08	455	1
ALDH2	6.45852	-2.01755	4.16e-09	1.13e-07	460	1
MLLT11	5.93861	-2.1394	8.8e-09	2.28e-07	483	1
PEX3	5.81839	-1.84479	1.22e-08	3.1e-07	493	1
L2HGDH	5.80315	-2.02097	1.35e-08	3.41e-07	495	1
CDHR1	3.74563	-3.31559	1.84e-08	4.56e-07	506	1
AMMECR1	7.6362	-1.49186	2.03e-08	4.98e-07	511	1
IL33	4.66203	-3.49288	2.32e-08	5.65e-07	514	1
HARS1	6.93347	-1.46947	2.56e-08	6.21e-07	516	1
BGN	-1.33172	-6.59913	3.45e-08	8.24e-07	524	1
PRKAB2	6.4324	-1.75319	4.2e-08	9.97e-07	528	1
KLF4	6.60576	-2.71288	4.82e-08	1.13e-06	532	1
CREG1	7.28601	-2.11128	7.4e-08	1.71e-06	543	1
MTRR	4.74121	-2.05397	8.17e-08	1.86e-06	549	1
DLX5	5.60222	-1.94714	8.75e-08	1.98e-06	553	1
LRCH1	5.492	-1.65501	9.16e-08	2.06e-06	556	1
EBPL	6.28121	-1.73235	1.02e-07	2.28e-06	562	1
SLC7A11	4.83996	-2.21112	1.16e-07	2.55e-06	569	1
AHNAK2	11.0404	-1.41913	1.48e-07	3.2e-06	579	1
GATM	3.82907	-3.23733	1.57e-07	3.37e-06	584	1
POU2F3	5.87801	-2.01082	1.58e-07	3.38e-06	585	1
WNT4	6.46225	-1.64316	1.94e-07	4.07e-06	595	1
ST3GAL6	4.98167	-2.01829	2.33e-07	4.85e-06	601	1
FOXN1	4.13785	-2.42085	2.83e-07	5.81e-06	610	1
WLS	6.55968	-1.79778	2.84e-07	5.82e-06	611	1
TTC39B	6.92443	-1.90594	3.3e-07	6.66e-06	621	1
CEBPB	8.08193	-1.87814	3.86e-07	7.7e-06	628	1
LCP1	3.20437	-3.2422	4.23e-07	8.39e-06	632	1
POU3F1	4.1432	-2.44562	5.65e-07	1.08e-05	653	1
TPBG	5.88296	-2.14989	7.05e-07	1.33e-05	662	1
NEB	5.1661	-3.28046	1.04e-06	1.92e-05	676	1
PRKG1	-1.33172	-6.05149	1.07e-06	1.97e-05	678	1
SLC39A6	8.94928	-1.5024	1.45e-06	2.6e-05	699	1
IL36G	1.91912	-4.65196	2.22e-06	3.75e-05	741	1
KRT5	12.5652	-1.59431	2.27e-06	3.83e-05	742	1
ZFP36L2	8.4663	-1.34389	2.45e-06	4.09e-05	750	1
GPRIN2	4.71268	-1.74403	3.91e-06	6.16e-05	795	1
VNN3	1.76224	-4.52963	6.22e-06	9.32e-05	836	1
HSD17B2	3.46146	-2.81661	6.46e-06	9.59e-05	844	1
ATP7A	6.22349	-1.61363	8.96e-06	0.000128866	871	1
SCUBE2	0.452299	-6.05806	9.29e-06	0.000133113	874	1
GNAI1	6.66203	-1.81629	9.88e-06	0.000140233	882	1
ABCC1	4.53067	-1.84805	1.06e-05	0.000148619	890	1
WNT3	1.37012	-4.97493	1.23e-05	0.000170236	903	1
RELL1	4.55576	-1.90635	1.23e-05	0.000170511	905	1
MREG	5.35317	-2.00398	1.24e-05	0.00017096	907	1
LRRN4CL	1.6785	-4.78817	1.34e-05	0.000182574	916	1
C3orf52	4.32089	-2.21285	1.35e-05	0.000184182	918	1
ID4	3.12967	-2.58761	1.37e-05	0.000185739	921	1
TMEM123	8.13951	-1.92686	1.5e-05	0.000202079	930	1
POLR3G	4.67728	-1.87655	1.6e-05	0.000213329	939	1
CUX2	-1.33172	-5.58285	1.61e-05	0.000214762	940	1
IL6R	5.26326	-1.66566	1.65e-05	0.000219561	943	1
BMP2K	5.90487	-1.41587	1.9e-05	0.000250758	951	1
CTNNBIP1	9.16284	-1.47759	2.16e-05	0.000280665	964	1
ACER1	2.4431	-3.63287	2.51e-05	0.000320032	984	1
BCL11A	6.61495	-1.45837	2.73e-05	0.000344386	992	1
HYMAI	0.904825	-5.34854	3.18e-05	0.000395623	1008	1
C14orf132	4.2671	-2.21551	3.95e-05	0.000479153	1031	1
DNER	2.44729	-3.38838	4.03e-05	0.000487366	1035	1
FYN	5.59178	-1.53279	4.43e-05	0.000529727	1047	1
ARHGEF26	5.53358	-1.44466	4.83e-05	0.000573306	1055	1
PAWR	8.76906	-1.53409	4.84e-05	0.000573559	1056	1
CALML3	10.4366	-1.59452	4.89e-05	0.000578291	1058	1
ALDH3A2	8.32187	-1.52394	4.96e-05	0.000586245	1059	1
DUSP2	4.66263	-1.62267	5.21e-05	0.000612386	1065	1
MYCBP2	9.35306	-1.82395	5.37e-05	0.000626725	1073	1
HYAL4	1.08149	-5.31644	5.9e-05	0.000676856	1091	1
MPHOSPH6	7.51598	-1.17721	6.21e-05	0.000705375	1103	1
IRS1	6.05446	-1.44647	6.76e-05	0.000757914	1116	1
PLXDC2	8.24124	-1.49126	6.91e-05	0.000774432	1118	1
SLC8A1	2.55878	-2.82364	7.88e-05	0.000869177	1136	1
GPNMB	6.98051	-1.51739	8.03e-05	0.000883235	1138	1
CRLF3	4.23101	-1.83033	8.52e-05	0.000931545	1146	1
FANCE	6.36138	-1.65611	9.96e-05	0.00106378	1173	1
WNK1	9.73117	-1.24598	0.000100514	0.00107127	1175	1
MAPK14	7.18723	-1.11119	0.000138932	0.00140878	1235	1
SNX21	5.93268	-1.53854	0.000142225	0.00143636	1240	1
FAM8A1	6.33885	-1.13754	0.000150529	0.00150685	1251	1
PLAG1	6.16606	-1.2605	0.000161379	0.00159507	1267	1
CNTN1	5.10942	-1.49676	0.000169923	0.00166636	1277	1
ORMDL1	7.08595	-0.975888	0.000202025	0.00193867	1305	1
ACAD9	7.82011	-1.14325	0.000224128	0.00211511	1327	1
MAF	7.50288	-1.3638	0.000249501	0.0023196	1347	1
TBC1D12	5.64495	-1.86025	0.00025105	0.00232958	1349	1
BNIPL	8.50189	-1.10245	0.000255668	0.0023629	1355	1
CASZ1	7.90657	-1.08602	0.000300309	0.00272126	1382	1
PCMTD2	6.76822	-1.15174	0.000300643	0.00272135	1383	1
ARL5B	6.01052	-1.39414	0.000300754	0.00272135	1384	1
ARHGAP26	5.3718	-1.93338	0.00031477	0.0028116	1402	1
ETV7	3.88247	-1.88539	0.000335455	0.00296465	1417	1
SCPEP1	5.66753	-1.25288	0.000350556	0.00308071	1425	1
MRS2	5.14191	-1.27453	0.000357806	0.00313343	1430	1
SOX21	3.74909	-1.87452	0.000424741	0.00363819	1462	1
NMNAT3	3.89097	-1.91518	0.000454884	0.0038516	1479	1
TDP2	6.31445	-2.05054	0.000469766	0.00395887	1486	1
VWA2	2.90305	-2.11631	0.000568603	0.00464792	1532	1
TYR	1.47712	-3.5833	0.000577918	0.00470257	1539	1
CAT	6.77155	-1.09804	0.000629421	0.00507222	1554	1
DLG2	3.88569	-2.20812	0.000635457	0.00510117	1560	1
GLCCI1	5.09296	-1.40154	0.000717388	0.00561914	1598	1
FAM13C	1.14714	-4.15987	0.000733278	0.00573211	1602	1
ZSWIM3	2.55183	-2.48101	0.000747989	0.00581083	1612	1
FBN2	3.94161	-2.10098	0.0007886	0.00606239	1629	1
TOB2	7.33607	-1.54938	0.000858125	0.00650502	1652	1
MICAL2	6.05485	-1.01442	0.000952878	0.00709447	1682	1
TMEM170B	0.885756	-4.18326	0.000955407	0.00710907	1683	1
PLIN4	1.84562	-3.44364	0.00100179	0.00739271	1697	1
HEXIM1	7.62639	-1.14086	0.00117247	0.00838538	1751	1
BTC	3.79897	-1.95176	0.00119306	0.00849866	1758	1
CLDND1	6.57068	-1.48522	0.00151781	0.0104037	1827	1
MOCOS	4.55695	-1.74311	0.00165789	0.0111707	1857	1
KRT6B	11.0808	-1.19126	0.00181174	0.0120158	1888	1
MALT1	6.8145	-0.880846	0.00212952	0.013697	1947	1
SPTSSA	8.4476	-1.10039	0.00214909	0.0138157	1948	1
C21orf91	5.09845	-1.45577	0.00237766	0.0149757	1988	1
MCC	7.29237	-1.09546	0.00252537	0.0156905	2015	1
MEGF9	5.37406	-1.72618	0.00261144	0.0161258	2028	1
TSHZ2	6.3506	-0.939307	0.00269579	0.0165083	2045	1
MFSD4B	5.98155	-0.924114	0.00300417	0.0180092	2089	1
COL16A1	5.05204	-1.22564	0.00312782	0.0185814	2108	1
KCTD15	4.30964	-1.42898	0.0036934	0.0213243	2169	1
ANOS1	2.12196	-2.59982	0.00378946	0.0217685	2180	1
ASCL2	3.36473	-1.70723	0.00400227	0.0226175	2216	1
SLC35F5	6.55052	-1.08542	0.00436012	0.0241086	2264	1
FBXO28	6.71012	-0.950243	0.00500138	0.0268808	2330	1
LYST	6.58531	-1.29941	0.00535228	0.0283051	2368	1
LACC1	5.12873	-1.18916	0.00556452	0.0291567	2390	1
PID1	3.8169	-1.58068	0.00597639	0.0307613	2433	1
RBBP7	7.65169	-1.01923	0.00660826	0.0332618	2488	1
TMPRSS11GP	3.52318	-1.71694	0.00724162	0.0357598	2536	1
RMI1	4.42712	-1.3366	0.00778898	0.037719	2586	1
FOXE1	2.1181	-2.537	0.00824794	0.0392286	2633	1
H6PD	7.00862	-0.858344	0.00841025	0.0398794	2641	1
SELENOI	5.61012	-1.29473	0.00849101	0.0401863	2646	1
BTBD3	4.82612	-1.20941	0.00875827	0.0412175	2661	1
HSD17B12	7.00921	-1.01559	0.00877924	0.0413007	2662	1
MAPK7	4.3561	-1.50888	0.00899699	0.0421087	2675	1
RALBP1	9.43697	-0.851336	0.00997325	0.0453999	2751	1
GDNF	0.769918	-3.7739	0.0112633	0.0497356	2836	1

## Sheet: Sheet 2
gene_id	BaseMean	FC	PV	FDR	Rank	estimatedDEG
POSTN	5.14203	2.66534	2.95e-08	1.8e-05	21	1
RAB38	8.01112	1.47	1.48e-07	5.91e-05	32	1
ZBTB16	8.02638	0.800657	7.97e-06	0.00126055	81	1
MRPL39	5.84362	1.6306	2.29e-05	0.00285189	103	1
SPRR2D	9.88347	1.16166	6.22e-05	0.00617904	129	1
GPR157	8.2207	0.666187	7.2e-05	0.00678719	136	1
PPP2R2C	7.45845	0.917929	8.55e-05	0.00763757	143	1
CAMSAP2	9.44655	0.548182	0.00059786	0.030891	248	1
F2RL1	6.21747	1.22396	0.00102025	0.0441673	296	1

## Sheet: Sheet 3
gene_id	BaseMean	FC	PV	FDR	Rank	estimatedDEG
KRT2	8.53497	3.42636	1.85e-48	2.37e-44	1	1
TYRP1	6.36537	1.88889	3.92e-09	2.96e-06	17	1
CXCL14	13.4296	0.853005	4.53e-09	3.23e-06	18	1
MAFB	9.85579	0.807937	3.8e-08	2.21e-05	22	1
MLANA	5.9404	1.79587	6.53e-07	0.000175589	47	1
LYPD6B	7.62871	1.27935	9.1e-07	0.000229728	50	1
NEFL	7.05005	1.21735	6.41e-06	0.00106727	77	1
GATA3	10.8266	0.595501	1.75e-05	0.00235683	95	1
FNIP2	7.99823	0.873335	2.46e-05	0.00296135	106	1
SPRR2B	7.43606	1.40811	2.86e-05	0.00333323	110	1
DSG1	12.0047	0.883868	3.31e-05	0.00375882	113	1
PMEL	7.86283	1.11915	4.11e-05	0.00446637	118	1
TGFBR3	5.70013	1.57272	4.76e-05	0.00504139	121	1
TRPM1	5.51496	1.646	5.33e-05	0.00550789	124	1
SLC16A10	8.28737	0.757142	6.7e-05	0.0065055	132	1
CLDN1	10.7676	0.63357	7.06e-05	0.00675287	134	1
KRT77	9.93662	0.905755	8.35e-05	0.00753626	142	1
CLEC2A	5.16745	1.71531	0.000173939	0.0130342	171	1
DEGS1	9.33387	0.653111	0.000482445	0.0272337	227	1
SLC44A1	10.7969	0.570335	0.000490634	0.0274541	229	1
NUAK1	9.53119	0.730762	0.00081153	0.0385146	270	1
IL18	9.29278	0.737514	0.00101468	0.0441673	294	1
KRT6C	11.3635	0.690068	0.00114524	0.0473709	309	1

## Sheet: Sheet 4
gene_id	BaseMean	FC	PV	FDR	Rank	estimatedDEG
F3	9.69973	1.23318	6.51e-09	4.39e-06	19	1
VANGL2	4.24147	2.58122	1.36e-06	0.000299865	58	1
EPPK1	8.0246	1.16589	2.06e-06	0.000433391	61	1
RCC2	9.4515	1.24762	3.06e-06	0.000594671	66	1
IRX2	8.60216	0.818434	4.78e-06	0.000839577	73	1
PLLP	6.55524	1.07182	3.8e-05	0.00423156	115	1
PCGF5	7.78109	0.962418	4.03e-05	0.00441747	117	1
MYCL	7.09643	0.906167	4.39e-05	0.00473115	119	1
BIRC3	6.35414	1.10094	4.87e-05	0.00511143	122	1
CNTNAP2	4.67387	1.57373	0.000214492	0.0149375	184	1
PPM1H	3.84552	2.0593	0.000264863	0.0174946	194	1
PLPP1	7.4112	0.728845	0.000420306	0.0250503	215	1
RFX5	6.30753	0.85045	0.00057235	0.0303062	242	1

## Sheet: Sheet 5
gene_id	BaseMean	FC	PV	FDR	Rank	estimatedDEG
KLK13	10.0247	-1.94634	3.23e-17	2.07e-13	2	1
CALML5	12.9044	-1.5642	9.06e-17	3.87e-13	3	1
SPRR1A	10.7936	-2.23656	3.27e-14	1.05e-10	4	1
CASP14	13.5885	-1.28344	4.8e-13	1.23e-09	5	1
ARG2	5.74322	-1.99489	3.48e-11	5.58e-08	8	1
RPS28	12.6822	-1.31771	3.59e-10	4.54e-07	10	1
PLD3	7.56071	-1.1424	1.24e-09	1.13e-06	14	1
KLK6	10.6833	-1.60703	4.05e-08	2.22e-05	23	1
CASC15	5.04212	-2.04235	4.16e-08	2.22e-05	24	1
CST6	9.65488	-1.52307	4.87e-08	2.5e-05	25	1
FYB1	6.62518	-1.41072	8e-08	3.94e-05	26	1
LINC00867	2.87221	-3.3711	9.11e-08	4.23e-05	27	1
NDUFB7	8.17312	-1.13512	1.37e-07	5.84e-05	30	1
GBP6	8.02205	-0.994745	2.96e-07	0.000102589	37	1
SULT2B1	9.06582	-1.11765	3.79e-07	0.000127843	38	1
EEF1GP5	2.40748	-4.36117	4.05e-07	0.000132917	39	1
MVD	6.54757	-1.3688	5.34e-07	0.000159278	43	1
CHRNA9	4.74668	-2.24924	5.65e-07	0.000163767	44	1
C5orf46	10.0886	-1.67893	5.75e-07	0.000163767	45	1
COX7B	11.1847	-0.781969	9.14e-07	0.000229728	51	1
GBA	4.42123	-2.27241	9.68e-07	0.000234111	52	1
DNASE1L2	6.20099	-1.80042	1.3e-06	0.000293145	57	1
LINC02428	4.43377	-2.11339	1.78e-06	0.000380697	60	1
RPTN	8.42647	-1.77741	2.47e-06	0.000509911	62	1
PNPLA5	4.51278	-2.18553	4.5e-06	0.00082226	70	1
SLURP1	8.77812	-1.11487	7.87e-06	0.00126055	80	1
RPS26	10.4038	-0.796744	9.62e-06	0.00148551	83	1
PSMB3	8.39947	-0.891572	1.44e-05	0.00202503	91	1
KLK8	7.76656	-1.36308	1.52e-05	0.00211803	92	1
CT69	4.68112	-1.64504	2.18e-05	0.00276536	101	1
SPTY2D1OS	5.86277	-1.13869	2.29e-05	0.00285189	102	1
LINC02159	7.04345	-1.17037	2.47e-05	0.00296135	107	1
RASAL1	5.5084	-1.49928	3.13e-05	0.0035765	112	1
GCOM1	8.96068	-1.13983	3.84e-05	0.00424532	116	1
GAPDHP1	4.18026	-2.14061	4.45e-05	0.00475314	120	1
PYDC1	8.43939	-1.12423	5.66e-05	0.00575143	126	1
BEX2	6.34035	-0.999039	7.19e-05	0.00678719	135	1
HADHAP1	3.22251	-2.72177	7.26e-05	0.00678856	137	1
KRT79	3.59897	-2.24397	7.33e-05	0.0068064	138	1
PSG4	6.15448	-0.964592	0.000130513	0.0103876	161	1
TMEM203	6.81796	-0.960103	0.000143371	0.0112022	164	1
LGALS7	10.2616	-1.04043	0.00014927	0.0115226	166	1
WFDC12	9.20033	-1.20305	0.000179019	0.0133369	172	1
LCE1D	4.48954	-1.79574	0.000209201	0.0146633	182	1
NFATC2	6.81191	-0.974756	0.000230912	0.0158869	186	1
SLC15A1	8.52507	-0.860095	0.000246319	0.0166669	189	1
AZGP1	9.70125	-0.766228	0.00028302	0.0183162	198	1
FTH1P12	4.86888	-1.62823	0.000305963	0.019692	199	1
PCCA-DT	7.6168	-0.869652	0.000336585	0.0214577	201	1
RPS27	13.836	-0.70089	0.000347772	0.0217383	205	1
IGFL3	3.97185	-1.58803	0.000356494	0.0219882	207	1
CNFN	11.0252	-1.12392	0.000368427	0.022512	209	1
CPA4	9.78654	-0.581256	0.00044472	0.0256759	221	1
KLHDC7B-DT	4.49734	-1.44082	0.000448439	0.0256759	223	1
C2CD4B	3.85124	-1.90091	0.000576355	0.0303805	243	1
NABP1	7.02903	-0.739333	0.000626646	0.0316135	254	1
IL34	5.22237	-1.02908	0.000648803	0.0325514	255	1
KLK11	11.2109	-0.608287	0.000715006	0.0344439	266	1
ANXA8	6.12993	-1.19756	0.000768531	0.0367461	268	1
FAM25A	5.20555	-1.46762	0.000890044	0.0410253	278	1
ZNF675	8.16999	-0.723529	0.00090869	0.0416921	279	1
BEX1	2.21802	-3.05059	0.000937481	0.0424484	283	1
CDC20	5.4388	-1.04413	0.00101969	0.0441673	295	1
WFDC5	10.5958	-0.648293	0.00104612	0.0451346	297	1
OLAH	3.75755	-1.66453	0.00109924	0.0471091	299	1
MCUR1	9.30611	-0.562229	0.00112779	0.0473709	305	1
TMEM86A	8.40726	-1.10079	0.00114408	0.0473709	308	1
PLA2G4D	9.39511	-0.544999	0.00120891	0.049492	313	1

## Sheet: Sheet 6
gene_id	BaseMean	FC	PV	FDR	Rank	estimatedDEG
SLC1A6	7.83249	-1.03319	9.74e-07	0.000234111	53	1
ACSBG1	6.55941	-0.792602	0.00057988	0.0303805	244	1
APOB	7.11124	-1.31977	0.000590204	0.0306493	246	1
SERPINA12	5.73598	-1.05518	0.000698654	0.0337832	265	1
