# Supplementary material for: The retinoid X receptor has a critical role in synthetic rexinoid-induced increase in cellular all-trans-retinoic acid
Source: PLoS One. 2024 Apr 1;19(4):e0301447. doi: 10.1371/journal.pone.0301447 (PMC10984533; doi:10.1371/journal.pone.0301447)
Supplement: S10 Table — (XLSX) [file pone.0301447.s013.xlsx]

## Sheet: UAB30 Up-Regulated
Supplemental Table 10a.
UAB30-upregulated genes the least affected by the expression of dnRXRα.
gene_id	FC.x	FC.y	ratio			FC.x	Log2FC in EV-UAB30 vs EV-DMSO
AGR2	2.76532	3.2425	1.17256			FC.y	Log2FC in dnRXRα-UAB30 vs dnRXRα-DMSO
AKR1C2	1.37877	1.29407	0.938574			Ratio	FC.y/FC.x
ATP5IF1	0.608408	0.821839	1.3508
BIN2	2.51687	3.70302	1.47128
C4orf19	2.65245	2.5636	0.966504
CFTR	2.53471	2.5482	1.00532
COL1A1	1.04846	0.88658	0.845599
FGGY	0.998445	1.16253	1.16434
GLIS2	1.2928	1.05303	0.814538
IGFBP2	1.50129	1.83278	1.2208
KLK12	2.85786	2.67607	0.936388
KRT24	2.08773	2.00415	0.95997
LINC01214	1.42096	2.49236	1.754
LRP10	0.598571	0.718623	1.20056
LY6D	0.810071	0.793299	0.979295
MAB21L4	0.856696	0.690169	0.805618
MME	1.57743	2.00369	1.27023
MSMB	2.78863	2.57878	0.924747
PAPPA	1.36833	1.29081	0.943348
PI3	1.87575	2.43242	1.29677
PLBD1	0.82829	0.745126	0.899596
PPP1R15A	1.07076	0.90762	0.847642
PRSS23	0.861252	1.09252	1.26852
RARRES1	2.63033	2.40906	0.915878
RPRML	3.4052	3.4255	1.00596
S100A12	2.59657	2.26462	0.872161
S100P	1.95239	1.81826	0.931297
SDCBP2	1.10451	1.0058	0.910627
SDHC	0.997044	0.847629	0.850142
SEMA5A	1.25749	1.26464	1.00569
SLPI	1.30606	1.43187	1.09633
SNCG	2.2444	2.18336	0.972805
SPRR1B	1.32898	1.22855	0.924436
STC1	3.74646	3.26337	0.871053
TMPRSS11A	1.56318	1.59409	1.01977
TMPRSS11D	1.44033	1.20462	0.836352
TSTD1	0.996603	0.855739	0.858655
UNC5B-AS1	1.21104	1.22817	1.01415
ZNF812P	2.71626	2.8273	1.04088

## Sheet: UAB30 Down-Regulated
Supplemental Table 10b.
UAB30-downregulated genes least affected by the expression of dnRXRα.
gene_id	FC.x	FC.y	ratio		FC.x	Log2FC in EV-UAB30 vs EV-DMSO
ELOVL5	-0.840817	-0.899814	1.07017		FC.y	Log2FC in dnRXRα-UAB30 vs dnRXRα-DMSO
HIPK1	-0.838969	-0.730018	0.870136		Ratio	FC.y/FC.x
MOCOS	-1.04998	-0.959374	0.913703

## Sheet: UAB110 Up-Regulated
Supplemental Table 10c.
UAB110-upregulated genes least affected by the expression of dnRXRα.
gene_id	FC.x	FC.y	ratio		FC.x	Log2FC in EV-UAB110 vs EV-DMSO
ADAMTS15	1.53236	2.14795	1.40173		FC.y	Log2FC in dnRXRα-UAB110 vs dnRXRα-DMSO
AKAP12	2.83162	2.64417	0.933801		Ratio	FC.y/FC.x
AKR1C2	1.61144	2.12518	1.31881
ALOX5AP	4.04419	5.4105	1.33785
ARFGEF3	4.52441	3.62722	0.801699
ARRDC3	1.06576	1.12976	1.06005
BHLHE40	1.50681	1.61733	1.07335
C1orf74	1.02671	1.50473	1.46559
C4orf19	3.49934	3.56486	1.01872
CAMK2N1	2.2722	2.223	0.978345
CAPN14	3.07845	4.58082	1.48803
CCN2	2.83986	2.73865	0.964359
CD24	1.26833	1.15919	0.91395
CDKN2D	0.966125	0.955853	0.989368
CGNL1	1.91785	1.66925	0.870372
CHPT1	1.1718	1.34641	1.14901
CLCA4	2.34872	2.86223	1.21863
COX7A1	3.51759	4.41344	1.25468
CSGALNACT1	1.99942	4.33261	2.16693
CTSB	1.07495	0.918107	0.85409
CYP4F3	1.89122	1.52954	0.808762
DAPK2	1.0215	1.73097	1.69454
DEFB1	0.895106	2.33037	2.60346
ELK3	1.47854	1.19207	0.806247
EPHA1	1.01748	0.970538	0.95386
ERO1A	0.963614	0.856134	0.888461
ETFB	1.05225	0.936345	0.889855
FAM114A1	0.728292	0.710439	0.975487
FAM3D	1.22768	1.24167	1.0114
FBXO32	2.43453	2.58128	1.06028
FUT3	2.83466	2.40565	0.848655
FZD10-AS1	2.18123	2.55532	1.17151
GCNT3	4.35094	3.71679	0.85425
GPX2	2.03069	3.12766	1.54019
IGFL2-AS1	1.58471	2.1714	1.37022
ITGA4	2.31636	2.55093	1.10126
ITGB6	1.07629	1.05972	0.984601
KCNN4	4.38408	4.06608	0.927465
KRT13	5.02574	4.3987	0.875234
LARP6	1.39988	1.19361	0.852653
LINC01213	3.11084	4.12634	1.32644
LPIN1	0.855941	1.57926	1.84506
LRAT	2.52593	3.22109	1.27521
LRRC4	2.46035	2.0329	0.826263
LRRFIP1	1.50323	1.25473	0.834687
LTBP2	1.08612	1.22919	1.13172
MAFF	2.55441	2.21432	0.866859
MAOA	0.903182	1.20928	1.33891
MME	1.79698	3.30718	1.84041
MMP28	0.779332	1.21278	1.55619
MUC22	3.86047	4.36963	1.13189
MX2	1.11337	0.902713	0.810796
MYEOV	4.82021	4.52197	0.938127
MYO9B	0.887639	0.751969	0.847157
NCF2	2.1303	2.50078	1.17391
NR4A2	3.01228	2.92834	0.972134
P2RY2	2.99981	2.43489	0.811681
PAPPA	2.29898	2.63889	1.14785
PPP1R15A	1.07249	0.957867	0.893129
PYGB	2.08095	1.839	0.883729
REPS1	0.85728	0.734747	0.857067
RGS3	1.34194	1.17372	0.874645
RHCG	3.45312	3.82662	1.10816
RIPK4	1.36632	1.20685	0.883287
RIT1	0.750909	0.890411	1.18578
RNF145	1.15446	1.40604	1.21792
RNF207	2.9041	3.63693	1.25234
RPRML	3.63689	3.57446	0.982834
S100A12	2.05156	3.69111	1.79917
S100A7	2.27941	4.13304	1.81321
S100A9	1.44979	2.39012	1.64859
S100P	2.4423	2.66345	1.09055
SCD	1.02549	1.43628	1.40058
SDCBP2	1.17145	1.08275	0.92428
SEC14L2	2.11955	1.82225	0.859732
SEMA5A	2.20059	2.35244	1.06901
SEPTIN6	1.28047	1.04949	0.819615
SIGLEC15	3.74742	3.38659	0.903713
SIPA1L2	0.990039	0.8629	0.871582
SLC13A4	1.95082	1.60006	0.820199
SLC1A5	1.24008	1.02149	0.82373
SLC25A25	1.06422	1.92802	1.81167
SLC35C1	1.23117	1.10834	0.900234
SLC43A2	1.59595	1.31037	0.821062
SLPI	1.25901	1.57219	1.24874
SPIN4	1.51241	1.36845	0.904812
SPRR3	4.42553	4.40977	0.996439
SRGAP1	1.35603	1.26528	0.933077
SRPX2	4.25424	3.7868	0.890122
ST6GALNAC1	3.83008	3.52976	0.921589
SYTL2	2.41402	2.03087	0.841282
TBC1D8	1.04074	1.164	1.11843
TCN1	1.21445	1.5638	1.28766
THSD4	0.9896	1.16501	1.17726
TMCO4	1.37951	1.26043	0.913684
TMPRSS11A	1.56301	2.32987	1.49063
TMPRSS11B	2.89087	4.93785	1.70808
TMPRSS11BNL	5.32419	4.96822	0.933141
TNFSF9	2.16585	2.08467	0.962517
TRIB1	1.23259	1.05673	0.85733
UNC5B	0.942226	0.943368	1.00121
UPP1	3.11671	2.59436	0.832403
VILL	1.64846	1.72158	1.04436
ZNF107	1.5155	2.58101	1.70308
ZNF812P	1.96095	3.20428	1.63404

## Sheet: UAB110 Down-Regulated
Supplemental Table 10d.
UAB110-downregulated genes least affected by the expression of dnRXRα.
gene_id	FC.x	FC.y	ratio		FC.x	Log2FC in EV-UAB110 vs EV-DMSO
BTC	-1.95176	-2.06005	1.05548		FC.y	Log2FC in dnRXRα-UAB110 vs dnRXRα-DMSO
C14orf132	-2.21551	-1.96583	0.8873		Ratio	FC.y/FC.x
C21orf91	-1.45577	-1.31654	0.904363
CAT	-1.09804	-1.19535	1.08862
CLEC2A	-5.27656	-5.23144	0.991448
FNIP2	-1.56791	-1.85084	1.18045
GATA3	-1.85336	-1.79364	0.967778
GDNF	-3.7739	-3.06804	0.812962
GLCCI1	-1.40154	-1.40028	0.999097
GPNMB	-1.51739	-1.31531	0.866827
GPRIN2	-1.74403	-1.96106	1.12444
H6PD	-0.858344	-0.934537	1.08877
HSD17B2	-2.81661	-2.27045	0.806091
HSDL2	-2.04849	-1.74586	0.85227
ID4	-2.58761	-2.35638	0.910641
KLK1	-3.13352	-2.61221	0.833633
KRT2	-7.79548	-8.05489	1.03328
KRT6B	-1.19126	-0.961469	0.8071
LCP1	-3.2422	-3.45362	1.06521
LYPD6B	-1.1879	-1.8136	1.52673
MAF	-1.3638	-1.1484	0.84206
MAPK7	-1.50888	-1.26259	0.83677
MCC	-1.09546	-1.06815	0.97507
MICAL2	-1.01442	-0.875926	0.863473
MLANA	-2.25511	-2.45059	1.08668
NMNAT3	-1.91518	-1.85979	0.971075
ORMDL1	-0.975888	-1.24164	1.27231
PMEL	-2.53919	-2.09908	0.826675
RMI1	-1.3366	-1.2494	0.934761
SLC35F5	-1.08542	-1.14248	1.05256
SLC8A1	-2.82364	-3.46322	1.22651
SOX21	-1.87452	-1.6979	0.905778
TGFBR3	-3.59658	-5.09791	1.41743
TOB2	-1.54938	-1.33765	0.863346
TRPM1	-1.96018	-2.04045	1.04095
TSHZ2	-0.939307	-0.91248	0.97144
TYR	-3.5833	-3.14365	0.877306
TYRP1	-2.6254	-2.87713	1.09588
VWA2	-2.11631	-1.88792	0.892082
